# Supplementary material for: Associations between dementia staging, neuropsychiatric behavioral symptoms, and divorce or separation in late life: A case control study
Source: PLoS One. 2023 Aug 16;18(8):e0289311. doi: 10.1371/journal.pone.0289311 (PMC10431668; doi:10.1371/journal.pone.0289311)
Supplement: S1 Dataset — (XLS) [file pone.0289311.s004.xls]

## Sheet: Table1
NACCID (all de-identified)	HISPANIC	EDUC	divsep	case_id	age	L_NACCNIHR	L_NPIQINF	L_CDRGLOB	L_INLIVWTH	female	white	infgrp
NACC020495	0	19	0	NACC000919	71	1	1	0	1	0	1	Not Applicable
NACC060518	0	20	0	NACC000919	71	1	3	0	1	1	1	Missing
NACC451696	0	16	0	NACC000919	71	1	1	0.5	1	1	1	Not Applicable
NACC590026	0	16	0	NACC000919	71	1	1	0.5	1	1	1	Not Applicable
NACC920621	0	16	0	NACC000919	71	1	1	0.5	1	1	1	Not Applicable
NACC000919	0	19	1	NACC000919	71	5	2	0	0	0	0	Not Applicable
NACC248459	0	10	0	NACC004084	90 or older	2	3	1	1	0	0	Missing
NACC376010	0	16	0	NACC004084	90 or older	1	1	0.5	1	0	1	Not Applicable
NACC684719	0	14	0	NACC004084	90 or older	1	1	0	1	0	1	Not Applicable
NACC818482	0	18	0	NACC004084	90 or older	5	1	0.5	1	0	0	Not Applicable
NACC969633	0	18	0	NACC004084	90 or older	1	1	0.5	1	0	1	Not Applicable
NACC004084	0	16	1	NACC004084	90 or older	1	2	0	0	0	1	Not Applicable
NACC349149	0	16	0	NACC007873	72	1	1	0	1	1	1	Not Applicable
NACC437540	0	20	0	NACC007873	72	1	1	0	1	0	1	Not Applicable
NACC583284	0	12	0	NACC007873	72	1	1	0	1	1	1	Not Applicable
NACC820037	0	20	0	NACC007873	72	1	1	0.5	1	0	1	Not Applicable
NACC894704	0	13	0	NACC007873	72	1	1	3	0	0	1	Not Applicable
NACC007873	0	16	1	NACC007873	72	1	1	0.5	1	0	1	Not Applicable
NACC023832	0	14	0	NACC008573	74	1	1	0.5	1	1	1	Not Applicable
NACC105547	0	18	0	NACC008573	74	1	1	1	1	1	1	Not Applicable
NACC645436	0	14	0	NACC008573	74	1	1	2	1	1	1	Not Applicable
NACC788318	1	16	0	NACC008573	74	1	2	0	1	0	1	Not Applicable
NACC008573	0	12	1	NACC008573	74	2	3	0	1	1	0	Missing
NACC175328	0	14	0	NACC010492	68	2	1	0	1	1	0	Not Applicable
NACC389069	0	16	0	NACC010492	68	1	1	0.5	1	1	1	Not Applicable
NACC401923	0	16	0	NACC010492	68	1	1	0	1	1	1	Not Applicable
NACC561434	0	12	0	NACC010492	68	1	1	0	1	1	1	Not Applicable
NACC823780	0	16	0	NACC010492	68	1	1	1	1	0	1	Not Applicable
NACC010492	0	20	1	NACC010492	68	1	2	0	0	1	1	Not Applicable
NACC025134	0	16	0	NACC020317	75	1	1	0	1	0	1	Not Applicable
NACC058464	0	16	0	NACC020317	75	1	1	0.5	1	0	1	Not Applicable
NACC610583	0	18	0	NACC020317	75	1	1	0.5	1	1	1	Not Applicable
NACC893820	0	18	0	NACC020317	75	1	1	0	1	1	1	Not Applicable
NACC020317	0	14	1	NACC020317	75	1	3	0	0	0	1	Missing
NACC001006	1	18	0	NACC021275	65	1	1	0	1	1	1	Not Applicable
NACC060203	0	16	0	NACC021275	65	1	3	0	0	0	1	Missing
NACC415502	0	16	0	NACC021275	65	1	1	1	1	0	1	Not Applicable
NACC426629	1	14	0	NACC021275	65	1	1	0.5	1	1	1	Not Applicable
NACC484852	0	12	0	NACC021275	65	1	1	0.5	1	1	1	Not Applicable
NACC021275	0	12	1	NACC021275	65	2	3	0	1	1	0	Sibling/Sibling in law)
NACC192548	0	14	0	NACC033332	74	1	1	0.5	1	0	1	Not Applicable
NACC256240	0	20	0	NACC033332	74	1	1	0.5	1	0	1	Not Applicable
NACC358491	1	16	0	NACC033332	74	1	1	0.5	1	0	1	Not Applicable
NACC625737	0	18	0	NACC033332	74	1	1	0	1	1	1	Not Applicable
NACC724594	0	16	0	NACC033332	74	1	3	0	0	1	1	Missing
NACC033332	0	16	1	NACC033332	74	1	3	0.5	0	1	1	Friend/Neighbor
NACC326251	0	16	0	NACC036619	62	1	1	2	1	1	1	Not Applicable
NACC428706	0	14	0	NACC036619	62	1	1	2	1	0	1	Not Applicable
NACC620469	0	12	0	NACC036619	62	3	2	0	0	1	0	Not Applicable
NACC717294	0	16	0	NACC036619	62	1	1	1	1	0	1	Not Applicable
NACC036619	0	16	1	NACC036619	62	1	1	0.5	1	0	1	Not Applicable
NACC007646	0	14	0	NACC039771	61	2	1	0.5	1	0	0	Not Applicable
NACC222676	0	16	0	NACC039771	61	1	1	1	1	0	1	Not Applicable
NACC795993	0	16	0	NACC039771	61	5	1	0	1	1	0	Not Applicable
NACC912355	0	20	0	NACC039771	61	1	1	0.5	1	0	1	Not Applicable
NACC967819	0	17	0	NACC039771	61	2	1	0	1	1	0	Not Applicable
NACC039771	0	19	1	NACC039771	61	1	1	0	1	1	1	Not Applicable
NACC050819	0	18	0	NACC040560	62	1	3	0	0	1	1	Missing
NACC369086	0	18	0	NACC040560	62	1	1	0	1	1	1	Not Applicable
NACC425913	0	14	0	NACC040560	62	1	1	0.5	1	0	1	Not Applicable
NACC738173	0	18	0	NACC040560	62	1	1	0	1	1	1	Not Applicable
NACC818008	0	16	0	NACC040560	62	1	1	0	1	1	1	Not Applicable
NACC040560	0	20	1	NACC040560	62	1	1	0.5	1	0	1	Not Applicable
NACC564655	0	18	0	NACC041490	69	1	1	1	1	0	1	Not Applicable
NACC581797	0	17	0	NACC041490	69	1	1	0	1	0	1	Not Applicable
NACC593104	1	12	0	NACC041490	69	2	3	0	0	0	0	Missing
NACC903392	0	18	0	NACC041490	69	1	1	1	1	0	1	Not Applicable
NACC041490	0	16	1	NACC041490	69	2	2	0	0	1	0	Not Applicable
NACC074965	0	16	0	NACC041654	76	1	1	1	1	0	1	Not Applicable
NACC537972	0	14	0	NACC041654	76	2	1	0	1	1	0	Not Applicable
NACC553138	1	12	0	NACC041654	76	1	1	0.5	1	1	1	Not Applicable
NACC734496	0	16	0	NACC041654	76	1	1	0.5	1	1	1	Not Applicable
NACC843718	0	16	0	NACC041654	76	1	1	1	1	1	1	Not Applicable
NACC041654	0	16	1	NACC041654	76	1	2	0.5	0	0	1	Not Applicable
NACC382616	0	16	0	NACC042077	54	1	1	1	1	0	1	Not Applicable
NACC437161	0	18	0	NACC042077	54	1	1	0	1	1	1	Not Applicable
NACC496079	0	16	0	NACC042077	54	1	1	0.5	1	0	1	Not Applicable
NACC743016	0	12	0	NACC042077	54	1	1	0.5	1	0	1	Not Applicable
NACC966512	0	12	0	NACC042077	54	1	1	0	1	0	1	Not Applicable
NACC042077	0	12	1	NACC042077	54	1	3	0	0	0	1	Missing
NACC294218	0	18	0	NACC046147	61	1	1	0	1	0	1	Not Applicable
NACC477241	0	14	0	NACC046147	61	1	2	0.5	0	1	1	Not Applicable
NACC743429	0	18	0	NACC046147	61	2	1	0.5	1	1	0	Not Applicable
NACC783359	0	12	0	NACC046147	61	1	1	1	1	0	1	Not Applicable
NACC793371	0	14	0	NACC046147	61	1	1	1	1	0	1	Not Applicable
NACC046147	0	24	1	NACC046147	61	1	1	0.5	1	0	1	Not Applicable
NACC036063	0	12	0	NACC051233	83	1	3	0	0	1	1	Missing
NACC073350	0	13	0	NACC051233	83	1	3	0.5	0	1	1	Missing
NACC702149	0	16	0	NACC051233	83	1	3	0	0	0	1	Missing
NACC811151	0	20	0	NACC051233	83	1	1	0.5	1	1	1	Not Applicable
NACC957794	0	20	0	NACC051233	83	1	1	0	1	1	1	Not Applicable
NACC051233	1	7	1	NACC051233	83	1	3	3	0	0	1	Missing
NACC180419	0	15	0	NACC051297	54	1	1	0	1	1	1	Not Applicable
NACC330864	0	18	0	NACC051297	54	2	3	0	0	1	0	Missing
NACC865872	0	18	0	NACC051297	54	6	1	0	1	1	0	Not Applicable
NACC883178	0	13	0	NACC051297	54	1	3	0	1	1	1	Sibling/Sibling in law)
NACC997719	0	12	0	NACC051297	54	1	1	0.5	1	0	1	Not Applicable
NACC051297	0	17	1	NACC051297	54	1	1	0	1	1	1	Not Applicable
NACC543694	0	18	0	NACC061836	67	1	1	1	1	0	1	Not Applicable
NACC569723	0	11	0	NACC061836	67	1	1	0.5	1	0	1	Not Applicable
NACC589336	0	18	0	NACC061836	67	5	1	0	1	1	0	Not Applicable
NACC701098	0	16	0	NACC061836	67	1	1	0	1	1	1	Not Applicable
NACC981850	0	12	0	NACC061836	67	1	1	0.5	1	0	1	Not Applicable
NACC061836	0	14	1	NACC061836	67	2	3	0	0	0	0	Miscellaneous
NACC235863	0	20	0	NACC076374	59	1	1	0	1	1	1	Not Applicable
NACC524553	0	20	0	NACC076374	59	1	1	0.5	1	0	1	Not Applicable
NACC627975	0	14	0	NACC076374	59	1	1	0.5	1	0	1	Not Applicable
NACC649099	0	18	0	NACC076374	59	1	1	1	1	1	1	Not Applicable
NACC874776	0	12	0	NACC076374	59	2	1	0	1	1	0	Not Applicable
NACC076374	0	17	1	NACC076374	59	1	3	0	0	0	1	Friend/Neighbor
NACC143280	0	18	0	NACC076901	36	1	1	0	1	0	1	Not Applicable
NACC189413	0	16	0	NACC076901	36	1	1	0.5	1	0	1	Not Applicable
NACC210341	1	17	0	NACC076901	36	1	3	0.5	1	1	1	Missing
NACC331366	0	16	0	NACC076901	36	1	1	3	1	0	1	Not Applicable
NACC865212	0	12	0	NACC076901	36	1	1	0	1	1	1	Not Applicable
NACC076901	0	12	1	NACC076901	36	1	3	0.5	0	1	1	Friend/Neighbor
NACC040167	0	18	0	NACC078090	75	1	1	0	1	0	1	Not Applicable
NACC212681	0	18	0	NACC078090	75	1	1	0	1	0	1	Not Applicable
NACC256240	0	20	0	NACC078090	75	1	1	1	1	0	1	Not Applicable
NACC610551	0	18	0	NACC078090	75	1	1	0	1	0	1	Not Applicable
NACC610583	0	18	0	NACC078090	75	1	1	0.5	1	1	1	Not Applicable
NACC078090	0	20	1	NACC078090	75	1	1	0	0	0	1	Not Applicable
NACC227156	1	16	0	NACC088207	74	1	2	0	0	1	1	Not Applicable
NACC479586	0	18	0	NACC088207	74	1	1	0	1	0	1	Not Applicable
NACC544667	0	16	0	NACC088207	74	1	1	1	1	1	1	Not Applicable
NACC640110	0	20	0	NACC088207	74	1	1	0	1	0	1	Not Applicable
NACC827175	0	18	0	NACC088207	74	1	1	0.5	1	1	1	Not Applicable
NACC088207	0	16	1	NACC088207	74	1	1	0.5	1	1	1	Not Applicable
NACC068258	0	17	0	NACC097605	76	1	1	0	1	0	1	Not Applicable
NACC138574	0	20	0	NACC097605	76	1	1	0	1	1	1	Not Applicable
NACC794056	0	14	0	NACC097605	76	1	1	0	1	0	1	Not Applicable
NACC826418	0	18	0	NACC097605	76	1	1	0.5	1	0	1	Not Applicable
NACC849277	1	14	0	NACC097605	76	1	2	0	0	0	1	Not Applicable
NACC097605	1	15	1	NACC097605	76	1	2	0	0	1	1	Not Applicable
NACC269887	0	12	0	NACC098611	73	2	1	3	1	1	0	Not Applicable
NACC333402	0	13	0	NACC098611	73	1	1	0.5	1	1	1	Not Applicable
NACC661768	0	14	0	NACC098611	73	1	1	0.5	1	1	1	Not Applicable
NACC680701	0	19	0	NACC098611	73	1	1	0.5	1	0	1	Not Applicable
NACC682903	1	2	0	NACC098611	73	1	1	0.5	1	0	1	Not Applicable
NACC098611	0	16	1	NACC098611	73	1	3	0	0	0	1	Missing
NACC334433	0	18	0	NACC101625	68	1	1	0	1	0	1	Not Applicable
NACC489280	0	12	0	NACC101625	68	1	1	0.5	1	0	1	Not Applicable
NACC505703	0	20	0	NACC101625	68	1	1	0	1	1	1	Not Applicable
NACC101625	0	14	1	NACC101625	68	1	1	0.5	1	1	1	Not Applicable
NACC372908	0	18	0	NACC101834	61	2	1	1	1	0	0	Not Applicable
NACC505845	0	15	0	NACC101834	61	1	1	0	1	1	1	Not Applicable
NACC791447	0	16	0	NACC101834	61	1	3	2	0	1	1	Missing
NACC823278	0	20	0	NACC101834	61	1	1	1	1	1	1	Not Applicable
NACC886525	0	20	0	NACC101834	61	5	1	0	1	0	0	Not Applicable
NACC101834	0	16	1	NACC101834	61	1	1	0	1	1	1	Not Applicable
NACC228934	0	17	0	NACC103176	90 or older	1	2	0	0	0	1	Not Applicable
NACC466904	0	14	0	NACC103176	90 or older	1	1	0	1	0	1	Not Applicable
NACC599119	0	16	0	NACC103176	90 or older	1	1	0.5	1	0	1	Not Applicable
NACC810367	0	16	0	NACC103176	90 or older	1	1	0	1	0	1	Not Applicable
NACC819237	0	19	0	NACC103176	90 or older	1	1	0	1	0	1	Not Applicable
NACC103176	0	12	1	NACC103176	90 or older	5	2	2	0	1	0	Not Applicable
NACC006983	0	18	0	NACC107187	76	1	1	0.5	1	1	1	Not Applicable
NACC364616	0	19	0	NACC107187	76	1	1	1	1	0	1	Not Applicable
NACC921399	0	14	0	NACC107187	76	1	2	0	0	1	1	Not Applicable
NACC950415	0	18	0	NACC107187	76	1	1	0.5	1	0	1	Not Applicable
NACC107187	0	12	1	NACC107187	76	1	2	1	0	1	1	Not Applicable
NACC114628	0	16	0	NACC108271	58	1	1	0.5	1	0	1	Not Applicable
NACC152116	0	20	0	NACC108271	58	1	1	0	1	1	1	Not Applicable
NACC235863	0	20	0	NACC108271	58	1	1	0	1	1	1	Not Applicable
NACC519472	0	16	0	NACC108271	58	1	1	1	1	0	1	Not Applicable
NACC654355	0	12	0	NACC108271	58	1	1	0.5	1	1	1	Not Applicable
NACC108271	0	13	1	NACC108271	58	6	1	0	1	1	0	Not Applicable
NACC006955	0	16	0	NACC117977	57	1	1	0	1	0	1	Not Applicable
NACC271980	0	13	0	NACC117977	57	1	1	0.5	1	1	1	Not Applicable
NACC427625	0	14	0	NACC117977	57	1	1	0	1	1	1	Not Applicable
NACC585143	0	24	0	NACC117977	57	5	1	0	1	0	0	Not Applicable
NACC860925	0	12	0	NACC117977	57	5	1	1	1	0	0	Not Applicable
NACC117977	0	18	1	NACC117977	57	1	3	1	1	1	1	Missing
NACC265305	0	16	0	NACC126534	49	1	1	0.5	1	0	1	Not Applicable
NACC436299	0	16	0	NACC126534	49	1	1	0	1	1	1	Not Applicable
NACC577517	0	20	0	NACC126534	49	1	1	2	1	0	1	Not Applicable
NACC754075	0	12	0	NACC126534	49	1	3	0	0	1	1	Missing
NACC851142	0	16	0	NACC126534	49	1	1	0	1	0	1	Not Applicable
NACC126534	0	16	1	NACC126534	49	1	1	0.5	1	0	1	Not Applicable
NACC006396	0	14	0	NACC128324	61	1	1	0.5	1	1	1	Not Applicable
NACC068807	0	12	0	NACC128324	61	1	3	0	0	1	1	Sibling/Sibling in law)
NACC265148	0	20	0	NACC128324	61	1	1	0	1	0	1	Not Applicable
NACC649408	0	11	0	NACC128324	61	1	1	2	1	0	1	Not Applicable
NACC128324	0	16	1	NACC128324	61	1	1	1	1	0	1	Not Applicable
NACC058186	0	12	0	NACC133334	73	1	1	0	1	1	1	Not Applicable
NACC108048	0	18	0	NACC133334	73	1	1	0.5	1	0	1	Not Applicable
NACC129886	0	20	0	NACC133334	73	1	1	0	1	0	1	Not Applicable
NACC488571	0	14	0	NACC133334	73	2	1	0.5	1	1	0	Not Applicable
NACC758528	0	18	0	NACC133334	73	1	1	0	1	1	1	Not Applicable
NACC133334	0	14	1	NACC133334	73	1	1	0.5	1	0	1	Not Applicable
NACC172960	0	19	0	NACC137822	64	1	1	0	1	0	1	Not Applicable
NACC242143	0	16	0	NACC137822	64	1	1	0.5	1	0	1	Not Applicable
NACC663558	0	14	0	NACC137822	64	1	1	0.5	1	0	1	Not Applicable
NACC750095	0	17	0	NACC137822	64	1	1	0	1	0	1	Not Applicable
NACC852795	0	20	0	NACC137822	64	1	1	3	1	0	1	Not Applicable
NACC137822	0	20	1	NACC137822	64	2	1	0.5	1	0	0	Not Applicable
NACC108204	0	14	0	NACC139464	52	1	1	2	1	1	1	Not Applicable
NACC236454	0	12	0	NACC139464	52	1	1	1	1	0	1	Not Applicable
NACC885316	0	14	0	NACC139464	52	1	1	0.5	1	0	1	Not Applicable
NACC891584	0	12	0	NACC139464	52	1	1	0.5	1	0	1	Not Applicable
NACC981496	0	16	0	NACC139464	52	2	1	0	1	0	0	Not Applicable
NACC139464	0	18	1	NACC139464	52	1	3	0	0	1	1	Ex Spouse/Partner
NACC009509	0	12	0	NACC141770	60	1	1	3	1	1	1	Not Applicable
NACC178253	0	12	0	NACC141770	60	1	1	0	1	1	1	Not Applicable
NACC474769	0	16	0	NACC141770	60	1	1	1	1	1	1	Not Applicable
NACC668059	0	12	0	NACC141770	60	1	1	0.5	1	0	1	Not Applicable
NACC729401	0	12	0	NACC141770	60	1	1	0	1	0	1	Not Applicable
NACC141770	0	18	1	NACC141770	60	1	1	0	1	0	1	Not Applicable
NACC030229	0	12	0	NACC142503	67	1	1	0.5	1	0	1	Not Applicable
NACC134239	0	15	0	NACC142503	67	2	1	0	1	1	0	Not Applicable
NACC165306	0	16	0	NACC142503	67	6	1	2	1	0	0	Not Applicable
NACC476887	0	15	0	NACC142503	67	1	1	3	0	0	1	Not Applicable
NACC505013	0	17	0	NACC142503	67	6	1	1	1	0	0	Not Applicable
NACC142503	0	19	1	NACC142503	67	1	2	0	0	1	1	Not Applicable
NACC157618	0	18	0	NACC142678	83	2	1	0	1	0	0	Not Applicable
NACC188574	0	18	0	NACC142678	83	1	1	0	1	0	1	Not Applicable
NACC244693	0	14	0	NACC142678	83	2	2	0	0	1	0	Not Applicable
NACC404492	0	19	0	NACC142678	83	1	1	0.5	1	0	1	Not Applicable
NACC747160	0	18	0	NACC142678	83	1	1	0.5	1	0	1	Not Applicable
NACC142678	0	18	1	NACC142678	83	1	2	0	0	0	1	Not Applicable
NACC131173	0	12	0	NACC146044	68	1	1	0	1	0	1	Not Applicable
NACC273561	0	16	0	NACC146044	68	1	1	0	1	1	1	Not Applicable
NACC279206	1	16	0	NACC146044	68	1	1	1	1	1	1	Not Applicable
NACC369715	0	12	0	NACC146044	68	1	1	0.5	1	0	1	Not Applicable
NACC773472	0	18	0	NACC146044	68	1	1	0.5	1	1	1	Not Applicable
NACC146044	0	18	1	NACC146044	68	2	1	0	0	0	0	Not Applicable
NACC159489	0	16	0	NACC146987	59	1	1	1	1	0	1	Not Applicable
NACC195043	0	18	0	NACC146987	59	1	1	0	1	1	1	Not Applicable
NACC280383	0	18	0	NACC146987	59	1	2	0	1	0	1	Not Applicable
NACC463343	0	16	0	NACC146987	59	1	3	0	0	1	1	Missing
NACC953611	0	18	0	NACC146987	59	1	1	0	1	1	1	Not Applicable
NACC146987	0	16	1	NACC146987	59	1	1	0	1	1	1	Not Applicable
NACC003987	0	16	0	NACC151472	59	1	1	0.5	1	0	1	Not Applicable
NACC210833	0	16	0	NACC151472	59	1	1	2	1	0	1	Not Applicable
NACC464461	0	17	0	NACC151472	59	1	1	0.5	1	0	1	Not Applicable
NACC751091	0	18	0	NACC151472	59	1	1	1	1	1	1	Not Applicable
NACC958029	0	18	0	NACC151472	59	1	1	0	1	0	1	Not Applicable
NACC151472		14	1	NACC151472	59	1	1	0	1	1	1	Not Applicable
NACC018919	0	16	0	NACC152635	51	1	1	0	1	0	1	Not Applicable
NACC291227	0	18	0	NACC152635	51	5	3	0	0	1	0	Missing
NACC316022	0	16	0	NACC152635	51	2	1	0	1	1	0	Not Applicable
NACC513002	0	14	0	NACC152635	51	1	1	0.5	1	0	1	Not Applicable
NACC773357	0	14	0	NACC152635	51	1	1	2	1	1	1	Not Applicable
NACC152635	0	14	1	NACC152635	51	1	1	0.5	1	1	1	Not Applicable
NACC173846	0	20	0	NACC154574	90 or older	1	1	0	1	0	1	Not Applicable
NACC228934	0	17	0	NACC154574	90 or older	1	2	0.5	0	0	1	Not Applicable
NACC768616	0	20	0	NACC154574	90 or older	1	3	0	0	0	1	Missing
NACC999641	0	14	0	NACC154574	90 or older	1	1	1	1	0	1	Not Applicable
NACC154574	1	11	1	NACC154574	90 or older	1	2	0.5	0	1	1	Not Applicable
NACC153083	0	16	0	NACC160162	80	1	1	0.5	1	0	1	Not Applicable
NACC251429	0	20	0	NACC160162	80	1	2	2	0	0	1	Not Applicable
NACC628412	0	14	0	NACC160162	80	1	2	0.5	0	1	1	Not Applicable
NACC685876	0	18	0	NACC160162	80	1	1	0	1	1	1	Not Applicable
NACC823122	0	18	0	NACC160162	80	1	1	0.5	1	1	1	Not Applicable
NACC160162	0	18	1	NACC160162	80	6	3	0	0	1	0	Missing
NACC639369	0	16	0	NACC165037	78	1	1	0	1	0	1	Not Applicable
NACC651025	0	16	0	NACC165037	78	1	1	1	1	0	1	Not Applicable
NACC749234	0	16	0	NACC165037	78	1	1	0	1	0	1	Not Applicable
NACC165037	1	14	1	NACC165037	78	5	1	0	1	0	0	Not Applicable
NACC008956	0	12	0	NACC170056	70	1	1	1	1	0	1	Not Applicable
NACC345481	0	14	0	NACC170056	70	1	1	0.5	1	0	1	Not Applicable
NACC839463	0	18	0	NACC170056	70	1	1	0.5	1	1	1	Not Applicable
NACC848646	0	16	0	NACC170056	70	1	1	0	1	1	1	Not Applicable
NACC906644	0	16	0	NACC170056	70	1	1	0	1	0	1	Not Applicable
NACC170056	0	18	1	NACC170056	70	1	3	0	0	0	1	Missing
NACC044138	1	4	0	NACC171235	66	1	1	0.5	1	0	1	Not Applicable
NACC101228	0	16	0	NACC171235	66	1	1	1	1	1	1	Not Applicable
NACC432331	0	17	0	NACC171235	66	1	1	0	1	1	1	Not Applicable
NACC774813	0	16	0	NACC171235	66	1	1	0	1	1	1	Not Applicable
NACC171235	0	14	1	NACC171235	66	1	3	0.5	1	0	1	Friend/Neighbor
NACC194473	0	16	0	NACC188994	61	1	1	0	1	1	1	Not Applicable
NACC200923	0	18	0	NACC188994	61	1	1	0.5	1	1	1	Not Applicable
NACC278162	0	18	0	NACC188994	61	1	1	0	1	1	1	Not Applicable
NACC743429	0	18	0	NACC188994	61	2	1	0.5	1	1	0	Not Applicable
NACC188994	0	18	1	NACC188994	61	1	1	0.5	1	1	1	Not Applicable
NACC214653	0	18	0	NACC206468	64	5	1	0	1	1	0	Not Applicable
NACC238975	0	12	0	NACC206468	64	1	1	2	1	0	1	Not Applicable
NACC718613	0	12	0	NACC206468	64	1	1	0.5	1	0	1	Not Applicable
NACC790672	0	12	0	NACC206468	64	1	1	0	1	0	1	Not Applicable
NACC810699	0	9	0	NACC206468	64	2	1	3	1	1	0	Not Applicable
NACC206468	0	12	1	NACC206468	64	1	2	2	0	1	1	Not Applicable
NACC121339	0	18	0	NACC210601	58	1	1	0	1	1	1	Not Applicable
NACC195948	0	16	0	NACC210601	58	1	1	0	1	0	1	Not Applicable
NACC204836	0	18	0	NACC210601	58	1	1	0	1	1	1	Not Applicable
NACC520462	0	16	0	NACC210601	58	1	1	0	1	0	1	Not Applicable
NACC660052	0	20	0	NACC210601	58	1	1	1	1	0	1	Not Applicable
NACC210601	0	12	1	NACC210601	58	1	1	0.5	1	0	1	Not Applicable
NACC174479	0	18	0	NACC210739	89	1	1	0	1	0	1	Not Applicable
NACC391566	0	12	0	NACC210739	89	1	2	1	0	1	1	Not Applicable
NACC579365	0	17	0	NACC210739	89	1	1	0.5	1	0	1	Not Applicable
NACC737311	0	18	0	NACC210739	89	1	1	0.5	1	0	1	Not Applicable
NACC825780	0	12	0	NACC210739	89	1	1	1	1	0	1	Not Applicable
NACC210739	0	14	1	NACC210739	89	1	2	2	0	0	1	Not Applicable
NACC200275	0	18	0	NACC210923	47	1	1	0	1	0	1	Not Applicable
NACC426468	0	15	0	NACC210923	47	1	1	0	1	0	1	Not Applicable
NACC439367	0	19	0	NACC210923	47	1	1	0	1	0	1	Not Applicable
NACC680959	0	12	0	NACC210923	47	1	1	1	1	0	1	Not Applicable
NACC917131	0	14	0	NACC210923	47	1	1	1	1	0	1	Not Applicable
NACC210923	0	16	1	NACC210923	47	1	1	0.5	1	0	1	Not Applicable
NACC135949	1	14	0	NACC212846	81	1	1	0.5	1	1	1	Not Applicable
NACC538035	0	20	0	NACC212846	81	1	1	2	1	0	1	Not Applicable
NACC573714	0	16	0	NACC212846	81	1	1	0	1	0	1	Not Applicable
NACC579680	0	20	0	NACC212846	81	1	1	0	1	0	1	Not Applicable
NACC931644	1	14	0	NACC212846	81	1	1	2	1	0	1	Not Applicable
NACC212846	0	13	1	NACC212846	81	6	1	0.5	1	0	0	Not Applicable
NACC349327	0	20	0	NACC215115	71	5	3	0	0	1	0	Missing
NACC388999	0	16	0	NACC215115	71	1	1	0	1	1	1	Not Applicable
NACC483862	0	16	0	NACC215115	71	1	1	0	1	0	1	Not Applicable
NACC586155	0	15	0	NACC215115	71	1	1	0	1	1	1	Not Applicable
NACC752061	0	16	0	NACC215115	71	1	1	0.5	1	1	1	Not Applicable
NACC215115	0	15	1	NACC215115	71	2	3	0	0	1	0	Miscellaneous
NACC465458	0	16	0	NACC218671	68	1	1	0.5	1	0	1	Not Applicable
NACC620335	0	20	0	NACC218671	68	1	1	0.5	1	1	1	Not Applicable
NACC713551	1	8	0	NACC218671	68	1	1	1	1	1	1	Not Applicable
NACC757439	0	20	0	NACC218671	68	2	1	3	1	0	0	Not Applicable
NACC890015	0	13	0	NACC218671	68	1	1	0	1	1	1	Not Applicable
NACC218671	0	18	1	NACC218671	68	1	1	3	0	0	1	Not Applicable
NACC153895	0	14	0	NACC222132	51	1	1	0	1	1	1	Not Applicable
NACC200275	0	18	0	NACC222132	51	1	1	0	1	0	1	Not Applicable
NACC447215	0	16	0	NACC222132	51	1	1	0	1	1	1	Not Applicable
NACC728822	0	18	0	NACC222132	51	1	1	0	1	1	1	Not Applicable
NACC222132	0	14	1	NACC222132	51	1	1	0	1	0	1	Not Applicable
NACC026222	0	16	0	NACC232216	71	1	1	0	1	1	1	Not Applicable
NACC032703	0	20	0	NACC232216	71	1	1	0.5	1	0	1	Not Applicable
NACC783316	0	20	0	NACC232216	71	1	1	0.5	1	0	1	Not Applicable
NACC798057	0	19	0	NACC232216	71	1	1	0	1	0	1	Not Applicable
NACC881761	0	20	0	NACC232216	71	1	1	0	1	0	1	Not Applicable
NACC232216	0	18	1	NACC232216	71	1	1	2	1	1	1	Not Applicable
NACC273819	0	13	0	NACC234794	78	1	1	1	1	0	1	Not Applicable
NACC333450	0	16	0	NACC234794	78	1	1	0.5	1	1	1	Not Applicable
NACC669564	0	20	0	NACC234794	78	1	1	0	1	1	1	Not Applicable
NACC861245	0	13	0	NACC234794	78	1	1	0.5	1	0	1	Not Applicable
NACC989983	0	15	0	NACC234794	78	1	1	1	1	0	1	Not Applicable
NACC234794	0	18	1	NACC234794	78	1	2	0	0	1	1	Not Applicable
NACC133247	0	16	0	NACC235847	57	1	1	0	1	1	1	Not Applicable
NACC491043	1	14	0	NACC235847	57	1	1	1	1	0	1	Not Applicable
NACC541212	0	16	0	NACC235847	57	1	1	0	1	1	1	Not Applicable
NACC795495	0	12	0	NACC235847	57	1	1	0.5	1	0	1	Not Applicable
NACC235847	0	20	1	NACC235847	57	1	1	0	1	0	1	Not Applicable
NACC174818	0	19	0	NACC236621	72	1	1	0	1	1	1	Not Applicable
NACC593283	0	18	0	NACC236621	72	1	1	0.5	1	0	1	Not Applicable
NACC667604	0	27	0	NACC236621	72	1	1	1	1	1	1	Not Applicable
NACC714492	0	16	0	NACC236621	72	1	1	1	1	0	1	Not Applicable
NACC734231	0	16	0	NACC236621	72	1	1	0	1	0	1	Not Applicable
NACC236621	0	16	1	NACC236621	72	5	1	0	1	0	0	Not Applicable
NACC168727	0	16	0	NACC240871	56	1	1	0.5	1	0	1	Not Applicable
NACC208397	0	18	0	NACC240871	56	1	1	0	1	1	1	Not Applicable
NACC263566	0	16	0	NACC240871	56	2	1	0.5	1	0	0	Not Applicable
NACC434783	0	14	0	NACC240871	56	1	1	1	1	1	1	Not Applicable
NACC697390	0	18	0	NACC240871	56	1	3	0	0	1	1	Missing
NACC240871	0	13	1	NACC240871	56	2	3	0	1	0	0	Missing
NACC252097	1	20	0	NACC241255	85	1	1	2	1	0	1	Not Applicable
NACC496852	0	12	0	NACC241255	85	1	1	0.5	1	0	1	Not Applicable
NACC635668	0	16	0	NACC241255	85	1	1	3	0	0	1	Not Applicable
NACC715621	0	16	0	NACC241255	85	1	1	0	0	1	1	Not Applicable
NACC848404	0	18	0	NACC241255	85	1	2	0	0	1	1	Not Applicable
NACC241255	1	6	1	NACC241255	85	1	1	0	1	0	1	Not Applicable
NACC029705	0	18	0	NACC241367	73	1	2	0	1	1	1	Not Applicable
NACC102858	0	16	0	NACC241367	73	1	1	0	1	0	1	Not Applicable
NACC543442	0	18	0	NACC241367	73	1	1	0.5	1	0	1	Not Applicable
NACC647733	0	16	0	NACC241367	73	1	1	0	1	0	1	Not Applicable
NACC913394	0	18	0	NACC241367	73	1	1	2	1	0	1	Not Applicable
NACC241367	0	15	1	NACC241367	73	1	3	0.5	0	1	1	Missing
NACC306684	0	20	0	NACC243437	38	6	1	0	1	0	0	Not Applicable
NACC366267	0	12	0	NACC243437	38	1	1	0.5	1	0	1	Not Applicable
NACC622056	0	13	0	NACC243437	38	1	1	0	1	1	1	Not Applicable
NACC728901	0	16	0	NACC243437	38	1	1	0	1	1	1	Not Applicable
NACC968547	0	16	0	NACC243437	38	1	1	0	1	1	1	Not Applicable
NACC243437	0	16	1	NACC243437	38	1	3	0.5	0	1	1	Friend/Neighbor
NACC686188	0	15	0	NACC254293	75	2	1	0.5	1	0	0	Not Applicable
NACC694920	0	16	0	NACC254293	75	1	1	0	1	1	1	Not Applicable
NACC825857	0	14	0	NACC254293	75	1	1	0	1	0	1	Not Applicable
NACC904489	0	18	0	NACC254293	75	1	1	0.5	1	0	1	Not Applicable
NACC997828	0	18	0	NACC254293	75	1	1	0.5	1	0	1	Not Applicable
NACC254293	1	12	1	NACC254293	75	1	1	0	1	0	1	Not Applicable
NACC013409	0	18	0	NACC255013	57	1	1	0	1	1	1	Not Applicable
NACC073429	0	14	0	NACC255013	57	1	1	0	1	1	1	Not Applicable
NACC179165	0	12	0	NACC255013	57	1	1	0	1	0	1	Not Applicable
NACC262548	0	16	0	NACC255013	57	1	2	0	1	1	1	Not Applicable
NACC689243	0	12	0	NACC255013	57	1	1	0	1	1	1	Not Applicable
NACC255013	0	12	1	NACC255013	57	2	1	0	0	0	0	Not Applicable
NACC283274	0	16	0	NACC259259	73	1	2	0	1	1	1	Not Applicable
NACC517376	0	19	0	NACC259259	73	1	3	0	0	0	1	Missing
NACC789553	0	12	0	NACC259259	73	1	1	0.5	1	0	1	Not Applicable
NACC870294	0	16	0	NACC259259	73	1	1	0	1	0	1	Not Applicable
NACC878719	1	14	0	NACC259259	73	1	3	0.5	0	0	1	Missing
NACC259259	0	13	1	NACC259259	73	2	1	0	1	0	0	Not Applicable
NACC026115	1	16	0	NACC261293	65	1	1	0	1	1	1	Not Applicable
NACC360782	0	18	0	NACC261293	65	6	3	0	0	1	0	Missing
NACC531589	0	16	0	NACC261293	65	1	1	0	1	1	1	Not Applicable
NACC644849	0	23	0	NACC261293	65	5	1	0	1	1	0	Not Applicable
NACC825751	0	16	0	NACC261293	65	1	1	0	1	1	1	Not Applicable
NACC261293	0	19	1	NACC261293	65	1	3	1	1	0	1	Missing
NACC114272	0	18	0	NACC278294	81	1	1	2	0	0	1	Not Applicable
NACC465463	0	19	0	NACC278294	81	6	1	0.5	1	0	0	Not Applicable
NACC525120	0	12	0	NACC278294	81	1	1	0.5	1	0	1	Not Applicable
NACC698278	0	16	0	NACC278294	81	2	2	0	0	0	0	Not Applicable
NACC843597	0	16	0	NACC278294	81	2	1	0	1	0	0	Not Applicable
NACC278294	1	17	1	NACC278294	81	1	2	0.5	0	0	1	Not Applicable
NACC028271	0	16	0	NACC295213	76	1	1	0	1	1	1	Not Applicable
NACC259553	0	18	0	NACC295213	76	1	3	0	0	1	1	Missing
NACC395560	0	18	0	NACC295213	76	1	3	0	0	1	1	Missing
NACC890684	0	18	0	NACC295213	76	1	1	0	1	0	1	Not Applicable
NACC933258	0	20	0	NACC295213	76	1	1	1	1	1	1	Not Applicable
NACC295213	0	14	1	NACC295213	76	2	3	0	0	1	0	Missing
NACC221757	0	20	0	NACC305256	63	1	3	0	0	0	1	Missing
NACC279399	0	13	0	NACC305256	63	1	1	0	1	1	1	Not Applicable
NACC582203	0	20	0	NACC305256	63	1	1	0.5	1	0	1	Not Applicable
NACC688962	0	20	0	NACC305256	63	1	3	0	0	1	1	Missing
NACC910475	0	14	0	NACC305256	63	1	1	0	1	0	1	Not Applicable
NACC305256	0	18	1	NACC305256	63	5	2	0.5	1	1	0	Not Applicable
NACC018825	0	14	0	NACC311691	67	1	1	0	1	0	1	Not Applicable
NACC240581	0	13	0	NACC311691	67	2	1	0	1	1	0	Not Applicable
NACC305982	0	14	0	NACC311691	67	1	1	2	1	1	1	Not Applicable
NACC572216	0	16	0	NACC311691	67	1	1	0	1	0	1	Not Applicable
NACC981582	0	16	0	NACC311691	67	1	1	0	1	0	1	Not Applicable
NACC311691	0	13	1	NACC311691	67	1	1	0	1	1	1	Not Applicable
NACC120572	0	18	0	NACC311697	65	1	1	0	1	1	1	Not Applicable
NACC986914	0	18	0	NACC311697	65	1	1	0	1	0	1	Not Applicable
NACC311697	0	16	1	NACC311697	65	1	1	0	1	1	1	Not Applicable
NACC047077	0	14	0	NACC312721	71	1	1	0	1	1	1	Not Applicable
NACC197822	0	20	0	NACC312721	71	1	1	0	1	0	1	Not Applicable
NACC223078	0	14	0	NACC312721	71	1	2	0	1	1	1	Not Applicable
NACC453960	0	16	0	NACC312721	71	1	1	0.5	1	0	1	Not Applicable
NACC752795	0	18	0	NACC312721	71	1	1	0	1	1	1	Not Applicable
NACC312721	0	12	1	NACC312721	71	1	1	0	1	1	1	Not Applicable
NACC067329	0	18	0	NACC315946	85	1	1	0.5	1	0	1	Not Applicable
NACC148315	0	13	0	NACC315946	85	1	3	0	0	1	1	Missing
NACC429716	0	18	0	NACC315946	85	1	2	0	1	0	1	Not Applicable
NACC658274	0	14	0	NACC315946	85	1	1	0	1	1	1	Not Applicable
NACC693324	0	16	0	NACC315946	85	1	1	0.5	1	0	1	Not Applicable
NACC315946	0	12	1	NACC315946	85	1	1	1	1	1	1	Not Applicable
NACC063807	0	18	0	NACC316629	64	1	1	0	1	1	1	Not Applicable
NACC310372	1	20	0	NACC316629	64	1	3	0.5	0	1	1	Missing
NACC837169	0	16	0	NACC316629	64	1	1	0	1	0	1	Not Applicable
NACC902049	0	18	0	NACC316629	64	1	1	1	1	1	1	Not Applicable
NACC907360	0	18	0	NACC316629	64	1	2	0	0	1	1	Not Applicable
NACC316629	0	12	1	NACC316629	64	1	1	1	1	1	1	Not Applicable
NACC214968	0	12	0	NACC324625	71	3	1	0.5	1	1	0	Not Applicable
NACC386407	0	16	0	NACC324625	71	1	1	0	1	0	1	Not Applicable
NACC454524	0	15	0	NACC324625	71	1	1	0	1	0	1	Not Applicable
NACC636959	0	12	0	NACC324625	71	1	1	0	1	0	1	Not Applicable
NACC935688	0	22	0	NACC324625	71	5	1	0	1	0	0	Not Applicable
NACC324625	0	15	1	NACC324625	71	2	3	0.5	0	1	0	Missing
NACC083474	0	12	0	NACC326779	85	1	1	2	1	0	1	Not Applicable
NACC335184	0	18	0	NACC326779	85	6	1	0	1	1	0	Not Applicable
NACC462549	0	20	0	NACC326779	85	1	1	0	1	0	1	Not Applicable
NACC617672	0	18	0	NACC326779	85	6	1	2	0	1	0	Not Applicable
NACC821846	0	14	0	NACC326779	85	1	1	1	1	0	1	Not Applicable
NACC326779	0	20	1	NACC326779	85	1	1	0	1	1	1	Not Applicable
NACC405922	0	12	0	NACC327105	49	1	1	1	1	0	1	Not Applicable
NACC526593	0	18	0	NACC327105	49	1	1	0	1	0	1	Not Applicable
NACC585349	0	18	0	NACC327105	49	1	1	0	1	1	1	Not Applicable
NACC917131	0	14	0	NACC327105	49	1	1	1	1	0	1	Not Applicable
NACC327105	0	16	1	NACC327105	49	1	3	0	0	1	1	Ex Spouse/Partner
NACC362437	0	16	0	NACC328897	85	1	3	0	1	0	1	Friend/Neighbor
NACC930365	0	20	0	NACC328897	85	1	1	0.5	1	0	1	Not Applicable
NACC328897	0	9	1	NACC328897	85	1	3	2	0	0	1	Missing
NACC013791	0	16	0	NACC340771	64	1	1	0.5	1	0	1	Not Applicable
NACC236725	0	18	0	NACC340771	64	5	1	0.5	1	0	0	Not Applicable
NACC544445	0	12	0	NACC340771	64	6	1	0.5	1	0	0	Not Applicable
NACC655598	0	12	0	NACC340771	64	2	1	1	1	0	0	Not Applicable
NACC781822	0	16	0	NACC340771	64	1	1	0	1	0	1	Not Applicable
NACC340771	0	12	1	NACC340771	64	1	1	0	1	0	1	Not Applicable
NACC172297	1	20	0	NACC342671	33	1	1	0	1	1	1	Not Applicable
NACC593392	0	15	0	NACC342671	33	1	1	0	1	1	1	Not Applicable
NACC682569	0	14	0	NACC342671	33	1	3	0	0	1	1	Missing
NACC869834	0	12	0	NACC342671	33	1	3	1	1	1	1	Miscellaneous
NACC912050	0	20	0	NACC342671	33	1	1	0	1	1	1	Not Applicable
NACC342671	0	16	1	NACC342671	33	1	3	0.5	0	0	1	Missing
NACC119604	0	18	0	NACC345156	74	1	1	0	1	1	1	Not Applicable
NACC202561	0	17	0	NACC345156	74	1	1	0	1	1	1	Not Applicable
NACC710623	0	18	0	NACC345156	74	1	1	1	1	1	1	Not Applicable
NACC739697	0	16	0	NACC345156	74	1	2	0	0	1	1	Not Applicable
NACC827616	0	18	0	NACC345156	74	1	1	0.5	1	1	1	Not Applicable
NACC345156	0	15	1	NACC345156	74	1	2	0	0	1	1	Not Applicable
NACC137699	0	16	0	NACC349649	69	1	2	0	0	1	1	Not Applicable
NACC198146	0	14	0	NACC349649	69	1	3	0	0	1	1	Missing
NACC285516	0	16	0	NACC349649	69	1	1	0	1	0	1	Not Applicable
NACC598138	0	19	0	NACC349649	69	1	1	2	1	1	1	Not Applicable
NACC630718	0	18	0	NACC349649	69	1	1	0	1	0	1	Not Applicable
NACC349649	0	16	1	NACC349649	69	6	3	0.5	0	1	0	Missing
NACC285905	0	18	0	NACC349812	71	1	1	0	1	1	1	Not Applicable
NACC480401	0	18	0	NACC349812	71	1	3	0	0	1	1	Missing
NACC744014	0	19	0	NACC349812	71	1	1	0	1	1	1	Not Applicable
NACC763185	0	16	0	NACC349812	71	1	1	0	1	1	1	Not Applicable
NACC767357	0	15	0	NACC349812	71	1	1	0.5	1	1	1	Not Applicable
NACC349812	0	16	1	NACC349812	71	2	2	0	0	1	0	Not Applicable
NACC002171	0	14	0	NACC351764	66	1	1	2	1	1	1	Not Applicable
NACC018958	0	16	0	NACC351764	66	1	1	0.5	1	1	1	Not Applicable
NACC544234	0	18	0	NACC351764	66	1	2	0	0	0	1	Not Applicable
NACC687825	0	18	0	NACC351764	66	1	3	0	1	1	1	Missing
NACC733210	0	18	0	NACC351764	66	1	3	0	0	1	1	Missing
NACC351764	0	14	1	NACC351764	66	2	2	0	0	1	0	Not Applicable
NACC203791	0	25	0	NACC354396	72	1	1	0.5	1	0	1	Not Applicable
NACC465201	0	18	0	NACC354396	72	1	1	1	1	1	1	Not Applicable
NACC814192	0	18	0	NACC354396	72	1	1	0	1	1	1	Not Applicable
NACC968493	0	15	0	NACC354396	72	1	1	0.5	1	0	1	Not Applicable
NACC983519	0	16	0	NACC354396	72	1	1	0	1	0	1	Not Applicable
NACC354396	0	18	1	NACC354396	72	2	1	0	1	1	0	Not Applicable
NACC217036	1	14	0	NACC359797	66	1	1	3	1	0	1	Not Applicable
NACC304435	0	12	0	NACC359797	66	1	1	1	1	0	1	Not Applicable
NACC652553	0	14	0	NACC359797	66	1	1	0	1	1	1	Not Applicable
NACC737245	0	12	0	NACC359797	66	1	1	0.5	1	1	1	Not Applicable
NACC920243	0	18	0	NACC359797	66	1	1	0	1	1	1	Not Applicable
NACC359797	1	12	1	NACC359797	66	1	1	0.5	1	0	1	Not Applicable
NACC052272	0	12	0	NACC361240	61	1	1	0	1	0	1	Not Applicable
NACC316622	0	16	0	NACC361240	61	1	1	1	1	1	1	Not Applicable
NACC494969	0	18	0	NACC361240	61	1	1	0	1	1	1	Not Applicable
NACC930707	0	14	0	NACC361240	61	1	1	0	1	1	1	Not Applicable
NACC361240	0	16	1	NACC361240	61	1	2	0	1	1	1	Not Applicable
NACC044350	0	15	0	NACC367437	65	1	1	0	1	1	1	Not Applicable
NACC131063	0	16	0	NACC367437	65	1	3	0.5	0	1	1	Missing
NACC510923	0	13	0	NACC367437	65	1	3	0	1	1	1	Miscellaneous
NACC524806	0	14	0	NACC367437	65	1	1	0	1	1	1	Not Applicable
NACC659343	0	20	0	NACC367437	65	1	1	1	1	0	1	Not Applicable
NACC367437	0	20	1	NACC367437	65	1	1	2	0	0	1	Not Applicable
NACC094017	0	15	0	NACC372928	72	2	1	0	1	0	0	Not Applicable
NACC637193	0	18	0	NACC372928	72	1	2	0.5	0	1	1	Not Applicable
NACC737245	0	12	0	NACC372928	72	1	1	0.5	1	1	1	Not Applicable
NACC871883	0	16	0	NACC372928	72	1	1	0.5	1	0	1	Not Applicable
NACC885437	0	12	0	NACC372928	72	1	1	0.5	1	0	1	Not Applicable
NACC372928	0	12	1	NACC372928	72	2	1	0.5	0	0	0	Not Applicable
NACC388999	0	16	0	NACC373748	78	1	1	0	1	1	1	Not Applicable
NACC714169	0	13	0	NACC373748	78	1	1	0	1	0	1	Not Applicable
NACC811759	0	18	0	NACC373748	78	1	3	0	0	1	1	Missing
NACC904147	0	15	0	NACC373748	78	1	1	0	1	1	1	Not Applicable
NACC912479	0	12	0	NACC373748	78	1	1	0.5	1	1	1	Not Applicable
NACC373748	0	15	1	NACC373748	78	1	1	0.5	1	0	1	Not Applicable
NACC003987	0	16	0	NACC377178	62	1	1	1	1	0	1	Not Applicable
NACC052272	0	12	0	NACC377178	62	1	1	0	1	0	1	Not Applicable
NACC053791	0	16	0	NACC377178	62	1	1	0	1	1	1	Not Applicable
NACC087340	0	16	0	NACC377178	62	2	1	0	1	1	0	Not Applicable
NACC855105	0	16	0	NACC377178	62	1	1	2	1	1	1	Not Applicable
NACC377178	0	17	1	NACC377178	62	1	1	0	1	1	1	Not Applicable
NACC018958	0	16	0	NACC378804	63	1	1	0	1	1	1	Not Applicable
NACC222712	0	16	0	NACC378804	63	1	1	0	1	1	1	Not Applicable
NACC686224	0	14	0	NACC378804	63	1	1	1	1	1	1	Not Applicable
NACC718602	0	16	0	NACC378804	63	3	1	0	1	1	0	Not Applicable
NACC378804	0	16	1	NACC378804	63	1	3	0	0	0	1	Friend/Neighbor
NACC517892	0	13	0	NACC380459	41	1	1	1	1	1	1	Not Applicable
NACC558363	0	18	0	NACC380459	41	1	1	0.5	1	1	1	Not Applicable
NACC902651	0	18	0	NACC380459	41	1	1	0.5	1	0	1	Not Applicable
NACC919524	0	16	0	NACC380459	41	6	1	0.5	1	0	0	Not Applicable
NACC936684	0	16	0	NACC380459	41	1	1	0	1	0	1	Not Applicable
NACC380459	0	16	1	NACC380459	41	1	1	0	1	0	1	Not Applicable
NACC040911	0	12	0	NACC386596	70	1	1	1	1	1	1	Not Applicable
NACC234195	0	15	0	NACC386596	70	1	2	0	0	1	1	Not Applicable
NACC295747	0	16	0	NACC386596	70	1	3	0	1	1	1	Sibling/Sibling in law)
NACC402140	0	12	0	NACC386596	70	1	3	0.5	0	1	1	Missing
NACC481687	0	12	0	NACC386596	70	2	1	0.5	1	1	0	Not Applicable
NACC386596	0	14	1	NACC386596	70	1	1	0	1	1	1	Not Applicable
NACC351568	0	12	0	NACC388223	74	1	3	0.5	1	0	1	Friend/Neighbor
NACC535710	0	18	0	NACC388223	74	1	1	3	1	0	1	Not Applicable
NACC717865	0	18	0	NACC388223	74	1	1	2	1	0	1	Not Applicable
NACC849257	0	18	0	NACC388223	74	1	1	0	1	0	1	Not Applicable
NACC994375	0	16	0	NACC388223	74	1	1	0	1	1	1	Not Applicable
NACC388223	0	16	1	NACC388223	74	1	1	0	1	0	1	Not Applicable
NACC577518	0	18	0	NACC393480	80	1	1	1	1	0	1	Not Applicable
NACC579475	0	18	0	NACC393480	80	1	1	0	1	0	1	Not Applicable
NACC663693	0	20	0	NACC393480	80	1	1	0	1	0	1	Not Applicable
NACC865168	0	13	0	NACC393480	80	1	1	0.5	1	0	1	Not Applicable
NACC925850	0	20	0	NACC393480	80	1	1	1	1	1	1	Not Applicable
NACC393480	0	18	1	NACC393480	80	1	3	0	1	0	1	Missing
NACC212145	0	12	0	NACC400907	72	1	1	0.5	1	0	1	Not Applicable
NACC555148	0	18	0	NACC400907	72	1	1	0.5	1	0	1	Not Applicable
NACC608552	0	18	0	NACC400907	72	1	1	1	1	0	1	Not Applicable
NACC799620	0	16	0	NACC400907	72	1	1	0	1	1	1	Not Applicable
NACC831486	0	19	0	NACC400907	72	1	1	0	1	1	1	Not Applicable
NACC400907	0	17	1	NACC400907	72	1	1	1	1	0	1	Not Applicable
NACC102458	0	17	0	NACC402283	61	1	1	3	1	0	1	Not Applicable
NACC128226	0	18	0	NACC402283	61	2	1	0.5	1	0	0	Not Applicable
NACC708702	0	16	0	NACC402283	61	5	3	0	0	1	0	Missing
NACC814827	0	20	0	NACC402283	61	1	1	0.5	1	0	1	Not Applicable
NACC985459	0	19	0	NACC402283	61	1	1	0.5	1	1	1	Not Applicable
NACC402283	0	14	1	NACC402283	61	2	3	0.5	1	0	0	Missing
NACC460564	0	17	0	NACC403851	54	1	1	0	1	1	1	Not Applicable
NACC503515	0	16	0	NACC403851	54	1	1	0	1	0	1	Not Applicable
NACC599383	0	18	0	NACC403851	54	1	1	2	1	1	1	Not Applicable
NACC817066	0	18	0	NACC403851	54	1	1	0.5	1	1	1	Not Applicable
NACC960283	0	12	0	NACC403851	54	1	1	0	1	1	1	Not Applicable
NACC403851	0	18	1	NACC403851	54	1	1	0	1	1	1	Not Applicable
NACC036622	0	18	0	NACC403920	80	1	1	0.5	1	0	1	Not Applicable
NACC065301	0	15	0	NACC403920	80	1	1	1	1	0	1	Not Applicable
NACC536689	0	16	0	NACC403920	80	1	1	0.5	1	1	1	Not Applicable
NACC568149	0	18	0	NACC403920	80	2	1	1	1	0	0	Not Applicable
NACC702863	0	16	0	NACC403920	80	1	2	1	1	1	1	Not Applicable
NACC403920	1	14	1	NACC403920	80	1	2	0	0	0	1	Not Applicable
NACC017286	0	18	0	NACC406648	75	1	1	0.5	1	0	1	Not Applicable
NACC172434	0	12	0	NACC406648	75	1	1	0.5	1	0	1	Not Applicable
NACC357892	0	18	0	NACC406648	75	1	1	0	1	1	1	Not Applicable
NACC370850	0	20	0	NACC406648	75	1	1	0	1	0	1	Not Applicable
NACC535413	0	12	0	NACC406648	75	1	1	1	1	0	1	Not Applicable
NACC406648	0	15	1	NACC406648	75	6	2	0	0	0	0	Not Applicable
NACC176959	0	18	0	NACC408938	75	1	1	0.5	1	1	1	Not Applicable
NACC431273	0	20	0	NACC408938	75	1	1	0.5	1	0	1	Not Applicable
NACC738543	0	16	0	NACC408938	75	1	1	0	1	1	1	Not Applicable
NACC806315	0	13	0	NACC408938	75	1	1	0.5	1	0	1	Not Applicable
NACC918366	0	16	0	NACC408938	75	1	1	0	1	1	1	Not Applicable
NACC408938	0	20	1	NACC408938	75	1	2	0	0	1	1	Not Applicable
NACC055376	0	12	0	NACC409493	65	1	1	1	1	0	1	Not Applicable
NACC378281	0	18	0	NACC409493	65	1	1	0	1	0	1	Not Applicable
NACC619543	0	13	0	NACC409493	65	1	3	0.5	0	0	1	Missing
NACC816437	0	18	0	NACC409493	65	1	1	0	1	0	1	Not Applicable
NACC887317	0	16	0	NACC409493	65	1	1	0.5	1	0	1	Not Applicable
NACC409493	0	10	1	NACC409493	65	2	2	0.5	1	1	0	Not Applicable
NACC080511	0	16	0	NACC410518	76	1	1	0	1	0	1	Not Applicable
NACC554303	0	20	0	NACC410518	76	1	1	1	1	0	1	Not Applicable
NACC776899	0	18	0	NACC410518	76	1	1	1	1	0	1	Not Applicable
NACC888177	0	14	0	NACC410518	76	1	2	0	0	1	1	Not Applicable
NACC988180	0	14	0	NACC410518	76	1	1	0	1	0	1	Not Applicable
NACC410518		18	1	NACC410518	76	1	2	0.5	1	0	1	Not Applicable
NACC247661	0	14	0	NACC411436	67	1	1	0.5	1	0	1	Not Applicable
NACC279395	0	16	0	NACC411436	67	1	1	0.5	1	1	1	Not Applicable
NACC435355	0	16	0	NACC411436	67	1	1	0	1	0	1	Not Applicable
NACC521317	0	20	0	NACC411436	67	1	1	1	1	0	1	Not Applicable
NACC411436	0	18	1	NACC411436	67	2	1	0	1	1	0	Not Applicable
NACC537209	0	18	0	NACC411530	74	2	1	0	1	0	0	Not Applicable
NACC539972	0	16	0	NACC411530	74	1	1	0	1	0	1	Not Applicable
NACC743998	0	20	0	NACC411530	74	1	1	2	0	0	1	Not Applicable
NACC764879	0	18	0	NACC411530	74	1	1	0.5	1	0	1	Not Applicable
NACC411530	0	16	1	NACC411530	74	2	3	0	0	1	0	Missing
NACC004332	0	18	0	NACC426330	76	1	1	0	1	0	1	Not Applicable
NACC333156	0	18	0	NACC426330	76	1	1	0.5	1	1	1	Not Applicable
NACC436526	0	16	0	NACC426330	76	1	1	0.5	1	0	1	Not Applicable
NACC488879	0	12	0	NACC426330	76	1	1	0	1	1	1	Not Applicable
NACC606998	0	13	0	NACC426330	76	2	1	0	1	0	0	Not Applicable
NACC426330	0	18	1	NACC426330	76	1	3	0	0	0	1	Missing
NACC240302	0	21	0	NACC426424	77	1	1	3	1	0	1	Not Applicable
NACC468488	0	20	0	NACC426424	77	1	1	0	1	0	1	Not Applicable
NACC614687	1	16	0	NACC426424	77	1	1	1	1	1	1	Not Applicable
NACC862366	0	20	0	NACC426424	77	1	1	0	1	0	1	Not Applicable
NACC426424	0	22	1	NACC426424	77	1	3	0	0	1	1	Sibling/Sibling in law)
NACC141830	0	18	0	NACC436482	69	1	1	0	1	1	1	Not Applicable
NACC160809	1	13	0	NACC436482	69	1	1	0.5	1	1	1	Not Applicable
NACC292983	0	16	0	NACC436482	69	1	1	3	0	1	1	Not Applicable
NACC755185	0	18	0	NACC436482	69	1	1	0	1	0	1	Not Applicable
NACC436482	0	18	1	NACC436482	69	1	1	0	1	1	1	Not Applicable
NACC123849	0	16	0	NACC436731	73	1	1	0	1	0	1	Not Applicable
NACC156747	0	16	0	NACC436731	73	1	1	1	1	0	1	Not Applicable
NACC487399	0	16	0	NACC436731	73	1	3	0	0	1	1	Miscellaneous
NACC608416	0	17	0	NACC436731	73	1	1	0.5	1	1	1	Not Applicable
NACC850116	0	16	0	NACC436731	73	1	1	0	1	1	1	Not Applicable
NACC436731	0	16	1	NACC436731	73	1	2	0.5	0	0	1	Not Applicable
NACC059720	0	24	0	NACC437574	66	1	1	0.5	1	1	1	Not Applicable
NACC089436	0	18	0	NACC437574	66	1	1	0.5	1	0	1	Not Applicable
NACC600340	0	16	0	NACC437574	66	1	1	0	1	0	1	Not Applicable
NACC754328	0	13	0	NACC437574	66	1	1	1	1	0	1	Not Applicable
NACC437574	0	16	1	NACC437574	66	1	1	0	1	0	1	Not Applicable
NACC086890	0	20	0	NACC442958	80	1	1	0	1	0	1	Not Applicable
NACC419421	0	18	0	NACC442958	80	1	1	1	1	1	1	Not Applicable
NACC691402	0	14	0	NACC442958	80	1	1	0	1	1	1	Not Applicable
NACC853618	0	20	0	NACC442958	80	1	1	0.5	1	0	1	Not Applicable
NACC948933	0	18	0	NACC442958	80	1	1	0	1	0	1	Not Applicable
NACC442958	0	18	1	NACC442958	80	1	3	0	1	1	1	Missing
NACC193386	0	16	0	NACC446111	80	1	1	0	1	1	1	Not Applicable
NACC279317	0	17	0	NACC446111	80	2	1	2	1	1	0	Not Applicable
NACC287219	0	18	0	NACC446111	80	1	1	0.5	1	0	1	Not Applicable
NACC951390	0	16	0	NACC446111	80	1	1	0.5	1	1	1	Not Applicable
NACC989005	1	11	0	NACC446111	80	1	1	0	1	0	1	Not Applicable
NACC446111	0	17	1	NACC446111	80	1	1	0.5	0	0	1	Not Applicable
NACC605797	0	11	0	NACC451354	52	2	1	0	1	0	0	Not Applicable
NACC716643	0	20	0	NACC451354	52	1	3	0.5	1	1	1	Missing
NACC988332	1	20	0	NACC451354	52	1	1	0	1	0	1	Not Applicable
NACC451354	0	17	1	NACC451354	52	1	3	0	0	1	1	Missing
NACC059720	0	24	0	NACC458452	67	1	1	1	1	1	1	Not Applicable
NACC506450	0	12	0	NACC458452	67	1	1	0.5	1	0	1	Not Applicable
NACC531684	0	13	0	NACC458452	67	1	1	0.5	1	0	1	Not Applicable
NACC848996	0	20	0	NACC458452	67	1	1	0.5	1	0	1	Not Applicable
NACC971177	0	18	0	NACC458452	67	1	1	0.5	1	0	1	Not Applicable
NACC458452	0	12	1	NACC458452	67	1	1	0.5	0	0	1	Not Applicable
NACC140032	0	18	0	NACC462523	84	1	1	0	1	0	1	Not Applicable
NACC496852	0	12	0	NACC462523	84	1	1	0.5	1	0	1	Not Applicable
NACC579475	0	18	0	NACC462523	84	1	1	1	1	0	1	Not Applicable
NACC904247	0	20	0	NACC462523	84	1	1	0	1	0	1	Not Applicable
NACC462523	0	20	1	NACC462523	84	2	1	0	1	0	0	Not Applicable
NACC062635	0	14	0	NACC465717	66	1	1	1	1	1	1	Not Applicable
NACC134848	0	12	0	NACC465717	66	1	1	0.5	1	1	1	Not Applicable
NACC266694	0	18	0	NACC465717	66	1	1	3	0	1	1	Not Applicable
NACC301935	0	13	0	NACC465717	66	2	1	0.5	1	0	0	Not Applicable
NACC601620	0	13	0	NACC465717	66	1	1	1	1	0	1	Not Applicable
NACC465717	0	16	1	NACC465717	66	1	3	0.5	1	1	1	Missing
NACC355116	1	18	0	NACC486578	67	1	1	0.5	1	1	1	Not Applicable
NACC595878	0	14	0	NACC486578	67	1	1	1	1	0	1	Not Applicable
NACC731195	0	12	0	NACC486578	67	1	1	1	1	1	1	Not Applicable
NACC841210	0	16	0	NACC486578	67	1	2	0.5	0	1	1	Not Applicable
NACC919138	0	20	0	NACC486578	67	1	1	0.5	1	0	1	Not Applicable
NACC486578	0	12	1	NACC486578	67	1	3	0	0	1	1	Missing
NACC352547	0	19	0	NACC490238	69	1	1	0.5	1	0	1	Not Applicable
NACC484852	0	12	0	NACC490238	69	1	1	0.5	1	1	1	Not Applicable
NACC507839	0	16	0	NACC490238	69	1	1	0.5	1	0	1	Not Applicable
NACC571207	0	14	0	NACC490238	69	1	1	0	1	1	1	Not Applicable
NACC676529	0	18	0	NACC490238	69	1	1	0	1	1	1	Not Applicable
NACC490238	1	3	1	NACC490238	69	1	3	0	0	1	1	Missing
NACC159167	0	14	0	NACC494253	60	6	1	0	1	1	0	Not Applicable
NACC240609	0	18	0	NACC494253	60	1	1	1	1	1	1	Not Applicable
NACC460685	0	12	0	NACC494253	60	1	1	1	1	0	1	Not Applicable
NACC521660	0	18	0	NACC494253	60	1	3	0	0	0	1	Missing
NACC494253	0	16	1	NACC494253	60	1	1	0.5	1	0	1	Not Applicable
NACC015897	0	13	0	NACC504791	55	1	1	1	1	0	1	Not Applicable
NACC296480	0	12	0	NACC504791	55	1	1	0.5	1	1	1	Not Applicable
NACC407036	1	16	0	NACC504791	55	6	1	0	1	1	0	Not Applicable
NACC423383	0	18	0	NACC504791	55	1	1	0	1	1	1	Not Applicable
NACC454815	0	17	0	NACC504791	55	1	1	0.5	1	1	1	Not Applicable
NACC504791	0	14	1	NACC504791	55	1	1	1	1	0	1	Not Applicable
NACC228997	0	15	0	NACC506623	84	1	1	0.5	1	1	1	Not Applicable
NACC315795	0	19	0	NACC506623	84	1	1	0	1	0	1	Not Applicable
NACC620810	0	17	0	NACC506623	84	1	1	0	1	0	1	Not Applicable
NACC639865	0	12	0	NACC506623	84	2	1	0.5	1	0	0	Not Applicable
NACC695854	0	20	0	NACC506623	84	2	1	1	1	0	0	Not Applicable
NACC506623	0	25	1	NACC506623	84	1	1	0.5	1	0	1	Not Applicable
NACC168878	0	16	0	NACC508835	60	1	3	1	0	1	1	Missing
NACC334245	0	16	0	NACC508835	60	1	1	0.5	1	0	1	Not Applicable
NACC366453	0	17	0	NACC508835	60	1	1	0.5	1	0	1	Not Applicable
NACC476998	0	16	0	NACC508835	60	1	1	0.5	1	0	1	Not Applicable
NACC508835	0	16	1	NACC508835	60	1	3	0	0	0	1	Missing
NACC526593	0	18	0	NACC517898	45	1	1	0	1	0	1	Not Applicable
NACC606348	0	12	0	NACC517898	45	1	1	0	1	1	1	Not Applicable
NACC774914	0	16	0	NACC517898	45	1	3	0	0	1	1	Missing
NACC517898	1	8	1	NACC517898	45	6	2	3	0	1	0	Not Applicable
NACC345047	0	16	0	NACC521334	80	1	1	0.5	1	0	1	Not Applicable
NACC530863	0	18	0	NACC521334	80	1	1	0.5	1	1	1	Not Applicable
NACC641203	0	16	0	NACC521334	80	1	2	0	0	1	1	Not Applicable
NACC948317	0	18	0	NACC521334	80	1	3	0.5	1	0	1	Missing
NACC521334	0	20	1	NACC521334	80	1	1	0	1	0	1	Not Applicable
NACC130041	0	12	0	NACC525405	76	1	2	0	0	1	1	Not Applicable
NACC253375	0	13	0	NACC525405	76	1	1	0.5	1	1	1	Not Applicable
NACC454388	0	17	0	NACC525405	76	1	1	1	1	0	1	Not Applicable
NACC599088	0	16	0	NACC525405	76	2	1	0	1	0	0	Not Applicable
NACC853155	0	16	0	NACC525405	76	1	1	0.5	1	0	1	Not Applicable
NACC525405	0	12	1	NACC525405	76	2	3	0	0	1	0	Missing
NACC013409	0	18	0	NACC526118	51	1	1	0	1	1	1	Not Applicable
NACC091419	1	20	0	NACC526118	51	1	1	0	1	1	1	Not Applicable
NACC605797	0	11	0	NACC526118	51	2	3	0	1	0	0	Missing
NACC526118	0	14	1	NACC526118	51	1	1	2	1	1	1	Not Applicable
NACC294631	0	20	0	NACC526369	90 or older	1	1	3	0	0	1	Not Applicable
NACC331940	0	16	0	NACC526369	90 or older	1	1	1	1	0	1	Not Applicable
NACC558854	0	20	0	NACC526369	90 or older	1	1	2	1	0	1	Not Applicable
NACC690706	0	14	0	NACC526369	90 or older	1	1	0	1	0	1	Not Applicable
NACC877660	0	20	0	NACC526369	90 or older	1	1	2	1	0	1	Not Applicable
NACC526369	0	15	1	NACC526369	90 or older	1	1	0.5	1	1	1	Not Applicable
NACC123328	1	15	0	NACC527308	88	1	1	1	1	1	1	Not Applicable
NACC166937	0	13	0	NACC527308	88	5	3	0.5	0	0	0	Missing
NACC724625	0	16	0	NACC527308	88	1	1	0.5	1	0	1	Not Applicable
NACC989696	0	12	0	NACC527308	88	1	1	1	1	1	1	Not Applicable
NACC527308	0	12	1	NACC527308	88	2	3	0.5	0	1	0	Miscellaneous
NACC148117	0	5	0	NACC528527	77	1	1	1	1	0	1	Not Applicable
NACC723598	0	17	0	NACC528527	77	1	1	1	1	1	1	Not Applicable
NACC727893	0	14	0	NACC528527	77	2	2	0	0	1	0	Not Applicable
NACC831792	0	18	0	NACC528527	77	1	1	0	1	0	1	Not Applicable
NACC845051	0	17	0	NACC528527	77	1	2	0	0	1	1	Not Applicable
NACC528527	0	18	1	NACC528527	77	1	3	0	0	1	1	Missing
NACC067115	0	18	0	NACC528913	67	1	1	0	1	1	1	Not Applicable
NACC227483	0	20	0	NACC528913	67	1	3	0	0	0	1	Missing
NACC279114	0	16	0	NACC528913	67	1	1	0	1	1	1	Not Applicable
NACC452141	0	12	0	NACC528913	67	1	1	0.5	1	1	1	Not Applicable
NACC240581	0	13	0	NACC528913	67	2	1	0	1	1	0	Not Applicable
NACC528913	0	12	1	NACC528913	67	2	2	0	1	1	0	Not Applicable
NACC337311	0	15	0	NACC532693	68	1	1	0.5	1	0	1	Not Applicable
NACC406904	0	16	0	NACC532693	68	5	1	0.5	1	0	0	Not Applicable
NACC792669	0	12	0	NACC532693	68	1	1	2	1	1	1	Not Applicable
NACC806530	0	14	0	NACC532693	68	1	1	1	1	0	1	Not Applicable
NACC838233	0	20	0	NACC532693	68	1	1	0.5	1	1	1	Not Applicable
NACC532693	0	12	1	NACC532693	68	1	1	0	1	1	1	Not Applicable
NACC024666	0	20	0	NACC534339	70	1	1	0.5	1	1	1	Not Applicable
NACC403347	0	13	0	NACC534339	70	1	1	0	1	1	1	Not Applicable
NACC424241	0	16	0	NACC534339	70	1	1	0.5	1	1	1	Not Applicable
NACC517376	0	19	0	NACC534339	70	1	3	0	0	0	1	Missing
NACC989110	0	18	0	NACC534339	70	1	1	0.5	1	1	1	Not Applicable
NACC534339	0	17	1	NACC534339	70	1	1	0.5	1	0	1	Not Applicable
NACC225153	0	20	0	NACC536271	59	1	3	0	1	0	1	Missing
NACC284078	0	19	0	NACC536271	59	1	2	0	0	1	1	Not Applicable
NACC649408	0	11	0	NACC536271	59	1	1	2	1	0	1	Not Applicable
NACC667021	0	16	0	NACC536271	59	1	1	1	1	0	1	Not Applicable
NACC937607	0	14	0	NACC536271	59	1	1	2	1	1	1	Not Applicable
NACC536271	0	17	1	NACC536271	59	1	1	0	1	1	1	Not Applicable
NACC110222	0	16	0	NACC547141	69	5	1	0	1	1	0	Not Applicable
NACC131503	0	15	0	NACC547141	69	1	1	1	1	0	1	Not Applicable
NACC769593	0	18	0	NACC547141	69	1	1	0	1	1	1	Not Applicable
NACC771300	0	18	0	NACC547141	69	1	1	2	1	0	1	Not Applicable
NACC975428	0	12	0	NACC547141	69	1	1	2	0	0	1	Not Applicable
NACC547141	0	20	1	NACC547141	69	1	1	0.5	1	0	1	Not Applicable
NACC070937	0	18	0	NACC553199	74	1	1	0	1	0	1	Not Applicable
NACC119444	0	12	0	NACC553199	74	1	1	0	1	0	1	Not Applicable
NACC686005	0	13	0	NACC553199	74	1	3	0	1	0	1	Missing
NACC806315	0	13	0	NACC553199	74	1	1	0.5	1	0	1	Not Applicable
NACC999631	0	16	0	NACC553199	74	1	3	1	1	1	1	Missing
NACC553199	0	10	1	NACC553199	74	1	1	0.5	1	0	1	Not Applicable
NACC116154	0	16	0	NACC559610	75	1	1	1	1	1	1	Not Applicable
NACC358111	0	20	0	NACC559610	75	1	1	0	1	1	1	Not Applicable
NACC496350	0	15	0	NACC559610	75	1	1	0	1	0	1	Not Applicable
NACC701437	0	13	0	NACC559610	75	1	1	3	1	1	1	Not Applicable
NACC559610	0	16	1	NACC559610	75	2	1	2	0	1	0	Not Applicable
NACC125598	0	22	0	NACC561009	64	5	2	0	0	1	0	Not Applicable
NACC318024	0	16	0	NACC561009	64	1	2	0.5	0	1	1	Not Applicable
NACC326821	0	14	0	NACC561009	64	1	1	0	1	0	1	Not Applicable
NACC751244	0	18	0	NACC561009	64	1	2	0	0	1	1	Not Applicable
NACC561009	0	18	1	NACC561009	64	1	1	0	1	1	1	Not Applicable
NACC329721	0	10	0	NACC561047	83	1	1	1	1	0	1	Not Applicable
NACC512850	0	16	0	NACC561047	83	1	1	3	0	0	1	Not Applicable
NACC553970	0	17	0	NACC561047	83	1	1	2	1	0	1	Not Applicable
NACC561047	0	20	1	NACC561047	83	1	2	0	0	0	1	Not Applicable
NACC108410	0	18	0	NACC562831	56	1	1	0	1	1	1	Not Applicable
NACC299566	0	12	0	NACC562831	56	1	1	0	1	0	1	Not Applicable
NACC709450	0	16	0	NACC562831	56	1	1	0.5	1	0	1	Not Applicable
NACC715967	0	16	0	NACC562831	56	1	1	1	1	0	1	Not Applicable
NACC925833	0	17	0	NACC562831	56	1	2	0	1	1	1	Not Applicable
NACC562831	0	18	1	NACC562831	56	1	3	0.5	0	1	1	Missing
NACC210425	0	16	0	NACC565322	68	2	1	0	1	1	0	Not Applicable
NACC434963	0	16	0	NACC565322	68	1	1	0.5	1	1	1	Not Applicable
NACC667681	0	13	0	NACC565322	68	1	1	0	1	0	1	Not Applicable
NACC834296	0	20	0	NACC565322	68	1	1	0	1	1	1	Not Applicable
NACC565322	0	16	1	NACC565322	68	1	1	0	1	0	1	Not Applicable
NACC183319	0	20	0	NACC570271	72	5	1	0.5	1	0	0	Not Applicable
NACC365523	0	12	0	NACC570271	72	1	1	2	1	0	1	Not Applicable
NACC670522	1	6	0	NACC570271	72	1	1	0	1	0	1	Not Applicable
NACC882410	0	14	0	NACC570271	72	1	1	3	1	0	1	Not Applicable
NACC991484	1	12	0	NACC570271	72	6	2	0.5	0	1	0	Not Applicable
NACC570271	0	18	1	NACC570271	72	1	1	0	1	0	1	Not Applicable
NACC013409	0	18	0	NACC570518	60	1	1	0	1	1	1	Not Applicable
NACC263566	0	16	0	NACC570518	60	2	1	3	1	0	0	Not Applicable
NACC673245	0	18	0	NACC570518	60	3	3	0	1	1	0	Missing
NACC813348	0	18	0	NACC570518	60	1	1	2	1	0	1	Not Applicable
NACC952834	0	14	0	NACC570518	60	1	1	0	1	1	1	Not Applicable
NACC570518	0	13	1	NACC570518	60	1	1	0.5	1	0	1	Not Applicable
NACC497392	0	20	0	NACC570618	80	1	1	2	1	1	1	Not Applicable
NACC538539	0	20	0	NACC570618	80	1	1	0	1	0	1	Not Applicable
NACC562510	0	12	0	NACC570618	80	1	1	0.5	1	0	1	Not Applicable
NACC748919	0	16	0	NACC570618	80	6	1	0	1	0	0	Not Applicable
NACC770787	0	18	0	NACC570618	80	1	1	2	1	1	1	Not Applicable
NACC570618	0	12	1	NACC570618	80	1	2	0	1	1	1	Not Applicable
NACC150980	0	18	0	NACC577324	63	1	1	0.5	1	0	1	Not Applicable
NACC387952	0	20	0	NACC577324	63	1	1	1	1	1	1	Not Applicable
NACC413245	0	20	0	NACC577324	63	1	1	0	1	0	1	Not Applicable
NACC504001	0	21	0	NACC577324	63	1	1	0	1	1	1	Not Applicable
NACC650132	0	12	0	NACC577324	63	1	1	1	1	0	1	Not Applicable
NACC577324	0	20	1	NACC577324	63	1	1	0	1	0	1	Not Applicable
NACC149519	0	13	0	NACC587569	57	1	1	0.5	1	1	1	Not Applicable
NACC154132	0	16	0	NACC587569	57	1	1	0	1	0	1	Not Applicable
NACC251753	0	16	0	NACC587569	57	1	1	2	1	0	1	Not Applicable
NACC579570	0	14	0	NACC587569	57	1	3	1	1	0	1	Missing
NACC587569	0	16	1	NACC587569	57	1	1	0.5	1	0	1	Not Applicable
NACC161452	0	18	0	NACC595881	72	1	1	0.5	1	0	1	Not Applicable
NACC555661	0	18	0	NACC595881	72	6	1	0	1	1	0	Not Applicable
NACC582204	0	13	0	NACC595881	72	1	1	0	1	0	1	Not Applicable
NACC805668	0	17	0	NACC595881	72	1	1	0	1	0	1	Not Applicable
NACC925460	0	16	0	NACC595881	72	1	2	0.5	0	0	1	Not Applicable
NACC595881	0	12	1	NACC595881	72	6	3	1	0	1	0	Missing
NACC114233	0	19	0	NACC597882	72	1	1	1	1	0	1	Not Applicable
NACC393850	0	18	0	NACC597882	72	1	1	0	1	0	1	Not Applicable
NACC496134	0	16	0	NACC597882	72	2	3	0	0	1	0	Missing
NACC536842	0	12	0	NACC597882	72	2	1	0	1	1	0	Not Applicable
NACC992483	0	16	0	NACC597882	72	1	1	0	1	0	1	Not Applicable
NACC597882		20	1	NACC597882	72	1	3	0	0	0	1	Missing
NACC052792	0	16	0	NACC598601	73	1	1	0	1	1	1	Not Applicable
NACC057843	0	18	0	NACC598601	73	1	1	0.5	1	0	1	Not Applicable
NACC282654	1	20	0	NACC598601	73	1	1	0.5	1	0	1	Not Applicable
NACC823609	0	12	0	NACC598601	73	1	1	0	1	0	1	Not Applicable
NACC999209	0	16	0	NACC598601	73	1	1	0	1	0	1	Not Applicable
NACC598601	0	16	1	NACC598601	73	6	2	0	0	1	0	Not Applicable
NACC104765	0	20	0	NACC613148	82	1	1	0.5	1	0	1	Not Applicable
NACC611373	0	16	0	NACC613148	82	1	1	1	1	0	1	Not Applicable
NACC702240	0	12	0	NACC613148	82	1	2	0	0	0	1	Not Applicable
NACC794561	0	18	0	NACC613148	82	2	1	0.5	1	1	0	Not Applicable
NACC807377	0	18	0	NACC613148	82	1	1	1	1	0	1	Not Applicable
NACC613148	0	18	1	NACC613148	82	2	1	0.5	1	0	0	Not Applicable
NACC118569	1	7	0	NACC613244	58	6	2	0	0	1	0	Not Applicable
NACC221296	0	20	0	NACC613244	58	1	2	1	0	1	1	Not Applicable
NACC698548	0	16	0	NACC613244	58	5	1	1	1	0	0	Not Applicable
NACC774448	0	14	0	NACC613244	58	1	3	0	0	1	1	Missing
NACC235863	0	20	0	NACC613244	58	1	1	0	1	1	1	Not Applicable
NACC613244	0	13	1	NACC613244	58	1	3	0.5	1	1	1	Missing
NACC173621	0	14	0	NACC618336	55	1	1	0	1	0	1	Not Applicable
NACC221175	0	12	0	NACC618336	55	1	1	1	1	1	1	Not Applicable
NACC406039	0	12	0	NACC618336	55	1	1	1	1	1	1	Not Applicable
NACC715967	0	16	0	NACC618336	55	1	1	0.5	1	0	1	Not Applicable
NACC973522	0	16	0	NACC618336	55	2	1	0	1	1	0	Not Applicable
NACC618336	0	10	1	NACC618336	55	1	1	0.5	1	0	1	Not Applicable
NACC092518	1	10	0	NACC620216	45	6	1	1	1	1	0	Not Applicable
NACC206511	0	16	0	NACC620216	45	1	1	0	1	0	1	Not Applicable
NACC657666	0	12	0	NACC620216	45	1	1	0	1	0	1	Not Applicable
NACC728901	0	16	0	NACC620216	45	1	1	0	1	1	1	Not Applicable
NACC606348	0	12	0	NACC620216	45	1	1	0	1	1	1	Not Applicable
NACC620216	0	17	1	NACC620216	45	1	2	0	1	1	1	Not Applicable
NACC353393	0	20	0	NACC622465	72	1	1	0	1	0	1	Not Applicable
NACC635810	0	19	0	NACC622465	72	5	1	0	1	0	0	Not Applicable
NACC905942	1	16	0	NACC622465	72	1	2	0	0	1	1	Not Applicable
NACC975990	0	12	0	NACC622465	72	1	1	1	1	1	1	Not Applicable
NACC622465	0	14	1	NACC622465	72	2	3	0	0	1	0	Missing
NACC166937	0	13	0	NACC628725	90 or older	5	3	0.5	0	0	0	Sibling/Sibling in law)
NACC394239	0	16	0	NACC628725	90 or older	1	1	0	1	0	1	Not Applicable
NACC518429	0	18	0	NACC628725	90 or older	1	2	0	0	1	1	Not Applicable
NACC913197	0	16	0	NACC628725	90 or older	1	1	0.5	1	0	1	Not Applicable
NACC628725	0	16	1	NACC628725	90 or older	1	1	0.5	1	0	1	Not Applicable
NACC414361	0	16	0	NACC629145	90 or older	1	1	0.5	1	0	1	Not Applicable
NACC625585	0	8	0	NACC629145	90 or older	1	1	0.5	1	0	1	Not Applicable
NACC629312	0	16	0	NACC629145	90 or older	2	2	0.5	0	1	0	Not Applicable
NACC810367	0	16	0	NACC629145	90 or older	1	1	0	1	0	1	Not Applicable
NACC899441	0	20	0	NACC629145	90 or older	1	1	0	1	0	1	Not Applicable
NACC629145	1	20	1	NACC629145	90 or older	1	3	0.5	1	0	1	Missing
NACC020707	0	20	0	NACC629599	83	1	1	1	1	0	1	Not Applicable
NACC276629	0	18	0	NACC629599	83	1	1	1	1	0	1	Not Applicable
NACC521092	0	16	0	NACC629599	83	1	1	0.5	1	0	1	Not Applicable
NACC657544	0	20	0	NACC629599	83	1	1	2	1	0	1	Not Applicable
NACC977707	0	16	0	NACC629599	83	5	2	0	0	0	0	Not Applicable
NACC629599	0	14	1	NACC629599	83	1	1	0	1	1	1	Not Applicable
NACC088976	0	16	0	NACC633756	72	1	1	0	1	0	1	Not Applicable
NACC236378	0	18	0	NACC633756	72	1	1	0	1	1	1	Not Applicable
NACC256876	0	16	0	NACC633756	72	2	1	1	1	0	0	Not Applicable
NACC473823	0	16	0	NACC633756	72	1	1	0.5	1	0	1	Not Applicable
NACC685781	0	13	0	NACC633756	72	1	1	0	1	1	1	Not Applicable
NACC633756	1	18	1	NACC633756	72	1	1	0	1	1	1	Not Applicable
NACC157987	0	19	0	NACC635935	64	1	1	0.5	1	1	1	Not Applicable
NACC736111	0	18	0	NACC635935	64	1	1	1	1	0	1	Not Applicable
NACC783587	0	12	0	NACC635935	64	1	1	0.5	1	0	1	Not Applicable
NACC855701	0	14	0	NACC635935	64	2	1	0	1	1	0	Not Applicable
NACC635935	0	18	1	NACC635935	64	1	1	0	0	0	1	Not Applicable
NACC052909	0	14	0	NACC637392	83	1	2	1	0	1	1	Not Applicable
NACC140032	0	18	0	NACC637392	83	1	1	0	1	0	1	Not Applicable
NACC608725	0	14	0	NACC637392	83	1	1	2	1	0	1	Not Applicable
NACC806223	0	18	0	NACC637392	83	1	1	0.5	1	0	1	Not Applicable
NACC985657	0	16	0	NACC637392	83	1	1	0.5	1	1	1	Not Applicable
NACC637392	0	12	1	NACC637392	83	1	3	0.5	1	0	1	Missing
NACC055496	0	16	0	NACC640518	83	1	2	0	0	1	1	Not Applicable
NACC157809	0	16	0	NACC640518	83	1	1	0.5	1	1	1	Not Applicable
NACC462587	0	14	0	NACC640518	83	1	1	0	1	0	1	Not Applicable
NACC894901	0	14	0	NACC640518	83	1	1	0.5	1	0	1	Not Applicable
NACC640518	0	12	1	NACC640518	83	1	3	0.5	0	0	1	Friend/Neighbor
NACC104944	0	19	0	NACC640612	63	1	1	1	1	0	1	Not Applicable
NACC237267	0	14	0	NACC640612	63	1	1	1	1	0	1	Not Applicable
NACC309595	0	14	0	NACC640612	63	1	1	0.5	1	0	1	Not Applicable
NACC487548	0	18	0	NACC640612	63	1	1	0	1	0	1	Not Applicable
NACC874009	1	6	0	NACC640612	63	3	1	2	1	0	0	Not Applicable
NACC640612	0	18	1	NACC640612	63	1	1	0	1	1	1	Not Applicable
NACC622056	0	13	0	NACC643642	37	1	1	0	1	1	1	Not Applicable
NACC059861	0	19	0	NACC643642	37	1	1	0	1	0	1	Not Applicable
NACC098543	0	16	0	NACC643642	37	1	1	0	1	1	1	Not Applicable
NACC210341	1	17	0	NACC643642	37	1	3	3	1	1	1	Missing
NACC728901	0	16	0	NACC643642	37	1	1	0	1	1	1	Not Applicable
NACC643642	0	16	1	NACC643642	37	1	3	0	1	1	1	Friend/Neighbor
NACC010336	0	21	0	NACC644510	77	1	1	0	1	0	1	Not Applicable
NACC299791	0	17	0	NACC644510	77	1	1	0	1	1	1	Not Applicable
NACC386709	0	14	0	NACC644510	77	1	1	0.5	1	1	1	Not Applicable
NACC863913	0	15	0	NACC644510	77	1	1	0.5	1	1	1	Not Applicable
NACC933301	0	15	0	NACC644510	77	1	1	1	1	1	1	Not Applicable
NACC644510	0	12	1	NACC644510	77	2	3	0.5	0	0	0	Missing
NACC093468	0	18	0	NACC655818	74	5	1	1	1	1	0	Not Applicable
NACC343216	0	16	0	NACC655818	74	1	1	0	1	0	1	Not Applicable
NACC412080	0	18	0	NACC655818	74	1	1	0	1	0	1	Not Applicable
NACC450794	0	12	0	NACC655818	74	6	1	0	1	1	0	Not Applicable
NACC843752	0	12	0	NACC655818	74	1	1	0	1	0	1	Not Applicable
NACC655818	0	16	1	NACC655818	74	1	3	0	0	1	1	Miscellaneous
NACC068807	0	12	0	NACC664171	60	1	3	0	0	1	1	Missing
NACC489660	0	12	0	NACC664171	60	1	1	1	1	0	1	Not Applicable
NACC700372	0	20	0	NACC664171	60	1	3	0.5	0	0	1	Missing
NACC942946	0	20	0	NACC664171	60	1	1	0	1	0	1	Not Applicable
NACC943110	0	12	0	NACC664171	60	1	1	0.5	1	1	1	Not Applicable
NACC664171	0	22	1	NACC664171	60	1	1	0.5	1	0	1	Not Applicable
NACC153895	0	14	0	NACC666897	53	1	1	0	1	1	1	Not Applicable
NACC495741	0	18	0	NACC666897	53	1	1	3	1	1	1	Not Applicable
NACC607663	0	16	0	NACC666897	53	1	1	0	1	0	1	Not Applicable
NACC781969	0	19	0	NACC666897	53	1	1	0	1	0	1	Not Applicable
NACC965030	0	17	0	NACC666897	53	1	1	0	1	0	1	Not Applicable
NACC666897	0	16	1	NACC666897	53	1	1	1	1	0	1	Not Applicable
NACC102805	0	18	0	NACC675636	79	1	1	0.5	1	0	1	Not Applicable
NACC136753	0	20	0	NACC675636	79	1	1	0.5	1	0	1	Not Applicable
NACC245493	0	14	0	NACC675636	79	1	1	0.5	1	0	1	Not Applicable
NACC323638	0	16	0	NACC675636	79	1	1	0.5	1	0	1	Not Applicable
NACC414920	0	15	0	NACC675636	79	1	1	2	1	1	1	Not Applicable
NACC675636	0	18	1	NACC675636	79	1	1	0	1	0	1	Not Applicable
NACC200764	0	14	0	NACC688585	74	1	1	0.5	1	1	1	Not Applicable
NACC487399	0	16	0	NACC688585	74	1	3	0	0	1	1	Friend/Neighbor
NACC778830	0	18	0	NACC688585	74	1	1	1	1	0	1	Not Applicable
NACC863913	0	15	0	NACC688585	74	1	1	0.5	1	1	1	Not Applicable
NACC688585	0	20	1	NACC688585	74	1	3	0	1	0	1	Missing
NACC358955	0	12	0	NACC690894	59	1	1	0.5	1	0	1	Not Applicable
NACC402274	0	19	0	NACC690894	59	1	1	1	1	0	1	Not Applicable
NACC500322	0	18	0	NACC690894	59	1	1	0	1	0	1	Not Applicable
NACC633271	0	16	0	NACC690894	59	1	3	0	0	1	1	Missing
NACC690894	1	12	1	NACC690894	59	2	3	0	0	0	0	Missing
NACC070582	0	12	0	NACC693922	77	1	2	0.5	0	1	1	Not Applicable
NACC213060	0	19	0	NACC693922	77	1	1	0.5	1	0	1	Not Applicable
NACC386818	0	14	0	NACC693922	77	1	1	0	1	0	1	Not Applicable
NACC603651	0	16	0	NACC693922	77	1	1	2	1	0	1	Not Applicable
NACC770787	0	18	0	NACC693922	77	1	1	0.5	1	1	1	Not Applicable
NACC693922	0	12	1	NACC693922	77	2	1	1	1	0	0	Not Applicable
NACC300133	0	18	0	NACC696033	57	1	1	0.5	1	0	1	Not Applicable
NACC615798	0	18	0	NACC696033	57	1	1	1	1	0	1	Not Applicable
NACC838124	0	16	0	NACC696033	57	1	1	3	1	1	1	Not Applicable
NACC541212	0	16	0	NACC696033	57	1	1	0	1	1	1	Not Applicable
NACC696033	0	14	1	NACC696033	57	1	3	0	1	1	1	Missing
NACC016407	0	14	0	NACC705854	77	1	1	0	1	1	1	Not Applicable
NACC280118	0	16	0	NACC705854	77	1	2	0	0	1	1	Not Applicable
NACC452117	0	18	0	NACC705854	77	5	1	1	1	0	0	Not Applicable
NACC833105	0	20	0	NACC705854	77	1	1	1	1	0	1	Not Applicable
NACC977948	1	8	0	NACC705854	77	6	1	0	1	1	0	Not Applicable
NACC705854	0	12	1	NACC705854	77	2	1	0.5	0	0	0	Not Applicable
NACC230995	0	14	0	NACC715524	77	1	1	0	1	0	1	Not Applicable
NACC344955	0	18	0	NACC715524	77	5	1	0.5	1	0	0	Not Applicable
NACC522390	0	18	0	NACC715524	77	6	1	2	1	0	0	Not Applicable
NACC559009	0	20	0	NACC715524	77	1	1	0	1	0	1	Not Applicable
NACC569125	0	14	0	NACC715524	77	1	1	3	0	1	1	Not Applicable
NACC715524	0	16	1	NACC715524	77	1	3	0.5	0	0	1	Missing
NACC083687	0	16	0	NACC716598	64	1	1	0	1	0	1	Not Applicable
NACC164017	0	16	0	NACC716598	64	1	1	0.5	1	0	1	Not Applicable
NACC392995	0	16	0	NACC716598	64	1	1	0.5	1	0	1	Not Applicable
NACC490313	0	19	0	NACC716598	64	1	2	0	0	0	1	Not Applicable
NACC784574	1	8	0	NACC716598	64	1	1	3	1	0	1	Not Applicable
NACC716598	0	14	1	NACC716598	64	1	3	0	0	0	1	Miscellaneous
NACC059294	0	16	0	NACC717520	61	1	1	3	1	0	1	Not Applicable
NACC142509	0	18	0	NACC717520	61	1	1	0	1	1	1	Not Applicable
NACC391029	0	14	0	NACC717520	61	1	1	0.5	1	0	1	Not Applicable
NACC586854	0	14	0	NACC717520	61	1	1	0.5	1	1	1	Not Applicable
NACC709828	0	20	0	NACC717520	61	1	1	0	1	1	1	Not Applicable
NACC717520	0	16	1	NACC717520	61	1	1	0	1	0	1	Not Applicable
NACC445355	0	18	0	NACC720128	72	1	2	0	0	1	1	Not Applicable
NACC480401	0	18	0	NACC720128	72	1	3	0	0	1	1	Missing
NACC481818	0	16	0	NACC720128	72	1	1	0	1	1	1	Not Applicable
NACC593599	0	18	0	NACC720128	72	1	1	0	1	0	1	Not Applicable
NACC988182	0	16	0	NACC720128	72	1	1	0.5	1	0	1	Not Applicable
NACC720128	0	13	1	NACC720128	72	2	3	0.5	0	0	0	Missing
NACC049162	0	17	0	NACC725587	75	1	1	1	1	0	1	Not Applicable
NACC096054	0	16	0	NACC725587	75	1	1	0	1	1	1	Not Applicable
NACC140054	0	16	0	NACC725587	75	1	1	0	1	1	1	Not Applicable
NACC732031	0	18	0	NACC725587	75	1	1	0	1	1	1	Not Applicable
NACC887498	0	18	0	NACC725587	75	1	1	0	0	0	1	Not Applicable
NACC725587	0	20	1	NACC725587	75	1	2	0	1	0	1	Not Applicable
NACC143280	0	18	0	NACC726003	41	1	1	0	1	0	1	Not Applicable
NACC352744	0	16	0	NACC726003	41	1	3	0	1	1	1	Missing
NACC478776	0	16	0	NACC726003	41	1	1	0	1	1	1	Not Applicable
NACC571073	0	18	0	NACC726003	41	1	1	0	1	0	1	Not Applicable
NACC657666	0	12	0	NACC726003	41	1	1	0	1	0	1	Not Applicable
NACC726003	0	14	1	NACC726003	41	1	1	0.5	1	0	1	Not Applicable
NACC042473	0	16	0	NACC732037	45	1	1	0	1	0	1	Not Applicable
NACC227062	0	16	0	NACC732037	45	1	3	0	0	0	1	Missing
NACC246799	0	16	0	NACC732037	45	1	1	0	1	1	1	Not Applicable
NACC574711	0	18	0	NACC732037	45	1	1	1	1	0	1	Not Applicable
NACC816399	0	14	0	NACC732037	45	1	1	0	1	1	1	Not Applicable
NACC732037	0	18	1	NACC732037	45	1	1	0	1	0	1	Not Applicable
NACC293744	0	16	0	NACC734558	80	1	1	0	1	0	1	Not Applicable
NACC346719	0	18	0	NACC734558	80	6	1	0	1	1	0	Not Applicable
NACC428546	0	12	0	NACC734558	80	1	1	0	1	0	1	Not Applicable
NACC961691	0	14	0	NACC734558	80	1	1	0.5	1	0	1	Not Applicable
NACC979241	0	12	0	NACC734558	80	1	2	0.5	0	0	1	Not Applicable
NACC734558	0	12	1	NACC734558	80	1	2	0.5	0	1	1	Not Applicable
NACC072840	0	16	0	NACC736109	69	1	1	0.5	1	0	1	Not Applicable
NACC107896	0	20	0	NACC736109	69	1	1	1	1	0	1	Not Applicable
NACC775189	0	20	0	NACC736109	69	1	1	0	1	1	1	Not Applicable
NACC841556	0	14	0	NACC736109	69	1	1	0	1	1	1	Not Applicable
NACC869489	0	12	0	NACC736109	69	2	3	0	0	1	0	Missing
NACC736109	0	12	1	NACC736109	69	2	2	0	1	1	0	Not Applicable
NACC301698	0	14	0	NACC737641	67	1	1	0	1	1	1	Not Applicable
NACC681783	0	16	0	NACC737641	67	5	1	0	1	0	0	Not Applicable
NACC884435	0	16	0	NACC737641	67	5	2	0.5	0	0	0	Not Applicable
NACC947630	0	17	0	NACC737641	67	1	1	0	1	1	1	Not Applicable
NACC950159	0	18	0	NACC737641	67	1	1	0	1	0	1	Not Applicable
NACC737641	0	12	1	NACC737641	67	2	1	0.5	1	0	0	Not Applicable
NACC179788	0	18	0	NACC738775	44	1	1	0	1	1	1	Not Applicable
NACC606348	0	12	0	NACC738775	44	1	1	0	1	1	1	Not Applicable
NACC622056	0	13	0	NACC738775	44	1	1	1	1	1	1	Not Applicable
NACC895414	0	12	0	NACC738775	44	1	1	0	0	1	1	Not Applicable
NACC738775	0	14	1	NACC738775	44	1	1	0.5	1	1	1	Not Applicable
NACC082204	0	18	0	NACC740598	58	1	1	0	1	0	1	Not Applicable
NACC179899	1	16	0	NACC740598	58	2	1	0	1	0	0	Not Applicable
NACC363842	0	14	0	NACC740598	58	1	1	1	1	0	1	Not Applicable
NACC740598	0	12	1	NACC740598	58	1	2	0.5	0	1	1	Not Applicable
NACC192644	0	12	0	NACC743927	58	1	1	2	1	1	1	Not Applicable
NACC524806	0	14	0	NACC743927	58	1	1	0	1	1	1	Not Applicable
NACC649408	0	11	0	NACC743927	58	1	1	1	1	0	1	Not Applicable
NACC925290	0	14	0	NACC743927	58	1	1	0	1	0	1	Not Applicable
NACC945278	1	2	0	NACC743927	58	1	1	2	1	0	1	Not Applicable
NACC743927	0	14	1	NACC743927	58	2	3	0.5	0	1	0	Miscellaneous
NACC197687	0	20	0	NACC749864	72	1	1	0	1	0	1	Not Applicable
NACC270893	0	18	0	NACC749864	72	1	1	0	1	1	1	Not Applicable
NACC565802	0	11	0	NACC749864	72	1	1	1	1	0	1	Not Applicable
NACC792798	0	14	0	NACC749864	72	1	2	0	0	1	1	Not Applicable
NACC843415	0	14	0	NACC749864	72	1	3	0	0	0	1	Missing
NACC749864	0	14	1	NACC749864	72	6	3	0.5	1	0	0	Sibling/Sibling in law)
NACC375187	0	12	0	NACC750833	87	1	3	2	0	1	1	Missing
NACC451206	0	13	0	NACC750833	87	1	3	0	0	0	1	Missing
NACC820776	0	20	0	NACC750833	87	1	1	0.5	1	0	1	Not Applicable
NACC855477	0	18	0	NACC750833	87	1	1	0.5	1	0	1	Not Applicable
NACC750833	0	14	1	NACC750833	87	1	1	1	1	0	1	Not Applicable
NACC171242	0	19	0	NACC752251	67	1	1	0	1	0	1	Not Applicable
NACC670052	0	18	0	NACC752251	67	1	1	0	1	1	1	Not Applicable
NACC750711	0	14	0	NACC752251	67	1	1	0.5	0	0	1	Not Applicable
NACC808311	0	18	0	NACC752251	67	1	1	0	1	1	1	Not Applicable
NACC752251	0	13	1	NACC752251	67	1	3	0.5	0	0	1	Missing
NACC151939	0	18	0	NACC758074	73	1	1	0.5	1	1	1	Not Applicable
NACC417975	0	16	0	NACC758074	73	2	1	0	1	1	0	Not Applicable
NACC610472	0	14	0	NACC758074	73	1	1	0	1	1	1	Not Applicable
NACC710774	0	16	0	NACC758074	73	1	1	0.5	1	0	1	Not Applicable
NACC927495	0	18	0	NACC758074	73	1	1	0	1	1	1	Not Applicable
NACC758074	0	20	1	NACC758074	73	1	3	0.5	0	0	1	Friend/Neighbor
NACC161667	0	16	0	NACC760143	67	1	1	0	1	0	1	Not Applicable
NACC196810	1	13	0	NACC760143	67	1	1	0	1	1	1	Not Applicable
NACC272808	0	18	0	NACC760143	67	1	1	0.5	1	0	1	Not Applicable
NACC290781	0	16	0	NACC760143	67	1	1	0	1	0	1	Not Applicable
NACC511791	0	18	0	NACC760143	67	1	1	0	1	0	1	Not Applicable
NACC760143	1	12	1	NACC760143	67	6	2	0.5	0	1	0	Not Applicable
NACC491615	0	16	0	NACC760871	69	1	1	0.5	1	1	1	Not Applicable
NACC620746	0	16	0	NACC760871	69	1	1	0	1	1	1	Not Applicable
NACC694293	0	16	0	NACC760871	69	1	1	0	1	1	1	Not Applicable
NACC726897	0	16	0	NACC760871	69	1	1	0	1	0	1	Not Applicable
NACC882999	0	16	0	NACC760871	69	1	3	0.5	0	0	1	Missing
NACC760871	0	16	1	NACC760871	69	1	1	0	1	1	1	Not Applicable
NACC001464	0	16	0	NACC778150	68	1	1	1	1	1	1	Not Applicable
NACC308028	0	14	0	NACC778150	68	2	1	0	1	1	0	Not Applicable
NACC370588	0	20	0	NACC778150	68	1	1	0	1	1	1	Not Applicable
NACC457687	0	18	0	NACC778150	68	1	3	0	0	1	1	Missing
NACC908968	0	14	0	NACC778150	68	1	1	0.5	1	1	1	Not Applicable
NACC778150	0	20	1	NACC778150	68	1	3	0.5	1	1	1	Missing
NACC015713	0	16	0	NACC779324	84	1	1	1	1	0	1	Not Applicable
NACC153796	0	18	0	NACC779324	84	1	1	0	1	1	1	Not Applicable
NACC322567	0	15	0	NACC779324	84	1	1	0.5	1	0	1	Not Applicable
NACC927004	0	16	0	NACC779324	84	1	1	0	1	0	1	Not Applicable
NACC984937	0	12	0	NACC779324	84	1	1	0.5	1	0	1	Not Applicable
NACC779324	0	16	1	NACC779324	84	6	3	0	1	1	0	Miscellaneous
NACC042991	0	17	0	NACC787480	66	1	1	0.5	1	1	1	Not Applicable
NACC221757	0	20	0	NACC787480	66	1	3	0	0	0	1	Sibling/Sibling in law)
NACC222830	0	16	0	NACC787480	66	1	1	0	1	1	1	Not Applicable
NACC435071	0	14	0	NACC787480	66	1	1	0	1	0	1	Not Applicable
NACC634453	0	14	0	NACC787480	66	1	3	0	1	1	1	Sibling/Sibling in law)
NACC787480	0	20	1	NACC787480	66	1	1	0	1	1	1	Not Applicable
NACC006205	0	14	0	NACC793370	53	1	1	0	1	1	1	Not Applicable
NACC179165	0	12	0	NACC793370	53	1	1	0	1	0	1	Not Applicable
NACC751091	0	18	0	NACC793370	53	1	1	1	1	1	1	Not Applicable
NACC752038	1	16	0	NACC793370	53	1	1	0	1	1	1	Not Applicable
NACC793370	0	13	1	NACC793370	53	1	3	0.5	0	1	1	Missing
NACC017698	0	16	0	NACC793572	77	1	1	0.5	1	1	1	Not Applicable
NACC084449	0	16	0	NACC793572	77	1	1	1	1	0	1	Not Applicable
NACC591820	0	18	0	NACC793572	77	6	1	0	1	1	0	Not Applicable
NACC901363	0	16	0	NACC793572	77	1	1	0.5	0	1	1	Not Applicable
NACC793572	0	23	1	NACC793572	77	1	1	0.5	1	0	1	Not Applicable
NACC364616	0	19	0	NACC794844	71	1	1	1	1	0	1	Not Applicable
NACC512264	0	18	0	NACC794844	71	1	1	0	1	0	1	Not Applicable
NACC734072	1	12	0	NACC794844	71	1	1	0	1	0	1	Not Applicable
NACC924833	0	12	0	NACC794844	71	1	1	1	1	1	1	Not Applicable
NACC955576	0	18	0	NACC794844	71	1	1	1	1	0	1	Not Applicable
NACC794844	1	12	1	NACC794844	71	1	3	0.5	0	0	1	Missing
NACC046497	0	12	0	NACC797100	68	1	1	0.5	1	0	1	Not Applicable
NACC156602	0	16	0	NACC797100	68	1	1	2	1	1	1	Not Applicable
NACC545848	0	16	0	NACC797100	68	1	1	2	1	1	1	Not Applicable
NACC868237	0	16	0	NACC797100	68	1	1	0	1	1	1	Not Applicable
NACC879488	0	16	0	NACC797100	68	1	1	0	1	1	1	Not Applicable
NACC797100	0	15	1	NACC797100	68	1	3	0	0	0	1	Miscellaneous
NACC161549	0	19	0	NACC806671	82	1	1	1	1	0	1	Not Applicable
NACC309426	0	20	0	NACC806671	82	1	1	2	1	0	1	Not Applicable
NACC406013	0	12	0	NACC806671	82	1	1	0	1	1	1	Not Applicable
NACC502792	1	12	0	NACC806671	82	1	2	0.5	0	0	1	Not Applicable
NACC579475	0	18	0	NACC806671	82	1	1	0.5	1	0	1	Not Applicable
NACC806671	0	16	1	NACC806671	82	1	1	0	1	0	1	Not Applicable
NACC038403	0	16	0	NACC814757	66	1	1	1	1	0	1	Not Applicable
NACC185008	0	14	0	NACC814757	66	3	1	0.5	1	0	0	Not Applicable
NACC279638	0	18	0	NACC814757	66	6	1	3	0	1	0	Not Applicable
NACC803770	0	18	0	NACC814757	66	2	2	0	0	1	0	Not Applicable
NACC814757	0	16	1	NACC814757	66	1	3	0.5	1	0	1	Missing
NACC023967	0	18	0	NACC816953	79	1	1	0	1	0	1	Not Applicable
NACC196751	0	16	0	NACC816953	79	1	1	0.5	1	0	1	Not Applicable
NACC210700	0	16	0	NACC816953	79	1	1	0	1	0	1	Not Applicable
NACC215831	0	16	0	NACC816953	79	1	1	0.5	1	0	1	Not Applicable
NACC731300	0	18	0	NACC816953	79	1	1	2	0	1	1	Not Applicable
NACC816953	0	19	1	NACC816953	79	1	2	1	0	0	1	Not Applicable
NACC002288	0	18	0	NACC817037	57	1	1	0.5	1	0	1	Not Applicable
NACC035481	0	20	0	NACC817037	57	1	1	0.5	1	1	1	Not Applicable
NACC091917	1	16	0	NACC817037	57	1	1	0	1	0	1	Not Applicable
NACC193149	0	18	0	NACC817037	57	2	1	0	1	1	0	Not Applicable
NACC434793	0	16	0	NACC817037	57	1	1	1	1	1	1	Not Applicable
NACC817037	1	18	1	NACC817037	57	6	1	0.5	1	0	0	Not Applicable
NACC060833	0	12	0	NACC819857	81	2	2	0	0	0	0	Not Applicable
NACC113819	0	16	0	NACC819857	81	1	2	0	0	0	1	Not Applicable
NACC174114	0	13	0	NACC819857	81	1	1	1	1	0	1	Not Applicable
NACC609908	0	14	0	NACC819857	81	1	1	0	1	1	1	Not Applicable
NACC829310	0	12	0	NACC819857	81	1	1	1	1	1	1	Not Applicable
NACC819857	0	20	1	NACC819857	81	5	2	0	0	0	0	Not Applicable
NACC021496	0	12	0	NACC824304	54	1	1	1	1	1	1	Not Applicable
NACC152775	0	18	0	NACC824304	54	1	1	0	1	0	1	Not Applicable
NACC715967	0	16	0	NACC824304	54	1	1	0.5	1	0	1	Not Applicable
NACC829999	0	14	0	NACC824304	54	1	1	0	1	1	1	Not Applicable
NACC918921	0	12	0	NACC824304	54	1	1	0	1	1	1	Not Applicable
NACC824304	0	16	1	NACC824304	54	1	1	3	0	0	1	Not Applicable
NACC123231	0	12	0	NACC828368	75	1	1	0.5	1	0	1	Not Applicable
NACC146151	0	18	0	NACC828368	75	1	1	0.5	1	0	1	Not Applicable
NACC188158	0	16	0	NACC828368	75	6	1	0.5	1	1	0	Not Applicable
NACC604717	0	13	0	NACC828368	75	1	2	0	0	1	1	Not Applicable
NACC672406	0	18	0	NACC828368	75	1	1	0.5	1	0	1	Not Applicable
NACC828368	0	20	1	NACC828368	75	1	1	0	1	0	1	Not Applicable
NACC085731	0	20	0	NACC829421	79	1	1	0	1	0	1	Not Applicable
NACC227778	0	18	0	NACC829421	79	1	2	0.5	0	0	1	Not Applicable
NACC324303	0	18	0	NACC829421	79	1	1	0.5	1	0	1	Not Applicable
NACC793766	0	16	0	NACC829421	79	1	1	0	1	1	1	Not Applicable
NACC825678	0	13	0	NACC829421	79	1	1	0	1	1	1	Not Applicable
NACC829421	0	14	1	NACC829421	79	1	1	1	1	0	1	Not Applicable
NACC016324	0	18	0	NACC830828	84	1	1	0.5	1	0	1	Not Applicable
NACC154693	0	14	0	NACC830828	84	1	2	0	0	1	1	Not Applicable
NACC268714	0	12	0	NACC830828	84	1	1	1	1	1	1	Not Applicable
NACC389118	0	18	0	NACC830828	84	1	1	0.5	1	0	1	Not Applicable
NACC839926	0	18	0	NACC830828	84	1	1	0	1	1	1	Not Applicable
NACC830828	0	14	1	NACC830828	84	1	1	0	1	1	1	Not Applicable
NACC025134	0	16	0	NACC832165	74	1	1	0	1	0	1	Not Applicable
NACC107077	0	20	0	NACC832165	74	5	1	0	1	0	0	Not Applicable
NACC117436	0	20	0	NACC832165	74	1	1	0.5	1	1	1	Not Applicable
NACC153785	0	16	0	NACC832165	74	1	1	0	1	1	1	Not Applicable
NACC734161	0	16	0	NACC832165	74	1	1	0.5	1	0	1	Not Applicable
NACC832165	0	18	1	NACC832165	74	1	2	1	0	1	1	Not Applicable
NACC123328	1	15	0	NACC833607	86	1	1	0.5	1	1	1	Not Applicable
NACC165070	0	20	0	NACC833607	86	5	1	2	1	0	0	Not Applicable
NACC474680	0	16	0	NACC833607	86	1	1	3	1	0	1	Not Applicable
NACC720607	0	14	0	NACC833607	86	1	1	3	1	1	1	Not Applicable
NACC833607	0	16	1	NACC833607	86	1	1	1	1	0	1	Not Applicable
NACC142905	0	9	0	NACC840025	72	1	1	1	1	0	1	Not Applicable
NACC354370	0	18	0	NACC840025	72	1	1	0.5	1	0	1	Not Applicable
NACC472822	0	18	0	NACC840025	72	1	1	0	1	0	1	Not Applicable
NACC615997	0	12	0	NACC840025	72	1	1	0.5	1	0	1	Not Applicable
NACC673909	0	12	0	NACC840025	72	1	1	0.5	1	1	1	Not Applicable
NACC840025	0	13	1	NACC840025	72	1	3	0.5	0	1	1	Friend/Neighbor
NACC020203	0	20	0	NACC843881	68	1	1	0	1	1	1	Not Applicable
NACC787374	0	18	0	NACC843881	68	2	3	0	0	1	0	Missing
NACC857145	0	19	0	NACC843881	68	1	1	0	1	0	1	Not Applicable
NACC860377	0	20	0	NACC843881	68	1	1	0	1	1	1	Not Applicable
NACC843881	0	19	1	NACC843881	68	1	1	0	0	0	1	Not Applicable
NACC472835	0	12	0	NACC844308	62	1	1	0.5	1	0	1	Not Applicable
NACC473188	0	16	0	NACC844308	62	1	2	0.5	0	0	1	Not Applicable
NACC505845	0	15	0	NACC844308	62	1	1	0	1	1	1	Not Applicable
NACC725629	0	17	0	NACC844308	62	5	1	1	1	1	0	Not Applicable
NACC844308	0	13	1	NACC844308	62	2	2	2	1	0	0	Not Applicable
NACC332672	0	14	0	NACC845178	60	1	1	0	1	1	1	Not Applicable
NACC366453	0	17	0	NACC845178	60	1	1	0.5	1	0	1	Not Applicable
NACC437870	0	16	0	NACC845178	60	6	1	0	1	1	0	Not Applicable
NACC724965	0	18	0	NACC845178	60	1	1	0	1	0	1	Not Applicable
NACC756454	0	12	0	NACC845178	60	1	1	0.5	0	0	1	Not Applicable
NACC845178	0	18	1	NACC845178	60	1	1	0	1	0	1	Not Applicable
NACC272988	0	13	0	NACC848281	69	1	1	0	1	1	1	Not Applicable
NACC368901	0	14	0	NACC848281	69	1	3	0	0	1	1	Missing
NACC461060	0	18	0	NACC848281	69	1	3	0	0	1	1	Missing
NACC464121	0	14	0	NACC848281	69	1	1	0.5	1	0	1	Not Applicable
NACC848281	0	12	1	NACC848281	69	1	3	0	0	0	1	Ex Spouse/Partner
NACC071759	0	18	0	NACC852595	75	1	1	0	1	0	1	Not Applicable
NACC100693	0	16	0	NACC852595	75	2	1	0	1	0	0	Not Applicable
NACC134929	0	12	0	NACC852595	75	1	2	0	0	0	1	Not Applicable
NACC210879	0	18	0	NACC852595	75	1	1	0	1	1	1	Not Applicable
NACC688711	0	16	0	NACC852595	75	1	1	0	1	1	1	Not Applicable
NACC852595	0	20	1	NACC852595	75	1	2	1	1	0	1	Not Applicable
NACC176148	0	12	0	NACC855249	73	1	1	0	1	1	1	Not Applicable
NACC267768	0	14	0	NACC855249	73	1	1	0	1	0	1	Not Applicable
NACC497314	0	18	0	NACC855249	73	1	1	3	1	0	1	Not Applicable
NACC876427	0	18	0	NACC855249	73	1	1	0.5	1	1	1	Not Applicable
NACC282654	1	20	0	NACC855249	73	1	1	0.5	1	0	1	Not Applicable
NACC855249	0	16	1	NACC855249	73	1	3	0	0	1	1	Missing
NACC067141	0	12	0	NACC855961	77	1	2	0.5	1	1	1	Not Applicable
NACC166911	0	14	0	NACC855961	77	1	1	0	0	1	1	Not Applicable
NACC351618	0	19	0	NACC855961	77	1	1	0	1	0	1	Not Applicable
NACC659684	0	20	0	NACC855961	77	1	1	0.5	1	0	1	Not Applicable
NACC833354	0	12	0	NACC855961	77	1	1	0.5	1	1	1	Not Applicable
NACC855961	0	20	1	NACC855961	77	1	1	0.5	1	0	1	Not Applicable
NACC005230	0	8	0	NACC861111	84	1	1	1	1	1	1	Not Applicable
NACC019383	0	20	0	NACC861111	84	1	1	0	1	0	1	Not Applicable
NACC396482	0	13	0	NACC861111	84	1	1	0.5	1	0	1	Not Applicable
NACC713525	0	12	0	NACC861111	84	1	2	0	0	0	1	Not Applicable
NACC994970	0	16	0	NACC861111	84	1	1	0.5	1	0	1	Not Applicable
NACC861111	0	12	1	NACC861111	84	2	2	0.5	1	1	0	Not Applicable
NACC215408	0	16	0	NACC863637	79	2	2	0.5	0	0	0	Not Applicable
NACC326927	0	18	0	NACC863637	79	1	1	1	1	0	1	Not Applicable
NACC712050	0	18	0	NACC863637	79	5	1	0.5	1	0	0	Not Applicable
NACC827801	0	15	0	NACC863637	79	1	1	0	1	1	1	Not Applicable
NACC930593	0	12	0	NACC863637	79	1	1	0.5	1	1	1	Not Applicable
NACC863637	0	18	1	NACC863637	79	1	3	0.5	1	1	1	Missing
NACC025004	0	16	0	NACC865159	74	1	1	0	1	1	1	Not Applicable
NACC217189	0	9	0	NACC865159	74	1	1	1	1	0	1	Not Applicable
NACC497459	0	12	0	NACC865159	74	1	1	0.5	1	0	1	Not Applicable
NACC710774	0	16	0	NACC865159	74	1	1	1	1	0	1	Not Applicable
NACC865159	0	20	1	NACC865159	74	1	2	0.5	1	0	1	Not Applicable
NACC297727	0	16	0	NACC880616	64	1	3	0	0	1	1	Missing
NACC307432	0	16	0	NACC880616	64	1	1	1	1	0	1	Not Applicable
NACC482725	0	15	0	NACC880616	64	5	1	0	1	1	0	Not Applicable
NACC510923	0	13	0	NACC880616	64	1	1	0	1	1	1	Not Applicable
NACC855701	0	14	0	NACC880616	64	2	1	0	1	1	0	Not Applicable
NACC880616	1	18	1	NACC880616	64	1	3	0	1	1	1	Missing
NACC020811	0	8	0	NACC887046	71	1	1	0	1	0	1	Not Applicable
NACC497314	0	18	0	NACC887046	71	1	1	3	1	0	1	Not Applicable
NACC610397	0	20	0	NACC887046	71	1	1	0	1	0	1	Not Applicable
NACC767939	0	12	0	NACC887046	71	1	1	0	1	1	1	Not Applicable
NACC879647	0	16	0	NACC887046	71	2	1	0	1	1	0	Not Applicable
NACC887046	0	20	1	NACC887046	71	1	3	0	1	1	1	Missing
NACC013678	0	16	0	NACC887695	58	1	1	0	1	0	1	Not Applicable
NACC240433	0	13	0	NACC887695	58	1	1	1	1	0	1	Not Applicable
NACC244670	0	12	0	NACC887695	58	1	1	0.5	1	1	1	Not Applicable
NACC772975	0	18	0	NACC887695	58	1	1	0	1	0	1	Not Applicable
NACC887695	0	15	1	NACC887695	58	1	3	1	0	0	1	Missing
NACC428546	0	12	0	NACC892483	75	1	1	0	1	0	1	Not Applicable
NACC448999	0	12	0	NACC892483	75	6	1	1	1	1	0	Not Applicable
NACC777831	0	18	0	NACC892483	75	1	1	0	1	1	1	Not Applicable
NACC780551	0	16	0	NACC892483	75	1	1	0	1	0	1	Not Applicable
NACC994058	0	18	0	NACC892483	75	1	1	0.5	1	0	1	Not Applicable
NACC892483	0	16	1	NACC892483	75	1	1	3	0	1	1	Not Applicable
NACC335265	0	18	0	NACC892529	77	1	1	0.5	1	0	1	Not Applicable
NACC431273	0	20	0	NACC892529	77	1	1	1	1	0	1	Not Applicable
NACC438212	0	20	0	NACC892529	77	1	1	0	1	0	1	Not Applicable
NACC457869	0	18	0	NACC892529	77	1	1	0.5	1	0	1	Not Applicable
NACC999393	0	11	0	NACC892529	77	1	1	1	1	0	1	Not Applicable
NACC892529	0	12	1	NACC892529	77	2	2	0.5	0	0	0	Not Applicable
NACC282440	0	17	0	NACC895295	82	1	2	0.5	0	1	1	Not Applicable
NACC523286	0	20	0	NACC895295	82	1	1	0	1	0	1	Not Applicable
NACC622788	0	16	0	NACC895295	82	1	1	0	1	0	1	Not Applicable
NACC760981	0	12	0	NACC895295	82	1	1	0.5	1	0	1	Not Applicable
NACC890528	0	20	0	NACC895295	82	6	1	2	1	0	0	Not Applicable
NACC895295	0	16	1	NACC895295	82	2	2	0	0	1	0	Not Applicable
NACC438637	0	16	0	NACC901971	90 or older	1	1	0	1	0	1	Not Applicable
NACC572922	0	20	0	NACC901971	90 or older	1	1	0	1	0	1	Not Applicable
NACC762883	0	16	0	NACC901971	90 or older	1	1	0.5	1	0	1	Not Applicable
NACC909813	0	12	0	NACC901971	90 or older	1	1	0	1	1	1	Not Applicable
NACC901971	0	12	1	NACC901971	90 or older	1	1	0	1	0	1	Not Applicable
NACC305982	0	14	0	NACC902110	68	1	1	3	1	1	1	Not Applicable
NACC374324	0	12	0	NACC902110	68	1	1	0	1	1	1	Not Applicable
NACC447866	0	20	0	NACC902110	68	1	3	0	0	1	1	Missing
NACC460458	0	14	0	NACC902110	68	1	1	0	1	1	1	Not Applicable
NACC965266	0	18	0	NACC902110	68	2	1	0	1	1	0	Not Applicable
NACC902110	0	25	1	NACC902110	68	1	3	1	0	0	1	Missing
NACC168000	0	14	0	NACC902733	65	1	3	0	0	1	1	Sibling/Sibling in law)
NACC244289	0	20	0	NACC902733	65	5	1	2	1	0	0	Not Applicable
NACC790192	0	14	0	NACC902733	65	1	1	1	1	0	1	Not Applicable
NACC804262	0	16	0	NACC902733	65	1	2	0	0	1	1	Not Applicable
NACC985416	0	16	0	NACC902733	65	1	1	0	1	0	1	Not Applicable
NACC902733	1	16	1	NACC902733	65	1	1	0	1	0	1	Not Applicable
NACC210798	0	20	0	NACC904223	76	1	1	0.5	1	0	1	Not Applicable
NACC289183	0	18	0	NACC904223	76	1	1	0.5	1	0	1	Not Applicable
NACC310022	0	18	0	NACC904223	76	1	1	1	1	0	1	Not Applicable
NACC427386	0	17	0	NACC904223	76	1	1	2	1	1	1	Not Applicable
NACC487154	0	15	0	NACC904223	76	1	3	0	0	0	1	Missing
NACC904223	1	8	1	NACC904223	76	1	3	0	0	1	1	Missing
NACC055173	0	16	0	NACC905647	70	1	1	0.5	1	0	1	Not Applicable
NACC056647	0	18	0	NACC905647	70	1	1	0	1	1	1	Not Applicable
NACC641261	0	14	0	NACC905647	70	2	1	0	1	1	0	Not Applicable
NACC645957	0	19	0	NACC905647	70	1	1	1	1	0	1	Not Applicable
NACC954541	0	20	0	NACC905647	70	1	1	0	1	0	1	Not Applicable
NACC905647	0	18	1	NACC905647	70	1	3	0	1	0	1	Friend/Neighbor
NACC461046	0	16	0	NACC909618	55	1	1	0	1	1	1	Not Applicable
NACC650062	0	12	0	NACC909618	55	1	1	1	1	0	1	Not Applicable
NACC908958	0	12	0	NACC909618	55	1	1	0	1	1	1	Not Applicable
NACC909618	0	16	1	NACC909618	55	1	1	0	1	1	1	Not Applicable
NACC133279	0	18	0	NACC911198	66	1	1	0.5	1	0	1	Not Applicable
NACC146139	0	14	0	NACC911198	66	1	1	0.5	1	0	1	Not Applicable
NACC331899	0	15	0	NACC911198	66	1	1	2	1	1	1	Not Applicable
NACC887312	0	14	0	NACC911198	66	1	1	1	1	0	1	Not Applicable
NACC911198	0	14	1	NACC911198	66	2	2	0	0	1	0	Not Applicable
NACC190858	0	18	0	NACC914517	58	1	1	1	1	1	1	Not Applicable
NACC284566	0	12	0	NACC914517	58	6	1	0.5	1	0	0	Not Applicable
NACC315847	0	12	0	NACC914517	58	1	1	1	1	1	1	Not Applicable
NACC497027	0	15	0	NACC914517	58	1	1	0.5	1	1	1	Not Applicable
NACC601018	0	26	0	NACC914517	58	1	1	0.5	1	0	1	Not Applicable
NACC914517	0	16	1	NACC914517	58	1	1	0	1	1	1	Not Applicable
NACC263289	0	16	0	NACC915851	69	1	1	0	1	0	1	Not Applicable
NACC326351	0	12	0	NACC915851	69	1	1	3	1	1	1	Not Applicable
NACC333460	0	16	0	NACC915851	69	1	1	0	1	0	1	Not Applicable
NACC572216	0	16	0	NACC915851	69	1	1	0	1	0	1	Not Applicable
NACC641261	0	14	0	NACC915851	69	2	1	0	1	1	0	Not Applicable
NACC915851	0	14	1	NACC915851	69	1	1	0	1	0	1	Not Applicable
NACC355742	0	20	0	NACC918927	75	1	2	0.5	0	0	1	Not Applicable
NACC437467	0	19	0	NACC918927	75	2	1	0	1	1	0	Not Applicable
NACC740900	0	16	0	NACC918927	75	1	1	2	1	1	1	Not Applicable
NACC846122	0	18	0	NACC918927	75	1	1	3	1	1	1	Not Applicable
NACC918927	0	13	1	NACC918927	75	1	1	0.5	1	0	1	Not Applicable
NACC576090	0	16	0	NACC932597	59	1	1	1	1	1	1	Not Applicable
NACC598712	1	9	0	NACC932597	59	1	1	0.5	1	0	1	Not Applicable
NACC689243	0	12	0	NACC932597	59	1	1	0	1	1	1	Not Applicable
NACC880496	0	14	0	NACC932597	59	1	1	1	1	1	1	Not Applicable
NACC938624	0	18	0	NACC932597	59	1	1	0.5	1	0	1	Not Applicable
NACC932597	0	18	1	NACC932597	59	1	2	0	0	1	1	Not Applicable
NACC371104	0	20	0	NACC933223	77	1	1	1	1	0	1	Not Applicable
NACC519744	0	16	0	NACC933223	77	1	1	1	1	1	1	Not Applicable
NACC521271	0	12	0	NACC933223	77	1	1	0	1	1	1	Not Applicable
NACC899670	0	18	0	NACC933223	77	1	1	0	1	1	1	Not Applicable
NACC933644	0	14	0	NACC933223	77	1	1	0.5	1	1	1	Not Applicable
NACC933223	0	12	1	NACC933223	77	1	1	0.5	1	0	1	Not Applicable
NACC003052	0	22	0	NACC933870	75	1	1	0	1	0	1	Not Applicable
NACC169053	1	8	0	NACC933870	75	1	1	0.5	1	0	1	Not Applicable
NACC605206	0	16	0	NACC933870	75	1	1	0	1	1	1	Not Applicable
NACC801797	0	14	0	NACC933870	75	1	1	0.5	1	0	1	Not Applicable
NACC923082	0	18	0	NACC933870	75	1	1	1	1	0	1	Not Applicable
NACC933870	0	18	1	NACC933870	75	1	3	1	1	1	1	Missing
NACC583372	0	21	0	NACC935047	70	1	1	0	1	0	1	Not Applicable
NACC589999	0	16	0	NACC935047	70	6	1	0.5	1	0	0	Not Applicable
NACC603697	0	18	0	NACC935047	70	1	1	0	1	0	1	Not Applicable
NACC682796	0	20	0	NACC935047	70	1	1	0.5	1	0	1	Not Applicable
NACC772583	0	13	0	NACC935047	70	1	1	0	1	1	1	Not Applicable
NACC935047	0	18	1	NACC935047	70	1	3	0	1	0	1	Missing
NACC013422	0	20	0	NACC936976	72	1	1	2	1	0	1	Not Applicable
NACC236906	0	18	0	NACC936976	72	1	1	0.5	1	0	1	Not Applicable
NACC276161	0	12	0	NACC936976	72	1	1	2	1	0	1	Not Applicable
NACC447247	0	16	0	NACC936976	72	1	1	0.5	1	0	1	Not Applicable
NACC591670	0	19	0	NACC936976	72	1	1	2	1	0	1	Not Applicable
NACC936976	0	12	1	NACC936976	72	1	1	0	1	0	1	Not Applicable
NACC096777	0	20	0	NACC941750	69	1	1	0.5	1	1	1	Not Applicable
NACC571978	0	18	0	NACC941750	69	1	1	0	1	0	1	Not Applicable
NACC752611	0	18	0	NACC941750	69	1	1	0	1	1	1	Not Applicable
NACC866916	0	18	0	NACC941750	69	1	1	0	1	0	1	Not Applicable
NACC941750	0	18	1	NACC941750	69	1	1	0	1	1	1	Not Applicable
NACC429440	0	16	0	NACC944087	63	1	1	0.5	1	0	1	Not Applicable
NACC448597	0	16	0	NACC944087	63	1	1	0	1	1	1	Not Applicable
NACC688290	0	16	0	NACC944087	63	1	1	0.5	1	1	1	Not Applicable
NACC932057	0	17	0	NACC944087	63	1	1	3	1	1	1	Not Applicable
NACC944087	0	16	1	NACC944087	63	1	3	0	1	1	1	Sibling/Sibling in law)
NACC114276	0	19	0	NACC944363	70	1	1	0	1	0	1	Not Applicable
NACC530475	0	16	0	NACC944363	70	1	1	0.5	1	1	1	Not Applicable
NACC540273	0	12	0	NACC944363	70	1	1	1	1	0	1	Not Applicable
NACC739697	0	16	0	NACC944363	70	1	2	0	0	1	1	Not Applicable
NACC825907	0	16	0	NACC944363	70	1	1	0	1	1	1	Not Applicable
NACC944363	1	18	1	NACC944363	70	1	1	0	1	0	1	Not Applicable
NACC131713	0	16	0	NACC947383	80	1	1	0.5	1	0	1	Not Applicable
NACC169053	1	8	0	NACC947383	80	1	1	0.5	1	0	1	Not Applicable
NACC203696	0	12	0	NACC947383	80	1	1	0.5	1	0	1	Not Applicable
NACC905904	0	21	0	NACC947383	80	1	1	2	1	0	1	Not Applicable
NACC947383	1	14	1	NACC947383	80	1	1	0	0	0	1	Not Applicable
NACC538378	0	12	0	NACC949617	83	1	1	1	1	1	1	Not Applicable
NACC568450	0	19	0	NACC949617	83	1	1	0.5	1	1	1	Not Applicable
NACC688148	0	20	0	NACC949617	83	1	1	2	1	0	1	Not Applicable
NACC752764	0	16	0	NACC949617	83	1	1	0.5	1	1	1	Not Applicable
NACC964724	0	16	0	NACC949617	83	1	1	0.5	1	1	1	Not Applicable
NACC949617	0	16	1	NACC949617	83	1	1	0.5	1	0	1	Not Applicable
NACC115411	0	13	0	NACC951149	77	1	1	2	1	1	1	Not Applicable
NACC310833	0	12	0	NACC951149	77	1	1	0	1	0	1	Not Applicable
NACC448793	0	18	0	NACC951149	77	1	1	0	1	1	1	Not Applicable
NACC642177	0	16	0	NACC951149	77	1	1	0	1	1	1	Not Applicable
NACC761693	0	20	0	NACC951149	77	1	1	0.5	1	0	1	Not Applicable
NACC951149	0	16	1	NACC951149	77	1	1	1	1	1	1	Not Applicable
NACC072850	0	20	0	NACC962932	71	1	1	0	1	1	1	Not Applicable
NACC108886	0	14	0	NACC962932	71	1	1	0.5	1	0	1	Not Applicable
NACC623440		16	0	NACC962932	71	2	1	0	1	0	0	Not Applicable
NACC676299	0	20	0	NACC962932	71	1	1	1	1	0	1	Not Applicable
NACC891768	0	20	0	NACC962932	71	1	3	0	1	1	1	Missing
NACC962932	0	18	1	NACC962932	71	1	1	0	1	0	1	Not Applicable
NACC278172	0	18	0	NACC963866	71	1	1	3	1	0	1	Not Applicable
NACC385948	0	18	0	NACC963866	71	1	1	1	1	0	1	Not Applicable
NACC579110	0	16	0	NACC963866	71	1	3	0	0	0	1	Missing
NACC930419	0	14	0	NACC963866	71	1	2	0	1	1	1	Not Applicable
NACC954055	0	18	0	NACC963866	71	1	1	0	1	0	1	Not Applicable
NACC963866	0	16	1	NACC963866	71	1	1	0	1	1	1	Not Applicable
NACC257816	0	16	0	NACC977985	67	1	1	1	1	0	1	Not Applicable
NACC378202	0	18	0	NACC977985	67	1	1	0	1	1	1	Not Applicable
NACC666426	0	20	0	NACC977985	67	1	1	0	1	0	1	Not Applicable
NACC769158	0	18	0	NACC977985	67	1	1	0	1	1	1	Not Applicable
NACC891910	0	20	0	NACC977985	67	1	1	0	1	0	1	Not Applicable
NACC977985	0	19	1	NACC977985	67	1	2	0	1	0	1	Not Applicable
NACC635181	0	18	0	NACC978182	65	1	1	0	1	1	1	Not Applicable
NACC694662	0	16	0	NACC978182	65	1	1	3	1	1	1	Not Applicable
NACC742380	0	14	0	NACC978182	65	2	1	2	1	1	0	Not Applicable
NACC809402	0	17	0	NACC978182	65	5	1	0.5	1	0	0	Not Applicable
NACC914898	0	18	0	NACC978182	65	6	1	0.5	1	0	0	Not Applicable
NACC978182	0	12	1	NACC978182	65	1	1	0.5	1	0	1	Not Applicable
NACC378445	0	15	0	NACC978730	82	2	1	0.5	1	0	0	Not Applicable
NACC420047	0	19	0	NACC978730	82	1	1	0.5	1	0	1	Not Applicable
NACC662153	0	18	0	NACC978730	82	1	3	0	0	1	1	Missing
NACC807271	0	16	0	NACC978730	82	1	1	0	1	0	1	Not Applicable
NACC982346	0	16	0	NACC978730	82	1	1	0.5	1	0	1	Not Applicable
NACC978730	0	18	1	NACC978730	82	6	1	0	0	1	0	Not Applicable
NACC318168	0	16	0	NACC980732	68	1	2	0	0	1	1	Not Applicable
NACC386049	0	10	0	NACC980732	68	1	1	0.5	1	0	1	Not Applicable
NACC665307	0	14	0	NACC980732	68	2	1	0.5	1	0	0	Not Applicable
NACC714372	1	16	0	NACC980732	68	1	1	0.5	1	1	1	Not Applicable
NACC046497	0	12	0	NACC980732	68	1	1	0.5	1	0	1	Not Applicable
NACC980732	0	16	1	NACC980732	68	2	3	0	0	1	0	Missing
NACC109399	0	16	0	NACC981507	76	1	1	0	1	1	1	Not Applicable
NACC205551	0	16	0	NACC981507	76	1	3	0	1	1	1	Friend/Neighbor
NACC245493	0	14	0	NACC981507	76	1	2	0	1	0	1	Not Applicable
NACC575727	0	20	0	NACC981507	76	1	1	3	1	1	1	Not Applicable
NACC829198	0	17	0	NACC981507	76	1	1	0	1	1	1	Not Applicable
NACC981507	0	13	1	NACC981507	76	1	3	0	0	1	1	Friend/Neighbor
NACC030231	0	15	0	NACC982128	46	1	1	0	1	1	1	Not Applicable
NACC574711	0	18	0	NACC982128	46	1	1	1	1	0	1	Not Applicable
NACC828200	0	13	0	NACC982128	46	1	1	0.5	1	0	1	Not Applicable
NACC996048	0	16	0	NACC982128	46	1	3	0	0	1	1	Missing
NACC982128	0	17	1	NACC982128	46	1	1	0.5	1	0	1	Not Applicable
NACC003674	0	14	0	NACC984280	85	1	1	0.5	1	0	1	Not Applicable
NACC077352	0	16	0	NACC984280	85	1	1	2	1	0	1	Not Applicable
NACC650878	0	16	0	NACC984280	85	1	1	0	1	1	1	Not Applicable
NACC793452	0	18	0	NACC984280	85	6	1	0.5	1	0	0	Not Applicable
NACC815585	0	16	0	NACC984280	85	1	1	0.5	1	1	1	Not Applicable
NACC984280	0	14	1	NACC984280	85	1	2	0.5	0	0	1	Not Applicable
NACC129937	0	14	0	NACC990452	64	1	1	3	1	1	1	Not Applicable
NACC177590	0	16	0	NACC990452	64	1	1	0.5	1	1	1	Not Applicable
NACC287110	0	16	0	NACC990452	64	1	1	0	1	0	1	Not Applicable
NACC607768	0	14	0	NACC990452	64	5	1	0	1	1	0	Not Applicable
NACC714310	1	17	0	NACC990452	64	1	1	0.5	1	0	1	Not Applicable
NACC990452	0	16	1	NACC990452	64	1	1	0.5	1	0	1	Not Applicable
NACC000903	0	16	0	NACC995755	56	1	1	0	1	0	1	Not Applicable
NACC134124	0	16	0	NACC995755	56	1	1	0	1	1	1	Not Applicable
NACC282118	0	16	0	NACC995755	56	1	1	1	1	1	1	Not Applicable
NACC880091	1	18	0	NACC995755	56	1	1	0	1	1	1	Not Applicable
NACC953913	0	16	0	NACC995755	56	1	1	3	0	1	1	Not Applicable
NACC995755	0	14	1	NACC995755	56	1	1	0	1	1	1	Not Applicable
NACC254862	0	16	0	NACC997672	50	1	1	0.5	1	0	1	Not Applicable
NACC310703	0	12	0	NACC997672	50	1	1	0.5	1	1	1	Not Applicable
NACC336917	0	16	0	NACC997672	50	1	1	1	1	0	1	Not Applicable
NACC619808	0	12	0	NACC997672	50	1	1	0.5	1	0	1	Not Applicable
NACC764127	0	18	0	NACC997672	50	1	1	0	1	1	1	Not Applicable
NACC997672	0	18	1	NACC997672	50	1	3	0.5	0	1	1	Miscellaneous
NACC002487	0	15	0	NACC998324	74	1	1	0	1	1	1	Not Applicable
NACC196922	0	18	0	NACC998324	74	1	3	0	1	1	1	Missing
NACC742105	0	12	0	NACC998324	74	6	1	0.5	1	0	0	Not Applicable
NACC896309	0	12	0	NACC998324	74	1	1	0	1	0	1	Not Applicable
NACC998324	0	12	1	NACC998324	74	1	3	0	1	0	1	Missing

## Sheet: Table2
NACCID	divsep	case_id	L_DELSEV	L_HALLSEV	L_AGITSEV	L_DEPDSEV	L_ANXSEV	L_ELATSEV	L_APASEV	L_DISNSEV	L_IRRSEV	L_MOTSEV	L_NITESEV	L_APPSEV	L_NPIQINF
NACC020495	0	NACC000919	0	0	0	0	0	0	0	0	0	0	0	0	1
NACC060518	0	NACC000919	0	0	0	1	1	0	0	0	1	0	0	0	3
NACC451696	0	NACC000919	0	0	0	0	0	0	0	0	1	0	0	0	1
NACC590026	0	NACC000919	0	0	0	0	0	0	1	0	0	0	0	1	1
NACC920621	0	NACC000919	0	0	1	0	0	0	0	0	0	0	0	0	1
NACC000919	1	NACC000919	0	0	0	0	0	0	0	0	0	0	0	0	2
NACC248459	0	NACC004084	0	0	0	0	0	0	0	0	1	0	0	0	3
NACC376010	0	NACC004084	0	0	0	1	1	0	0	0	0	0	0	0	1
NACC684719	0	NACC004084	0	0	0	0	0	0	0	0	0	0	1	1	1
NACC818482	0	NACC004084	0	0	1	0	0	0	0	0	1	1	0	1	1
NACC969633	0	NACC004084	0	0	1	0	0	0	0	0	1	0	0	0	1
NACC004084	1	NACC004084	0	0	0				0	0	0	0	0	1	2
NACC349149	0	NACC007873	0	0	0	0	0	0	0	0	0	0	0	0	1
NACC437540	0	NACC007873	0	0	0	0	0	0	0	0	1	0	0	0	1
NACC583284	0	NACC007873	0	0	0	0	0	0	0	0	0	0	0	0	1
NACC820037	0	NACC007873	0	0	0	0	0	0	0	0	0	0	0	0	1
NACC894704	0	NACC007873	0	0	1	1	1	0	1	1	1	1	0	1	1
NACC007873	1	NACC007873	0	0	0	0	0	0	0	0	1	0	1	0	1
NACC023832	0	NACC008573	0	0	1	1	0	0	1	0	1	0	0	0	1
NACC105547	0	NACC008573	0	0	0	0	0	0	0	0	0	0	0	0	1
NACC645436	0	NACC008573	0	0	1	0	0	0	1	0	1	1	0	0	1
NACC788318	0	NACC008573	0	0	1	0	0	0	0	0	0	0	0	0	2
NACC008573	1	NACC008573	0	0	0	0	0	0	0	0	0	0	0	0	3
NACC175328	0	NACC010492	0	0	0	0	0	0	0	0	0	0	0	0	1
NACC389069	0	NACC010492	0	0	0	0	0	0	0	0	0	0	0	1	1
NACC401923	0	NACC010492	0	0	0	1	1	0	0	0	0	0	1	0	1
NACC561434	0	NACC010492	0	0	0	0	0	0	0	0	0	0	0	0	1
NACC823780	0	NACC010492	0	0	0	1	1	0	1	1	1	0	0	0	1
NACC010492	1	NACC010492	0	0	0	1	1	0	0	0	0	0	0	0	2
NACC025134	0	NACC020317	0	0	0	0	0	0	0	0	0	0	0	0	1
NACC058464	0	NACC020317	0	0	0	1	0	0	1	0	1	0	1	1	1
NACC610583	0	NACC020317	0	0	0	0	0	0	0	0	1	0	0	0	1
NACC893820	0	NACC020317	0	0	0	1	0	0	0	0	0	0	1	0	1
NACC020317	1	NACC020317	0	0	0	0	0	0	0	0	0	0	0	0	3
NACC001006	0	NACC021275	0	0	0	1	0	0	1	0	1	0	0	0	1
NACC060203	0	NACC021275	0	0	0	0	0	0	0	0	0	0	0	0	3
NACC415502	0	NACC021275	0	0	0	0	1	1	0	1	0	0	0	0	1
NACC426629	0	NACC021275	0	0	0	0	1	0	1	0	0	0	0	0	1
NACC484852	0	NACC021275	0	0	0	0	0	0	0	0	0	0	1	0	1
NACC021275	1	NACC021275	0	0	0	0	0	0	0	0	0	0	0	0	3
NACC192548	0	NACC033332	0	0	1	1	1	1	0	1	1	0	0	1	1
NACC256240	0	NACC033332	0	0	0	1	1	0	0	0	0	0	0	0	1
NACC358491	0	NACC033332	0	0	0	0	0	0	0	0	1	0	1	0	1
NACC625737	0	NACC033332	0	0	1	1	1	1	0	0	0	0	0	0	1
NACC724594	0	NACC033332	0	0	0	0	0	0	0	0	0	0	0	0	3
NACC033332	1	NACC033332	0	0	1	1	1	0	1	0	1	1	1	1	3
NACC326251	0	NACC036619	0	0	1	0	0	1	1	1	1	0	0	0	1
NACC428706	0	NACC036619	0	0	0	1	1	0	1	0	1	0	1	0	1
NACC620469	0	NACC036619	0	0	0				0	0	0	0	0	0	2
NACC717294	0	NACC036619	0	0	1	1	0	1	0	1	1	0	0	0	1
NACC036619	1	NACC036619	0	0	0	0	0	0	0	0	0	1	0	0	1
NACC007646	0	NACC039771	0	0	0	1	1	0	1	0	1	0	1	0	1
NACC222676	0	NACC039771	0	0	0	0	1	0	1	1	0	1	0	0	1
NACC795993	0	NACC039771	0	0	0	0	0	0	0	0	0	0	0	0	1
NACC912355	0	NACC039771	0	0	1	0	1	0	1	1	1	0	1	1	1
NACC967819	0	NACC039771	0	0	0	0	0	0	0	0	0	0	0	0	1
NACC039771	1	NACC039771	0	0	0	1	0	0	1	0	0	0	0	0	1
NACC050819	0	NACC040560	0	0	0	0	0	0	0	0	0	0	0	0	3
NACC369086	0	NACC040560	0	0	0	0	0	0	0	0	0	0	0	0	1
NACC425913	0	NACC040560	0	0	0	0	0	1	1	0	0	0	0	1	1
NACC738173	0	NACC040560	0	0	0	0	0	0	0	0	0	0	0	0	1
NACC818008	0	NACC040560	0	0	0	0	0	0	0	0	0	0	0	0	1
NACC040560	1	NACC040560	0	0	0				1	0	0	0	0	1	1
NACC564655	0	NACC041490	0	0	0	0	1	0	1	1	0	0	0	1	1
NACC581797	0	NACC041490	0	0	1	0	0	0	0	0	1	0	0	0	1
NACC593104	0	NACC041490	0	0	0	0	0	0	0	0	0	0	0	0	3
NACC903392	0	NACC041490	0	0	0	1	0	0	0	0	0	0	0	0	1
NACC041490	1	NACC041490	0	0	0				0	0	0	0	0	0	2
NACC074965	0	NACC041654	1	0	1	0	1	0	1	0	1	0	0	1	1
NACC537972	0	NACC041654	0	0	0	1	1	0	0	0	0	0	0	0	1
NACC553138	0	NACC041654	0	0	0	0	0	0	0	0	1	0	0	0	1
NACC734496	0	NACC041654	0	0	0	0	1	0	0	0	0	0	1	0	1
NACC843718	0	NACC041654	0	0	0	0	0	0	1	0	0	0	1	0	1
NACC041654	1	NACC041654	0	0	1				0	1	1	0	0	0	2
NACC382616	0	NACC042077	0	0	0	0	0	0	0	0	0	1	0	0	1
NACC437161	0	NACC042077	0	0	0	0	0	0	0	0	0	0	0	0	1
NACC496079	0	NACC042077	0	0	0	0	0	0	0	0	0	0	1	1	1
NACC743016	0	NACC042077	0	0	0	0	0	0	0	0	1	1	0	0	1
NACC966512	0	NACC042077	0	0	1	0	0	0	1	0	1	0	0	0	1
NACC042077	1	NACC042077	0	0	0	0	0	0	0	0	0	0	0	0	3
NACC294218	0	NACC046147	0	0	0	1	1	0	1	1	1	0	1	0	1
NACC477241	0	NACC046147	0	0	1	1	0	0	0	1	1	0	1	0	2
NACC743429	0	NACC046147	0	0	0	0	0	0	0	0	0	0	1	0	1
NACC783359	0	NACC046147	0	0	0	1	1	1	0	1	1	0	0	0	1
NACC793371	0	NACC046147	0	0	0				1	0	0	0	0	1	1
NACC046147	1	NACC046147	0	0	0	0	1	1	0	1	1	0	0	0	1
NACC036063	0	NACC051233	0	0	0	0	0	0	0	0	0	0	1	1	3
NACC073350	0	NACC051233	0	0	0	1	1	0	1	0	1	1	1	1	3
NACC702149	0	NACC051233	0	0	0	0	0	0	1	0	0	0	0	0	3
NACC811151	0	NACC051233	0	0	0	1	1	0	1	0	1	0	0	0	1
NACC957794	0	NACC051233	0	0	0	0	0	0	0	0	0	0	0	0	1
NACC051233	1	NACC051233	1	0	1	0	0	0	0	0	1	0	1	0	3
NACC180419	0	NACC051297	0	0	0	0	1	0	0	0	1	0	1	0	1
NACC330864	0	NACC051297	0	0	0	0	0	0	0	0	0	0	0	0	3
NACC865872	0	NACC051297	0	0	0	0	1	0	0	0	0	0	0	0	1
NACC883178	0	NACC051297	0	0	0	1	1	0	0	0	1	1	0	0	3
NACC997719	0	NACC051297	0	0	0				1	0	0	0	0	1	1
NACC051297	1	NACC051297	0	0	0				0	0	0	0	0	0	1
NACC543694	0	NACC061836	0	0	0	1	1	0	1	0	1	0	1	0	1
NACC569723	0	NACC061836	0	0	0	1	0	0	1	0	0	0	1	0	1
NACC589336	0	NACC061836	0	0	0	0	0	0	0	0	0	0	0	0	1
NACC701098	0	NACC061836	0	0	0	0	0	0	0	0	0	0	0	0	1
NACC981850	0	NACC061836	0	0	0	0	0	0	0	0	0	0	0	0	1
NACC061836	1	NACC061836	0	0	0	0	0	0	0	0	0	0	0	0	3
NACC235863	0	NACC076374	0	0	0	0	0	0	0	0	0	0	0	0	1
NACC524553	0	NACC076374	0	0	1	0	0	0	0	0	1	0	0	0	1
NACC627975	0	NACC076374	0	0	0	1	0	0	1	0	0	0	0	0	1
NACC649099	0	NACC076374	0	0	0	0	1	0	0	0	0	1	0	0	1
NACC874776	0	NACC076374	0	0	0	0	0	0	0	0	0	0	0	0	1
NACC076374	1	NACC076374	0	0	0	0	0	0	0	0	0	0	0	0	3
NACC143280	0	NACC076901	0	0	0	0	0	0	0	0	0	0	0	0	1
NACC189413	0	NACC076901	0	0	0	1	0	0	0	0	0	0	0	0	1
NACC210341	0	NACC076901	0	0	0	1	0	0	0	0	0	1	0	0	3
NACC331366	0	NACC076901	0	0	1	0	1	0	0	1	1	1	0	0	1
NACC865212	0	NACC076901	0	0	0	0	0	0	0	0	0	0	0	0	1
NACC076901	1	NACC076901	0	0	0	1	1	0	0	1	0	0	1	0	3
NACC040167	0	NACC078090	0	0	1	1	1	0	0	0	1	0	1	0	1
NACC212681	0	NACC078090	0	0	0	0	0	0	0	0	0	0	1	0	1
NACC256240	0	NACC078090	0	0	0	1	1	0	1	0	0	1	1	0	1
NACC610551	0	NACC078090	0	0	0	0	0	0	0	0	0	0	0	0	1
NACC610583	0	NACC078090	0	0	0	0	0	0	0	0	1	0	0	0	1
NACC078090	1	NACC078090	0	0	0	0	0	0	0	0	0	0	0	0	1
NACC227156	0	NACC088207	0	0	0	1	0	0	0	0	0	0	0	0	2
NACC479586	0	NACC088207	0	0	0	0	0	0	0	0	0	0	0	0	1
NACC544667	0	NACC088207	0	0	0	1	0	0	1	0	0	0	0	0	1
NACC640110	0	NACC088207	0	0	0	0	0	0	0	0	0	0	0	0	1
NACC827175	0	NACC088207	0	0	0	0	0	0	0	0	0	0	0	0	1
NACC088207	1	NACC088207	0	0	0	1	1	1	0	0	0	0	0	0	1
NACC068258	0	NACC097605	0	0	0	0	0	0	0	0	0	0	0	0	1
NACC138574	0	NACC097605	0	0	0	0	0	0	0	0	0	0	0	0	1
NACC794056	0	NACC097605	0	0	0	0	0	0	0	0	0	0	0	0	1
NACC826418	0	NACC097605	0	0	0	0	0	0	0	0	0	0	0	0	1
NACC849277	0	NACC097605	0	0	0	0	0	0	0	0	0	0	0	0	2
NACC097605	1	NACC097605	0	0	0	0	0	1	0	0	1	0	1	1	2
NACC269887	0	NACC098611	0	0	0	0	0	0	1	0	0	1	0	1	1
NACC333402	0	NACC098611	0	0	0	0	0	0	0	0	0	0	0	0	1
NACC661768	0	NACC098611	0	0	0	0	0	0	0	0	1	0	1	0	1
NACC680701	0	NACC098611	0	0	1				1	1	1	0	0	0	1
NACC682903	0	NACC098611	0	0	1	1	1	0	1	0	1	1	1	0	1
NACC098611	1	NACC098611	0	0	0	0	0	0	0	0	0	0	0	0	3
NACC334433	0	NACC101625	0	0	0	0	0	0	0	0	0	0	0	0	1
NACC489280	0	NACC101625	0	0	0	1	1	0	0	0	1	0	0	1	1
NACC505703	0	NACC101625	0	0	0	0	0	0	0	0	0	0	0	0	1
NACC101625	1	NACC101625	0	0	0	0	0	0	0	0	0	0	0	0	1
NACC372908	0	NACC101834	0	0	0	0	0	0	0	0	0	0	0	0	1
NACC505845	0	NACC101834	0	0	0	0	0	0	0	0	0	0	0	0	1
NACC791447	0	NACC101834	0	0	1	0	0	0	1	1	1	1	1	1	3
NACC823278	0	NACC101834	0	0	1	0	1	0	1	1	0	0	0	0	1
NACC886525	0	NACC101834	0	0	1	0	0	0	0	0	1	0	0	0	1
NACC101834	1	NACC101834	0	0	0	0	0	0	0	0	0	0	0	0	1
NACC228934	0	NACC103176	0	0	0	0	1	0	0	0	0	0	0	0	2
NACC466904	0	NACC103176	0	0	0	0	0	0	0	0	0	0	0	0	1
NACC599119	0	NACC103176	0	0	0	0	0	0	0	0	0	0	0	0	1
NACC810367	0	NACC103176	0	0	0	0	0	0	0	0	0	0	0	0	1
NACC819237	0	NACC103176	0	0	0	0	0	0	0	0	0	0	0	0	1
NACC103176	1	NACC103176	0	0	0	0	0	0	0	0	0	0	0	0	2
NACC006983	0	NACC107187	0	0	0	0	1	0	0	0	0	0	1	0	1
NACC364616	0	NACC107187	0	0	0	0	0	0	1	0	0	0	1	1	1
NACC921399	0	NACC107187	0	0	0	0	0	0	0	0	0	0	0	0	2
NACC950415	0	NACC107187	0	0	0	1	0	0	0	0	0	0	1	0	1
NACC107187	1	NACC107187	0	0	0	0	0	0	1	0	0	1	0	0	2
NACC114628	0	NACC108271	0	0	0	0	0	0	0	0	0	0	0	1	1
NACC152116	0	NACC108271	0	0	0	0	0	0	0	0	0	0	1	0	1
NACC235863	0	NACC108271	0	0	0	1	1	0	0	0	0	0	0	0	1
NACC519472	0	NACC108271	0	0	1	1	1	0	1	0	1	0	1	0	1
NACC654355	0	NACC108271	0	0	0	0	0	0	0	0	0	0	0	0	1
NACC108271	1	NACC108271	1	0	1	1	1	0	0	0	0	0	0	0	1
NACC006955	0	NACC117977	0	0	0				0	0	0	0	0	0	1
NACC271980	0	NACC117977	0	0	0	1	0	1	0	0	0	0	0	1	1
NACC427625	0	NACC117977	0	0	0	0	0	0	0	0	0	0	0	1	1
NACC585143	0	NACC117977	0	0	0	0	0	0	0	0	0	0	0	0	1
NACC860925	0	NACC117977	0	0	0	1	1	0	1	1	0	1	1	1	1
NACC117977	1	NACC117977	0	0	1	0	1	0	0	1	1	0	1	0	3
NACC265305	0	NACC126534	0	0	1	0	0	1	1	1	1	1	0	1	1
NACC436299	0	NACC126534	0	0	0	1	1	0	0	0	0	0	0	0	1
NACC577517	0	NACC126534	0	0	0	0	0	0	0	0	0	0	0	0	1
NACC754075	0	NACC126534	0	0	0				0	0	0	0	0	0	3
NACC851142	0	NACC126534	0	0	0	0	0	0	0	0	0	0	0	0	1
NACC126534	1	NACC126534	0	0	1	0	0	0	0	1	1	0	1	1	1
NACC006396	0	NACC128324	0	0	0	1	0	0	1	0	1	0	1	0	1
NACC068807	0	NACC128324	0	0	0	0	0	0	0	0	0	0	0	0	3
NACC265148	0	NACC128324	0	0	0	0	0	0	0	0	0	0	0	0	1
NACC649408	0	NACC128324	0	0	0	0	0	0	1	0	0	0	0	0	1
NACC128324	1	NACC128324	0	0	1	1	0	0	1	0	1	0	1	0	1
NACC058186	0	NACC133334	0	0	0	0	0	0	0	0	0	0	0	0	1
NACC108048	0	NACC133334	0	0	1	0	0	0	0	1	1	1	0	0	1
NACC129886	0	NACC133334	0	0	0	0	0	0	0	1	0	0	1	0	1
NACC488571	0	NACC133334	0	0	0	0	0	0	0	0	0	0	0	0	1
NACC758528	0	NACC133334	0	0	1	0	0	0	0	0	1	0	0	0	1
NACC133334	1	NACC133334	0	0	0	0	0	0	0	0	0	0	0	0	1
NACC172960	0	NACC137822	0	0	1	0	1	0	0	0	0	0	0	0	1
NACC242143	0	NACC137822	0	0	1	0	1	1	0	1	1	1	0	0	1
NACC663558	0	NACC137822	0	0	1	1	0	0	0	0	0	0	0	0	1
NACC750095	0	NACC137822	0	0	0	0	0	0	0	0	1	0	1	1	1
NACC852795	0	NACC137822	0	0	0	0	1	0	1	0	0	0	0	1	1
NACC137822	1	NACC137822	0	0	0	0	0	0	0	0	1	0	0	0	1
NACC108204	0	NACC139464	0	0	1				1	1	1	1	1	0	1
NACC236454	0	NACC139464	0	0	0	0	0	0	1	0	1	0	0	0	1
NACC885316	0	NACC139464	0	0	0	0	0	0	1	1	0	0	1	1	1
NACC891584	0	NACC139464	0	0	1	0	1	0	1	0	1	1	0	0	1
NACC981496	0	NACC139464	0	0	0	1	1	0	1	0	1	0	0	0	1
NACC139464	1	NACC139464	0	0	0	0	0	0	0	0	0	0	0	0	3
NACC009509	0	NACC141770	0	1	0	0	1	0	0	1	0	0	0	1	1
NACC178253	0	NACC141770	0	0	0	0	0	0	0	0	0	0	0	0	1
NACC474769	0	NACC141770	0	0	0	1	1	0	1	0	1	1	1	1	1
NACC668059	0	NACC141770	0	0	0	1	1	0	1	0	1	0	0	1	1
NACC729401	0	NACC141770	0	0	0	0	0	0	0	0	0	0	0	0	1
NACC141770	1	NACC141770	0	0	0	0	0	0	0	0	0	0	1	0	1
NACC030229	0	NACC142503	0	0	0	0	0	0	0	0	0	0	0	1	1
NACC134239	0	NACC142503	0	0	0	0	0	0	0	0	0	0	0	0	1
NACC165306	0	NACC142503	1	1	1	1	1	0	1	1	1	1	1	0	1
NACC476887	0	NACC142503			0	0	0	0			0	0	1	0	1
NACC505013	0	NACC142503	0	0	1	0	0	0	0	1	1	0	1	1	1
NACC142503	1	NACC142503	0	0	0	0	0	0	0	0	0	0	0	0	2
NACC157618	0	NACC142678	0	0	0	1	0	0	0	0	0	0	0	0	1
NACC188574	0	NACC142678	0	0	0	0	0	0	0	0	0	0	0	0	1
NACC244693	0	NACC142678	0	0	0	0	0	0	0	0	0	0	0	0	2
NACC404492	0	NACC142678	0	0	0	0	0	0	0	0	0	0	0	0	1
NACC747160	0	NACC142678	0	0	0	0	0	0	0	0	1	0	0	1	1
NACC142678	1	NACC142678	0	0	0	0	0	0	0	0	0	0	0	0	2
NACC131173	0	NACC146044	0	0	0	0	0	0	0	0	0	0	0	0	1
NACC273561	0	NACC146044	0	0	1	1	0	0	0	0	1	0	1	0	1
NACC279206	0	NACC146044	0	0	0	0	0	0	0	0	0	0	0	0	1
NACC369715	0	NACC146044	0	0	0	0	0	0	0	0	0	0	0	0	1
NACC773472	0	NACC146044	0	0	0	0	0	0	0	0	0	0	0	0	1
NACC146044	1	NACC146044	0	0	1	0	0	0	0	1	1	0	0	0	1
NACC159489	0	NACC146987	0	0	0	0	1	0	0	0	0	1	0	0	1
NACC195043	0	NACC146987	0	0	0	0	0	0	0	0	0	0	0	0	1
NACC280383	0	NACC146987	0	0	0	0	0	0	0	0	0	0	0	1	2
NACC463343	0	NACC146987	0	0	0	0	0	0	0	0	0	0	0	0	3
NACC953611	0	NACC146987	0	0	0	0	0	0	0	0	0	0	0	0	1
NACC146987	1	NACC146987	0	0	0	0	0	0	0	0	0	0	0	0	1
NACC003987	0	NACC151472	0	0	0	0	1	0	0	0	0	0	1	0	1
NACC210833	0	NACC151472	1	0	1	1	1	0	1	0	0	1	1	1	1
NACC464461	0	NACC151472	0	0	0	1	0	0	1	0	0	0	0	0	1
NACC751091	0	NACC151472	0	0	1	0	0	0	1	1	1	1	1	1	1
NACC958029	0	NACC151472	0	0	0	1	0	0	0	0	0	0	0	0	1
NACC151472	1	NACC151472	0	0	0	0	0	0	0	0	0	0	0	0	1
NACC018919	0	NACC152635	0	0	0	0	0	0	0	0	0	0	0	0	1
NACC291227	0	NACC152635	0	0	0	0	0	0	0	0	1	0	0	0	3
NACC316022	0	NACC152635	0	0	0	1	1	0	0	0	0	0	0	0	1
NACC513002	0	NACC152635	0	0	0	1	1	0	0	0	1	0	0	0	1
NACC773357	0	NACC152635	0	0	0	1	1	0	1	0	0	1	0	0	1
NACC152635	1	NACC152635	0	0	0	1	0	0	1	0	0	0	1	1	1
NACC173846	0	NACC154574	0	0	0	0	0	0	0	0	0	0	0	0	1
NACC228934	0	NACC154574	0	0	0	0	1	0	0	0	0	0		0	2
NACC768616	0	NACC154574	0	0	0	0	0	0	0	0	0	0	0	0	3
NACC999641	0	NACC154574	0	0	0	0	1	0	1	0	0	0	1	1	1
NACC154574	1	NACC154574	0	0	0	1	1	0	0	0	0	0	0	1	2
NACC153083	0	NACC160162	0	0	1	0	1	0	0	0	0	0	0	0	1
NACC251429	0	NACC160162	1	0	1	0	1	0	0	0	0	0	0	0	2
NACC628412	0	NACC160162	0	1	0	1	0	0	0	0	0	0	0	0	2
NACC685876	0	NACC160162	0	0	0	0	0	0	0	0	0	0	0	0	1
NACC823122	0	NACC160162	0	0	0	0	0	0	0	0	0	0	0	0	1
NACC160162	1	NACC160162	0	0	0	0	0	0	0	0	0	0	0	0	3
NACC639369	0	NACC165037	0	0	0	0	0	0	0	0	0	0	0	0	1
NACC651025	0	NACC165037	0	0	0	1	0	0	0	0	0	1	0	0	1
NACC749234	0	NACC165037	0	0	0	0	0	0	0	0	0	0	0	0	1
NACC165037	1	NACC165037	0	0	1				1	1	1	0	0	0	1
NACC008956	0	NACC170056	0	0	0	0	0	0	0	0	1	0	0	0	1
NACC345481	0	NACC170056	0	0	0	0	0	0	0	0	0	0	0	0	1
NACC839463	0	NACC170056	0	0	0	1	0	0	0	0	0	0	0	0	1
NACC848646	0	NACC170056	0	0	0	0	0	0	1	0	0	0	0	0	1
NACC906644	0	NACC170056	0	0	0	0	0	0	0	0	0	0	1	0	1
NACC170056	1	NACC170056	0	0	0	1	0	0	0	0	0	0	0	0	3
NACC044138	0	NACC171235	0	0	0	1	0	0	0	0	0	0	0	0	1
NACC101228	0	NACC171235	0	0	0	1	1	0	0	0	0	0	0	0	1
NACC432331	0	NACC171235	0	0	0	0	0	0	0	0	0	0	0	0	1
NACC774813	0	NACC171235	0	0	0	0	0	0	0	0	0	0	0	0	1
NACC171235	1	NACC171235	0	0	0	0	0	0	0	0	0	0	0	0	3
NACC194473	0	NACC188994	0	0	0	1	0	0	0	0	1	0	1	0	1
NACC200923	0	NACC188994	0	0	0	1	1	0	1	0	0	0	1	0	1
NACC278162	0	NACC188994	0	0	0	0	1	0	0	0	0	0	1	0	1
NACC743429	0	NACC188994	0	0	0	0	0	0	0	0	0	0	0	0	1
NACC188994	1	NACC188994	0	0	0				0	0	0	0	0	0	1
NACC214653	0	NACC206468	0	0	0	0	0	0	0	0	0	0	0	1	1
NACC238975	0	NACC206468	0	0	1	1	1	0	0	1	1	0	0	0	1
NACC718613	0	NACC206468	0	0	0	0	0	0	0	0	0	0	0	0	1
NACC790672	0	NACC206468	0	0	0	0			0	0	0	0	0	0	1
NACC810699	0	NACC206468	0	0	0	0	0	0	0	0	0	0	0	0	1
NACC206468	1	NACC206468	0	0	0	0	0	0	0	0	0	0	0	0	2
NACC121339	0	NACC210601	0	0	0	0	0	0	0	0	0	0	0	0	1
NACC195948	0	NACC210601	0	0	0	0	0	0	0	0	0	0	0	0	1
NACC204836	0	NACC210601	0	0	0	0	0	0	0	0	0	0	0	0	1
NACC520462	0	NACC210601	0	0	0	0	0	0	0	0	0	0	0	0	1
NACC660052	0	NACC210601	0	0	0	0	0	0	0	1	0	0	1	1	1
NACC210601	1	NACC210601	0	0	1	0	0	0	1	1	1	0	1	1	1
NACC174479	0	NACC210739	0	0	0	0	0	0	0	0	0	0	0	0	1
NACC391566	0	NACC210739	0	0	1	1	1	0	0	0	1	0	0	0	2
NACC579365	0	NACC210739	0	0	0	0	0	0	0	0	0	0	0	0	1
NACC737311	0	NACC210739	0	0	0	0	1	0	0	0	0	0	0	0	1
NACC825780	0	NACC210739	0	0	0	0	0	0	1	1	0	0	0	0	1
NACC210739	1	NACC210739	0	0	1	0	0	0	0	0	0	0	0	0	2
NACC200275	0	NACC210923	0	0	0	0	0	0	0	0	0	0	0	0	1
NACC426468	0	NACC210923	0	0	0	0	1	0	0	0	0	0	0	0	1
NACC439367	0	NACC210923	0	0	0	0	0	0	0	0	0	0	1	0	1
NACC680959	0	NACC210923	0	0	1	0	1	0	0	0	1	0	1	0	1
NACC917131	0	NACC210923	0	0	1	1	0	0	1	0	1	0	0	0	1
NACC210923	1	NACC210923	0	1	1	1	1	1	1	1	1	1	1	0	1
NACC135949	0	NACC212846	0	0	1	0	0	0	0	0	0	0	0	0	1
NACC538035	0	NACC212846	0	0	1	0	0	0	1	0	1	0	0	0	1
NACC573714	0	NACC212846	0	0	0	0	0	0	0	0	0	0	0	0	1
NACC579680	0	NACC212846	0	0	0	0	0	0	0	0	0	0	0	0	1
NACC931644	0	NACC212846	1	1	1	0	1	0	1	1	1	0	1	0	1
NACC212846	1	NACC212846	0	0	1	1	1	0	0	0	0	0	1	0	1
NACC349327	0	NACC215115	0	0	0	0	0	0	0	0	0	0	0	0	3
NACC388999	0	NACC215115	0	0	0	1	1	0	0	0	0	0	1	0	1
NACC483862	0	NACC215115	0	0	0	0	1	0	0	0	0	0	0	0	1
NACC586155	0	NACC215115	0	0	0	0	0	0	0	0	0	0	0	0	1
NACC752061	0	NACC215115	0	0	0	0	1	0	0	0	0	0	0	0	1
NACC215115	1	NACC215115	0	0	0	0	0	0	0	0	0	0	0	0	3
NACC465458	0	NACC218671	0	0	0	1	1	0	0	0	0	0	0	0	1
NACC620335	0	NACC218671	0	0	0	0	0	0	0	0	0	0	0	0	1
NACC713551	0	NACC218671	0	0	0	1	0	0	0	0	0	0	0	0	1
NACC757439	0	NACC218671	0	0	1	0	0	0	0	0	0	0	0	0	1
NACC890015	0	NACC218671	0	0	0	0	1	0	0	0	0	0	0	0	1
NACC218671	1	NACC218671	0	0	1	0	0	1	1	1	1	1	1	0	1
NACC153895	0	NACC222132	0	0	0	0	0	0	0	0	0	0	0	0	1
NACC200275	0	NACC222132	0	0	0	0	0	0	0	0	0	0	0	0	1
NACC447215	0	NACC222132	0	0	0	0	0	0	0	0	0	0	0	0	1
NACC728822	0	NACC222132	0	0	0	0	0	0	0	0	0	0	0	0	1
NACC222132	1	NACC222132	0	0	0	0	0	0	0	0	0	0	0	0	1
NACC026222	0	NACC232216	0	0	0	0	0	0	0	0	0	0	0	0	1
NACC032703	0	NACC232216	0	0	0	0	0	0	0	0	0	0	0	0	1
NACC783316	0	NACC232216	0	0	0	0	0	0	0	0	0	0	0	0	1
NACC798057	0	NACC232216	0	0	1	0	0	0	0	0	1	0	0	0	1
NACC881761	0	NACC232216	0	0	0	0	0	0	0	0	0	0	0	0	1
NACC232216	1	NACC232216	0	0	1	1	1	0	1	0	1	1	0	1	1
NACC273819	0	NACC234794	0	0	0	0	1	0	0	0	0	1	1	1	1
NACC333450	0	NACC234794	0	0	0	0	0	0	0	0	0	0	0	0	1
NACC669564	0	NACC234794	0	0	0				0	0	0	0	0	0	1
NACC861245	0	NACC234794	0	0	0	0	0	0	0	0	0	0	0	0	1
NACC989983	0	NACC234794	0	0	1				0	1	0	0	0	1	1
NACC234794	1	NACC234794	0	0	0	0	0	0	0	0	0	0	0	0	2
NACC133247	0	NACC235847	0	0	0	0	0	0	0	0	0	0	0	0	1
NACC491043	0	NACC235847	0	0	1	1	1	0	1	1	1	1	0	0	1
NACC541212	0	NACC235847	0	0	0	1	1	0	0	0	0	0	0	1	1
NACC795495	0	NACC235847	0	0	1	1	1	0	0	1	1	0	0	0	1
NACC235847	1	NACC235847	0	0	0	1	0	0	0	0	0	0	0	0	1
NACC174818	0	NACC236621	0	0	0	1	1	0	0	0	0	0	0	0	1
NACC593283	0	NACC236621	0	0	1	1	0	0	0	0	1	0	1	1	1
NACC667604	0	NACC236621	0	0	0	1	1	1	1	1	0	0	0	1	1
NACC714492	0	NACC236621	0	0	1	1	0	0	1	1	1	1	1	1	1
NACC734231	0	NACC236621	0	0	0	0	0	0	0	0	0	0	0	0	1
NACC236621	1	NACC236621	0	0	0	0	0	0	0	0	0	0	0	0	1
NACC168727	0	NACC240871	0	0	0	0	0	0	0	0	0	0	1	0	1
NACC208397	0	NACC240871	0	0	0	0	0	0	0	0	0	0	0	0	1
NACC263566	0	NACC240871	0	0	0	1	0	0	0	0	0	0	0	1	1
NACC434783	0	NACC240871	0	0	0	0	1	1	1	1	1	1	1	1	1
NACC697390	0	NACC240871	0	0	0	0	0	0	0	0	0	0	0	0	3
NACC240871	1	NACC240871	0	0	0	1	0	0	0	0	1	0	0	0	3
NACC252097	0	NACC241255	0	0	0	0	0	0	1	0	0	0	0	1	1
NACC496852	0	NACC241255	0	0	0	0	0	0	0	0	1	0	0	0	1
NACC635668	0	NACC241255	0	0	0	0	0	1	0	0	0	0	0	1	1
NACC715621	0	NACC241255	0	0	0	0	0	0	0	0	0	0	0	0	1
NACC848404	0	NACC241255	0	0	0	0	0	0	0	0	0	0	0	0	2
NACC241255	1	NACC241255	0	0	0	0	1	0	0	0	0	0	1	0	1
NACC029705	0	NACC241367	0	0	0	0	0	0	0	0	0	0	0	0	2
NACC102858	0	NACC241367	0	0	0	0	0	0	0	0	0	0	0	0	1
NACC543442	0	NACC241367	0	0	0	0	0	0	0	0	0	0	0	0	1
NACC647733	0	NACC241367	0	0	0	0	0	0	0	0	0	0	0	0	1
NACC913394	0	NACC241367	0	0	1	0	1	0	1	0	1	0	1	1	1
NACC241367	1	NACC241367	0	0	0	0	0	0	0	0	0	0	0	0	3
NACC306684	0	NACC243437	0	0	0	0	0	0	0	0	0	0	0	0	1
NACC366267	0	NACC243437	0	0	0	0	1	0	0	0	0	0	1	0	1
NACC622056	0	NACC243437	0	0	0	1	1	0	0	0	1	0	1	0	1
NACC728901	0	NACC243437	0	0	0	0	0	0	0	0	0	0	0	0	1
NACC968547	0	NACC243437	0	0	0	0	0	0	0	0	0	0	0	0	1
NACC243437	1	NACC243437	0	0	1	0	1	1	1	1	1	1	1	0	3
NACC686188	0	NACC254293	0	0	1	0	0	0	0	0	0	0	1	0	1
NACC694920	0	NACC254293	0	0	0	0	0	0	0	0	0	0	0	0	1
NACC825857	0	NACC254293	0	0	0	0	0	0	0	0	0	0	1	0	1
NACC904489	0	NACC254293	0	0	0	0	0	0	0	0	0	0	0	0	1
NACC997828	0	NACC254293	0	0	1	1	1	0	0	0	1	0	0	0	1
NACC254293	1	NACC254293	0	0	0	1	0	0	0	0	0	0	0	0	1
NACC013409	0	NACC255013	0	0	0	0	0	0	0	0	0	0	0	0	1
NACC073429	0	NACC255013	0	0	0	0	1	0	0	0	0	0	0	1	1
NACC179165	0	NACC255013	0	0	0	1	1	0	0	0	0	0	0	0	1
NACC262548	0	NACC255013	0	0	0	1	0	0	0	0	0	0	1	0	2
NACC689243	0	NACC255013	0	0	0	1	1	0	0	0	0	0	0	0	1
NACC255013	1	NACC255013	0	0	0	0	0	0	0	0	0	0	0	0	1
NACC283274	0	NACC259259	0	0	0	0	0	0	0	0	0	0	0	0	2
NACC517376	0	NACC259259	0	0	0	0	0	0	0	0	0	0	0	0	3
NACC789553	0	NACC259259	0	0	0	0	0	0	0	0	0	0	0	0	1
NACC870294	0	NACC259259	0	0	0	0	0	0	0	0	0	0	0	0	1
NACC878719	0	NACC259259	0	0	1				0	1	1	0	0	0	3
NACC259259	1	NACC259259	0	0	0	0	0	0	0	0	0	0	0	0	1
NACC026115	0	NACC261293	0	0	0	0	0	0	0	0	0	0	0	0	1
NACC360782	0	NACC261293	0	0	0	1	1	0	0	0	0	0	0	0	3
NACC531589	0	NACC261293	0	0	0	0	0	0	0	0	0	0	0	0	1
NACC644849	0	NACC261293	0	0	0	0	0	0	0	0	0	0	0	0	1
NACC825751	0	NACC261293	0	0	0	1	1	0	0	0	0	0	0	0	1
NACC261293	1	NACC261293	0	1	0	0	0	0	1	0	0	1	0	0	3
NACC114272	0	NACC278294	0	0	1	0	1	0	1	0	1	0	1	0	1
NACC465463	0	NACC278294	0	0	1	0	1	0	0	1	0	0	0	0	1
NACC525120	0	NACC278294	0	0	0	0	0	0	0	0	0	1	0	0	1
NACC698278	0	NACC278294	0	0	0	0	0	0	0	0	0	0	0	0	2
NACC843597	0	NACC278294	0	0	0	0	0	0	0	0	0	0	0	0	1
NACC278294	1	NACC278294	0	0	0	0	1	0	0	0	0	0	1	0	2
NACC028271	0	NACC295213	0	0	0				0	0	0	0	0	0	1
NACC259553	0	NACC295213	0	0	0	1	1	0	0	0	1	0	0	1	3
NACC395560	0	NACC295213	0	0	0	0	0	0	0	0	0	0	0	0	3
NACC890684	0	NACC295213	0	0	0	0	0	0	0	0	0	0	0	0	1
NACC933258	0	NACC295213	0	0	0	1	0	0	0	0	0	0	0	0	1
NACC295213	1	NACC295213	0	0	0	0	0	0	1	0	1	0	0	1	3
NACC221757	0	NACC305256	0	0	0	0	0	0	0	0	0	0	0	0	3
NACC279399	0	NACC305256	0	0	0	0	0	0	0	0	1	0	0	0	1
NACC582203	0	NACC305256	0	0	1	1	1	0	1	0	1	0	1	0	1
NACC688962	0	NACC305256	0	0	0				0	0	0	0	0	0	3
NACC910475	0	NACC305256	0	0	0	0	0	0	0	0	0	0	0	0	1
NACC305256	1	NACC305256	0	0	0	1	1	0	0	0	0	0	0	0	2
NACC018825	0	NACC311691	0	0	0	0	0	0	0	0	0	0	0	0	1
NACC240581	0	NACC311691	0	0	0	0	0	0	0	0	0	0	0	0	1
NACC305982	0	NACC311691	0	0	0	0	1	0	1	1	1	0	0	0	1
NACC572216	0	NACC311691	0	0	0	0	0	0	0	0	0	0	0	0	1
NACC981582	0	NACC311691	0	0	0	0	0	0	0	0	0	0	1	0	1
NACC311691	1	NACC311691	0	0	0	0	0	0	0	0	0	0	0	0	1
NACC120572	0	NACC311697	0	0	0	0	0	0	0	0	0	0	0	0	1
NACC986914	0	NACC311697	0	0	0				0	0	0	0	0	0	1
NACC311697	1	NACC311697	0	0	0	1	1	0	0	0	0	0	0	0	1
NACC047077	0	NACC312721	0	0	0	0	0	0	0	0	0	0	0	0	1
NACC197822	0	NACC312721	0	0	0	0	0	0	0	0	0	0	0	0	1
NACC223078	0	NACC312721	0	0	0	0	0	0	0	0	0	0	0	0	2
NACC453960	0	NACC312721	0	0	0	1	1	0	0	0	0	0	0	0	1
NACC752795	0	NACC312721	0	0	0	0	0	0	0	0	0	0	0	0	1
NACC312721	1	NACC312721	0	0	1	1	1	0	1	0	1	0	1	1	1
NACC067329	0	NACC315946	0	0	0	0	0	0	0	0	0	0	0	0	1
NACC148315	0	NACC315946	0	0	0	0	0	0	0	0	0	0	0	0	3
NACC429716	0	NACC315946	0	0	0	1	0	0	0	0	0	0	0	0	2
NACC658274	0	NACC315946	0	0	0	1	0	0	0	0	0	0	1	0	1
NACC693324	0	NACC315946	0	0	0	0	0	0	0	0	0	0	0	0	1
NACC315946	1	NACC315946	0	0	0	0	0	0	0	0	0	0	0	0	1
NACC063807	0	NACC316629	0	0	0	0	0	0	0	0	0	0	0	0	1
NACC310372	0	NACC316629	0	0	1	0	0	0	1	0	1	0	0	1	3
NACC837169	0	NACC316629	0	0	0	0	0	0	0	0	0	0	0	0	1
NACC902049	0	NACC316629	0	0	0	1	0	0	0	0	0	0	0	0	1
NACC907360	0	NACC316629	0	0	0	0	0	0	0	0	0	0	1	0	2
NACC316629	1	NACC316629	0	0	1	1	1	1	0	1	1	0	0	0	1
NACC214968	0	NACC324625	1	0	0	1	0	0	0	0	1	0	0	0	1
NACC386407	0	NACC324625	0	0	0	1	0	0	0	0	0	0	0	0	1
NACC454524	0	NACC324625	0	0	0	0	0	0	0	0	1	0	0	0	1
NACC636959	0	NACC324625	0	0	0	1	0	0	0	0	1	1	0	1	1
NACC935688	0	NACC324625	0	0	0	0	0	0	0	0	0	0	0	0	1
NACC324625	1	NACC324625	1	0	0	1		0	0	0	1	0	0	0	3
NACC083474	0	NACC326779	1	0	0	0	1	0	1	1	0	1	0	1	1
NACC335184	0	NACC326779	0	0	0	0	0	0	0	0	0	0	0	0	1
NACC462549	0	NACC326779	0	0	1	1	1	0	0	0	1	0	0	1	1
NACC617672	0	NACC326779	0	0	0	0	0	0	0	0	0	1	1	0	1
NACC821846	0	NACC326779	0	0	0	1	1	0	1	0	1	0	1	1	1
NACC326779	1	NACC326779	0	0	0	0	0	0	0	0	0	0	0	0	1
NACC405922	0	NACC327105	0	0	1	0	1	0	1	1	1	1	1	1	1
NACC526593	0	NACC327105	0	0	0	0	0	0	1	0	0	0	0	0	1
NACC585349	0	NACC327105	0	0	0	1	0	0	1	0	0	0	1	0	1
NACC917131	0	NACC327105	0	0	1	0	1	0	1	0	0	1	0	0	1
NACC327105	1	NACC327105	0	0	0	1	1	0	0	0	1	0	0	0	3
NACC362437	0	NACC328897	0	0	0				0	0	0	0	0	0	3
NACC930365	0	NACC328897	0	0	1	1	0	0	0	0	1	0	0	0	1
NACC328897	1	NACC328897	1	0	1	1	0	0	0	1	1	0	1	0	3
NACC013791	0	NACC340771	0	0	0	1	1	0	1	0	1	1	1	0	1
NACC236725	0	NACC340771	0	0	0	0	0	0	0	0	0	0	0	0	1
NACC544445	0	NACC340771	0	0	0	0	1	0	0	0	0	0	0	0	1
NACC655598	0	NACC340771	0	0	1	1	1	0	1	1	1	1	1	1	1
NACC781822	0	NACC340771	0	0	0				0	0	0	0	0	0	1
NACC340771	1	NACC340771	0	0	0	0	0	0	0	0	0	0	0	0	1
NACC172297	0	NACC342671	0	0	0	1	0	0	0	0	0	0	0	0	1
NACC593392	0	NACC342671	0	0	0	0	1	0	0	0	0	0	0	0	1
NACC682569	0	NACC342671	0	0	0	0	0	0	0	0	0	0	0	0	3
NACC869834	0	NACC342671	0	0	1	0	1	0	1	1	1	1	0	1	3
NACC912050	0	NACC342671	0	0	0	0	0	0	0	0	0	0	0	0	1
NACC342671	1	NACC342671	0	0	1	1	1	0	1	1	1	1	0	1	3
NACC119604	0	NACC345156	0	0	0	0	0	0	0	0	0	0	0	0	1
NACC202561	0	NACC345156	0	0	0	1	0	0	0	0	0	0	0	0	1
NACC710623	0	NACC345156	0	0	0	1	1	0	0	0	0	0	0	0	1
NACC739697	0	NACC345156	0	0	0	1	0	0	0	0	0	0	1	0	2
NACC827616	0	NACC345156	1	0	0	1	0	0	1	1	1	0	0	1	1
NACC345156	1	NACC345156	0	0	0	0	0	0	0	0	0	0	0	0	2
NACC137699	0	NACC349649	0	0	0	0	0	0	0	0	0	0	0	0	2
NACC198146	0	NACC349649	0	0	0	0	0	0	0	0	0	0	0	0	3
NACC285516	0	NACC349649	0	0	0	0	0	0	0	0	0	0	0	0	1
NACC598138	0	NACC349649	0	0	0	0	0	0	0	0	0	0	1	1	1
NACC630718	0	NACC349649	0	0	0				0	0	0	0	0	0	1
NACC349649	1	NACC349649	0	0	0	0	0	0	0	0	0	0	0	0	3
NACC285905	0	NACC349812	0	0	0	0	0	0	0	0	0	0	0	0	1
NACC480401	0	NACC349812	0	0	0	0	0	0	0	0	0	0	0	0	3
NACC744014	0	NACC349812	0	0	0	0	0	0	0	0	0	0	0	0	1
NACC763185	0	NACC349812	0	0	0	0	0	0	0	0	0	0	1	0	1
NACC767357	0	NACC349812	0	0	0	0	0	0	0	0	0	0	0	0	1
NACC349812	1	NACC349812	0	0	0	0	0	0	0	0	0	0	0	0	2
NACC002171	0	NACC351764	0	0	0	1	0	0	0	0	0	0	0	1	1
NACC018958	0	NACC351764	0	0	0				0	0	0	0	0	0	1
NACC544234	0	NACC351764	0	0	0	0	0	0	0	0	0	0	1	0	2
NACC687825	0	NACC351764	0	0	1	0	0	0	0	0	1	0	0	0	3
NACC733210	0	NACC351764	0	0	0	0	0	0	0	0	0	0	0	0	3
NACC351764	1	NACC351764	0	0	0	0	0	0	0	0	0	0	0	0	2
NACC203791	0	NACC354396	0	0	1				1	1	1	1	1	1	1
NACC465201	0	NACC354396	0	0	0	1	1	0	0	0	0	0	0	0	1
NACC814192	0	NACC354396	0	0	0	0	0	0	0	0	0	0	0	0	1
NACC968493	0	NACC354396	0	0	1	0	0	0	0	0	1	0	0	1	1
NACC983519	0	NACC354396	0	0	0	0	0	0	0	0	0	0	0	0	1
NACC354396	1	NACC354396	0	0	0	0	0	0	0	0	0	0	0	0	1
NACC217036	0	NACC359797	0	0	0	1	1	0	1	1	0	1	0	0	1
NACC304435	0	NACC359797	0	0	1	0	1	0	1	1	1	0	1	0	1
NACC652553	0	NACC359797	0	0	0	0	0	0	0	0	0	0	0	0	1
NACC737245	0	NACC359797	0	0	0	1	0	0	0	0	0	0	0	0	1
NACC920243	0	NACC359797	0	0	0	1	0	0	0	0	0	0	0	0	1
NACC359797	1	NACC359797	0	1	1	0	1	1	1	1	1	1	1	1	1
NACC052272	0	NACC361240	0	0	0	0	0	0	0	0	0	0	0	0	1
NACC316622	0	NACC361240	0	0	0	0	1	0	1	0	1	0	0	1	1
NACC494969	0	NACC361240	0	0	0	0	0	0	0	0	0	0	0	0	1
NACC930707	0	NACC361240	0	0	0	0	0	0	0	0	0	0	0	0	1
NACC361240	1	NACC361240	0	0	0	0	0	0	0	0	0	0	0	0	2
NACC044350	0	NACC367437	0	0	0	1	0	0	0	0	0	0	0	0	1
NACC131063	0	NACC367437	0	0	0	0	0	0	0	0	0	0	0	0	3
NACC510923	0	NACC367437	0	0	0	0	0	0	0	0	0	0	0	0	3
NACC524806	0	NACC367437	0	0	0	1	0	0	0	0	0	0	0	0	1
NACC659343	0	NACC367437	0	0	0				1	0	1	1	1	0	1
NACC367437	1	NACC367437	0	0	1	1	0	0	1	1	1	0	1	1	1
NACC094017	0	NACC372928	0	0	0	1	0	0	0	0	0	0	0	0	1
NACC637193	0	NACC372928	0	0	0	1	0	0	0	1	1	0	0	1	2
NACC737245	0	NACC372928	0	0	0	1	0	0	0	0	0	0	0	1	1
NACC871883	0	NACC372928	0	0	0	0	0	0	0	0	0	0	0	0	1
NACC885437	0	NACC372928	0	1	0	1	0	0	0	1	0	0	1	0	1
NACC372928	1	NACC372928	0	0	0	1	1	0	0	0	1	0	0	0	1
NACC388999	0	NACC373748	0	0	0	0	0	0	0	0	0	0	0	0	1
NACC714169	0	NACC373748	0	0	0				0	0	0	0	0	0	1
NACC811759	0	NACC373748	0	0	0	0	0	0	0	0	0	0	0	0	3
NACC904147	0	NACC373748	0	0	0	0	0	0	1	0	0	0	1	0	1
NACC912479	0	NACC373748	0	0	0	0	0	0	0	0	1	0	0	0	1
NACC373748	1	NACC373748	0	0	0	0	0	0	0	0	0	0	0	0	1
NACC003987	0	NACC377178	0	0	0	0	1	0	0	0	0	0	0	0	1
NACC052272	0	NACC377178	0	0	0	0	0	0	0	0	1	0	0	0	1
NACC053791	0	NACC377178	0	0	0	0	0	0	0	0	1	0	0	0	1
NACC087340	0	NACC377178	0	0	0	0	0	0	0	0	0	0	0	0	1
NACC855105	0	NACC377178	0	0	1	1	1	0	1	1	1	0	0	0	1
NACC377178	1	NACC377178	0	0	0	1	0	0	0	0	0	0	0	0	1
NACC018958	0	NACC378804	0	0	0	0	1	0	0	0	0	0	1	0	1
NACC222712	0	NACC378804	0	0	0	1	0	0	0	0	0	0	0	1	1
NACC686224	0	NACC378804	0	0	1	1	0	1	1	1	1	1	0	1	1
NACC718602	0	NACC378804	0	0	0	0	0	0	0	0	1	0	0	0	1
NACC378804	1	NACC378804	0	0	0	0	0	0	0	0	0	0	0	0	3
NACC517892	0	NACC380459	0	0	1	1	1	0	1	1	1	0	1	1	1
NACC558363	0	NACC380459	0	0	0	1	0	0	0	0	1	0	0	1	1
NACC902651	0	NACC380459	0	0	1	1	1	0	1	0	1	0	0	1	1
NACC919524	0	NACC380459	0	0	0	1	1	0	0	0	1	0	1	0	1
NACC936684	0	NACC380459	0	0	0	0	0	0	0	0	0	0	0	0	1
NACC380459	1	NACC380459	0	0	0	0	0	0	0	0	0	0	0	0	1
NACC040911	0	NACC386596	0	0	0	0	0	0	0	0	0	0	0	0	1
NACC234195	0	NACC386596	0	0	0	0	0	0	0	0	0	0	1	0	2
NACC295747	0	NACC386596	0	0	0	0	0	0	0	0	0	0	0	0	3
NACC402140	0	NACC386596	0	0	0	1	1	0	0	1	1	0	0	0	3
NACC481687	0	NACC386596	0	0	1	1	0	0	0	0	0	1	0	0	1
NACC386596	1	NACC386596	0	0	0	1	0	0	0	0	0	0	0	0	1
NACC351568	0	NACC388223	0	0	1	1	0	0	0	1	1	0	1	0	3
NACC535710	0	NACC388223	0	0	0	0	0	0	1	0	0	0	0	1	1
NACC717865	0	NACC388223	0	1	1	0	1	0	1	0	0	1	1	1	1
NACC849257	0	NACC388223	0	0	0	0	0	0	0	0	0	0	0	0	1
NACC994375	0	NACC388223	0	0	0	0	0	0	0	0	0	0	0	0	1
NACC388223	1	NACC388223	0	0	0	0	0	0	0	0	0	0	0	0	1
NACC577518	0	NACC393480	0	1	1	1	1	0	1	0	1	0	0	1	1
NACC579475	0	NACC393480	0	0	0	0	0	0	0	0	0	0	0	0	1
NACC663693	0	NACC393480	0	0	0	0	0	0	0	0	0	0	0	0	1
NACC865168	0	NACC393480	0	0	1	0	0	0	0	1	1	0	0	1	1
NACC925850	0	NACC393480	0	0	0	0	0	0	0	0	0	0	0	1	1
NACC393480	1	NACC393480	0	0	0	0	0	0	0	0	0	0	0	0	3
NACC212145	0	NACC400907	0	0	0	0	0	0	0	0	0	0	0	0	1
NACC555148	0	NACC400907	0	0	0	1	0	0	0	0	0	0	0	1	1
NACC608552	0	NACC400907	0	0	1	0	1	0	0	1	1	1	1	0	1
NACC799620	0	NACC400907	0	0	0	0	1	0	0	0	0	0	1	0	1
NACC831486	0	NACC400907	0	0	0	0	0	0	0	1	0	0	0	0	1
NACC400907	1	NACC400907	0	0	0	1	1	0	1	1	0	0	0	0	1
NACC102458	0	NACC402283	0	0	1	1	1	0	1	1	1	1	0	0	1
NACC128226	0	NACC402283	0	0	0	1	1	0	0	0	1	0	0	0	1
NACC708702	0	NACC402283	0	0	0	0	0	0	0	0	0	0	0	0	3
NACC814827	0	NACC402283	0	0	0	0	0	0	0	0	0	0	0	0	1
NACC985459	0	NACC402283	0	0	0	0	0	0	0	0	0	0	1	0	1
NACC402283	1	NACC402283	0	0	0	0	0	0	0	0	1	0	0	0	3
NACC460564	0	NACC403851	0	0	0	0	0	0	0	0	0	0	0	0	1
NACC503515	0	NACC403851	0	0	0	1	1	0	0	0	0	0	0	0	1
NACC599383	0	NACC403851	0	0	1	1	1	0	1	0	1	1	1	0	1
NACC817066	0	NACC403851	0	0	0	0	0	0	0	0	0	0	1	0	1
NACC960283	0	NACC403851	0	0	0	0	0	0	0	0	0	0	0	0	1
NACC403851	1	NACC403851	0	0	0	0	0	0	0	0	0	0	0	0	1
NACC036622	0	NACC403920	0	0	0	0	0	0	0	0	0	0	0	0	1
NACC065301	0	NACC403920	1	0	0	0	1	0	1	0	1	0	1	1	1
NACC536689	0	NACC403920	0	0	0	0	0	0	0	0	0	0	0	0	1
NACC568149	0	NACC403920	0	0	1	0	0	0	1	0	0	0	1	0	1
NACC702863	0	NACC403920	0	0	1	1	1	0	0	1	1	1	0	0	2
NACC403920	1	NACC403920	0	0	0	0	0	0	0	0	0	0	0	0	2
NACC017286	0	NACC406648	0	0	1	1	0	0	1	0	1	0	0	1	1
NACC172434	0	NACC406648	0	0	1	0	0	0	0	0	1	0	0	0	1
NACC357892	0	NACC406648	0	0	0	0	0	0	0	0	0	0	0	0	1
NACC370850	0	NACC406648	0	0	0	1	1	0	0	0	1	0	0	0	1
NACC535413	0	NACC406648	1	0	0	0	1	0	0	0	1	0	0	0	1
NACC406648	1	NACC406648	0	0	0	0	0	0	0	0	0	0	0	0	2
NACC176959	0	NACC408938	0	0	0	0	0	0	0	0	0	0	0	0	1
NACC431273	0	NACC408938	0	0	1	1	1	0	0	0	1	0	0	0	1
NACC738543	0	NACC408938	0	0	0	0	0	0	0	0	0	0	0	0	1
NACC806315	0	NACC408938	0	0	1	0	1	0	0	0	1	1	0	0	1
NACC918366	0	NACC408938	0	0	0	0	0	0	0	0	0	0	0	0	1
NACC408938	1	NACC408938	0	0	0	1	0	0	0	0	0	0	0	0	2
NACC055376	0	NACC409493	1	1	1	1	1	1	1	1	1	1	1	1	1
NACC378281	0	NACC409493	0	0	0	0	0	0	0	0	0	0	0	0	1
NACC619543	0	NACC409493	0	0	0	0	1	0	0	0	0	0	0	0	3
NACC816437	0	NACC409493	0	0	0	0	0	0	0	0	0	0	0	0	1
NACC887317	0	NACC409493	0	1	0	0	0	0	0	0	0	0	0	0	1
NACC409493	1	NACC409493	1	0	0	1	1	0	0	0	0	1	0	1	2
NACC080511	0	NACC410518	0	0	0	0	0	0	0	0	0	0	0	0	1
NACC554303	0	NACC410518	0	0	0	1	0	0	1	0	1	0	1	1	1
NACC776899	0	NACC410518	0	1	1	0	1	0	1	1	1	1	1	1	1
NACC888177	0	NACC410518	0	0	0	0	0	0	0	0	0	0	0	0	2
NACC988180	0	NACC410518	0	0	0	0	0	0	0	0	0	0	0	0	1
NACC410518	1	NACC410518	0	0	0	0	0	0	0	0	0	0	0	0	2
NACC247661	0	NACC411436	0	0	0	0	0	0	0	0	0	0	0	0	1
NACC279395	0	NACC411436	0	0	0	1	0	0	1	0	0	0	0	1	1
NACC435355	0	NACC411436	0	0	0	0	0	0	0	0	0	0	0	0	1
NACC521317	0	NACC411436	0	0	0				1	0	1	0	0	0	1
NACC411436	1	NACC411436	0	0	0	0	0	0	0	0	0	0	0	0	1
NACC537209	0	NACC411530	0	0	0	0	0	0	0	0	0	0	0	0	1
NACC539972	0	NACC411530	0	0	0	0	0	0	0	0	0	0	0	1	1
NACC743998	0	NACC411530	1	0	1				1	0	1	1	1	0	1
NACC764879	0	NACC411530	0	0	0	0	1	0	1	0	0	1	1	0	1
NACC411530	1	NACC411530	0	0	0	0	0	0	0	0	0	0	0	0	3
NACC004332	0	NACC426330	0	0	0	0	0	0	0	0	0	0	0	0	1
NACC333156	0	NACC426330	0	0	0				0	0	0	0	0	0	1
NACC436526	0	NACC426330	0	0	0	0	0	0	0	0	0	0	1	0	1
NACC488879	0	NACC426330	0	0	0	0	0	0	0	0	0	0	0	0	1
NACC606998	0	NACC426330	0	0	0	0	0	0	0	0	0	0	0	0	1
NACC426330	1	NACC426330	0	0	0	0	0	0	0	0	0	0	0	0	3
NACC240302	0	NACC426424	0	0	1		1	0	1	0	0	1	0	1	1
NACC468488	0	NACC426424	0	0	0	0	0	0	0	0	0	0	0	0	1
NACC614687	0	NACC426424	0	0	0	1	0	0	0	0	1	0	0	1	1
NACC862366	0	NACC426424	0	0	0	0	0	0	0	0	0	0	0	0	1
NACC426424	1	NACC426424	0	0	0	0	0	0	0	0	0	0	0	0	3
NACC141830	0	NACC436482	0	0	0				0	0	0	0	0	0	1
NACC160809	0	NACC436482	0	0	0	0	1	0	0	0	1	0	0	0	1
NACC292983	0	NACC436482	0	0	0	0	0	0	1	0	0	0	0	0	1
NACC755185	0	NACC436482	0	0	0	0	1	0	0	0	0	0	1	0	1
NACC436482	1	NACC436482	0	0	1	1	0	0	0	0	0	0	0	0	1
NACC123849	0	NACC436731	0	0	0	0	0	0	0	0	0	0	0	0	1
NACC156747	0	NACC436731	0	0	1	1	1	0	0	0	1	1	0	0	1
NACC487399	0	NACC436731	0	0	0	0	1	0	0	0	0	0	0	0	3
NACC608416	0	NACC436731	0	0	0	0	1	0	0	0	0	0	0	0	1
NACC850116	0	NACC436731	0	0	0	0	0	0	0	0	0	0	0	0	1
NACC436731	1	NACC436731	0	0	1				0	0	1	1	0	0	2
NACC059720	0	NACC437574	0	0	1	1	0	0	0	0	0	0	0	0	1
NACC089436	0	NACC437574	1	0	1	1	1	0	1	1	1	1	1	0	1
NACC600340	0	NACC437574	0	0	0	0	0	0	0	0	0	0	0	0	1
NACC754328	0	NACC437574	1	0	1	1	1	0	1	1	1	0	0	1	1
NACC437574	1	NACC437574	0	0	0				0	0	0	0	0	0	1
NACC086890	0	NACC442958	0	0	0	0	0	0	0	0	0	0	0	0	1
NACC419421	0	NACC442958	0	0	0				0	0	0	0	0	0	1
NACC691402	0	NACC442958	0	0	0	0	0	0	0	0	0	0	0	0	1
NACC853618	0	NACC442958	0	0	0	0	0	0	0	0	0	0	0	0	1
NACC948933	0	NACC442958	0	0	0	0	0	0	0	0	0	0	0	0	1
NACC442958	1	NACC442958	0	0	0	0	0	0	0	0	1	0	1	0	3
NACC193386	0	NACC446111	0	0	0	0	0	0	0	0	0	0	0	0	1
NACC279317	0	NACC446111	0	0	1	0	0	0	0	1	0	0	0	1	1
NACC287219	0	NACC446111	0	0	1	1	1	0	1	1	1	0	0	1	1
NACC951390	0	NACC446111	0	0	0	0	0	0	0	0	1	0	1	0	1
NACC989005	0	NACC446111	0	0	0	0	0	0	0	0	0	0	1	1	1
NACC446111	1	NACC446111	0	0	1	0	0	0	0	0	1	0	0	0	1
NACC605797	0	NACC451354	0	0	0	0	0	0	0	0	0	0	0	0	1
NACC716643	0	NACC451354	0	0	0	1	1	0	0	0	0	0	0	0	3
NACC988332	0	NACC451354	0	0	0	0	0	0	0	0	0	0	1	1	1
NACC451354	1	NACC451354	0	0	0	0	0	1	1	1	0	0	0	0	3
NACC059720	0	NACC458452	0	0	1	1	1	0	0	0	0	0	0	0	1
NACC506450	0	NACC458452	0	0	0	0	0	0	0	0	0	0	0	0	1
NACC531684	0	NACC458452	1	0	1				0	1	0	0	0	1	1
NACC848996	0	NACC458452	0	0	1	0	1	0	1	1	1	0	0	1	1
NACC971177	0	NACC458452	0	0	1	1	1	0	1	0	0	0	1	1	1
NACC458452	1	NACC458452	0	0	0	1	1	0	0	0	0	0	0	0	1
NACC140032	0	NACC462523	0	0	0	0	0	0	0	0	0	0	0	0	1
NACC496852	0	NACC462523	0	0	0	0	0	0	0	0	0	0	0	0	1
NACC579475	0	NACC462523	0	0	0	0	0	0	0	0	0	0	0	0	1
NACC904247	0	NACC462523	0	0	0	0	0	0	0	0	0	0	0	0	1
NACC462523	1	NACC462523	0	0	0	0	0	0	0	0	0	0	0	0	1
NACC062635	0	NACC465717	0	0	0	1	1	0	1	0	1	0	0	0	1
NACC134848	0	NACC465717	0	0	0	0	0	0	0	0	0	0	0	0	1
NACC266694	0	NACC465717	1	0	0	1	1		1	0	0	1	1	1	1
NACC301935	0	NACC465717	0	0	0	0	0	0	0	0	0	0	1	0	1
NACC601620	0	NACC465717	1	1	0	1	0	1	1	1	1	0	1	1	1
NACC465717	1	NACC465717	0	0	0	0	1	0	0	0	0	0	1	0	3
NACC355116	0	NACC486578	0	0	0	0	1	0	0	0	0	0	0	0	1
NACC595878	0	NACC486578	0	0	1	0	0	0	1	0	0	0	0	0	1
NACC731195	0	NACC486578	0	0	0	0	0	0	0	0	0	0	0	0	1
NACC841210	0	NACC486578	0	0	0	1	0	0	1	0	0	0	1	0	2
NACC919138	0	NACC486578	0	0	0	0	0	0	1	0	0	0	0	0	1
NACC486578	1	NACC486578	0	0	1	0	0	1	0	0	1	0	0	0	3
NACC352547	0	NACC490238	0	0	1	1	1	0	1	1	0	0	0	0	1
NACC484852	0	NACC490238	0	0	0				0	0	0	0	0	0	1
NACC507839	0	NACC490238	0	0	0	0	0	0	0	0	0	0	0	0	1
NACC571207	0	NACC490238	0	0	0	0	0	0	0	0	0	0	0	0	1
NACC676529	0	NACC490238	0	0	0	0	0	0	0	0	0	0	0	0	1
NACC490238	1	NACC490238	0	0	0	1	0	0	0	0	0	0	0	0	3
NACC159167	0	NACC494253	0	0	0	0	0	0	0	0	0	0	0	0	1
NACC240609	0	NACC494253	0	0	0	0	0	0	0	0	0	0	0	0	1
NACC460685	0	NACC494253	1	0	1	1	0	0	1	0	1	1	0	0	1
NACC521660	0	NACC494253	0	0	0	0	0	0	0	0	0	0	1	0	3
NACC494253	1	NACC494253	0	0	1	1	1	1	0	1	1	0	1	0	1
NACC015897	0	NACC504791	0	0	0	0	1	0	0	0	0	1	1	0	1
NACC296480	0	NACC504791	0	0	0	0	1	0	0	0	0	0	0	0	1
NACC407036	0	NACC504791	0	0	0	0	0	0	0	0	0	0	0	0	1
NACC423383	0	NACC504791	0	0	0	0	0	0	0	0	0	0	0	1	1
NACC454815	0	NACC504791	0	0	0	0	0	0	0	0	0	0	0	1	1
NACC504791	1	NACC504791	0	0	1	1	1	1	1	1	1	0	1	1	1
NACC228997	0	NACC506623	0	0	0	0	0	0	0	0	0	0	0	0	1
NACC315795	0	NACC506623	0	0	0	0	0	0	0	0	1	0	0	0	1
NACC620810	0	NACC506623	0	0	0	0	0	0	0	0	0	0	0	0	1
NACC639865	0	NACC506623	0	0	0	0	0	0	0	0	0	0	0	0	1
NACC695854	0	NACC506623	0	0	0	0	1	0	1	0	1	0	0	0	1
NACC506623	1	NACC506623	0	0	1	0	0	0	0	0	0	0	1	0	1
NACC168878	0	NACC508835	0	0	0	1	1	0	0	0	1	0	0	1	3
NACC334245	0	NACC508835	0	0	0	0	1	0	0	0	1	0	0	0	1
NACC366453	0	NACC508835	0	0	0	1	0	0	0	0	1	0	0	0	1
NACC476998	0	NACC508835	0	0	0	0	0	0	0	0	0	0	0	0	1
NACC508835	1	NACC508835	0	0	0	0	0	0	0	0	0	0	0	0	3
NACC526593	0	NACC517898	0	0	0	0	0	0	0	0	0	0	0	0	1
NACC606348	0	NACC517898	0	0	1	1	0	0	1	0	1	0	1	0	1
NACC774914	0	NACC517898	0	0	0	0	0	0	0	0	0	0	0	0	3
NACC517898	1	NACC517898	1	0	1	1	1	0	1	0	1	0	1	1	2
NACC345047	0	NACC521334	0	0	0	0	0	0	0	0	1	0	0	0	1
NACC530863	0	NACC521334	0	0	0	1	0	0	0	0	0	0	0	0	1
NACC641203	0	NACC521334	0	0	0				0	0	0	0	0	0	2
NACC948317	0	NACC521334	0	0	1	0	1	0	0	0	0	0	0	0	3
NACC521334	1	NACC521334	0	0	0	1	0	0	0	0	1	0	0	0	1
NACC130041	0	NACC525405	0	0	0	0	0	0	0	1	0	0	0	0	2
NACC253375	0	NACC525405	0	0	0	0	0	0	0	0	0	0	0	0	1
NACC454388	0	NACC525405	0	0	0				0	0	0	0	0	0	1
NACC599088	0	NACC525405	0	0	0	0	0	0	0	0	0	0	0	0	1
NACC853155	0	NACC525405	0	0	1	0	1	0	0	1	1	0	0	0	1
NACC525405	1	NACC525405	0	0	0	0	0	0	0	0	0	0	0	0	3
NACC013409	0	NACC526118	0	0	0	0	0	0	0	0	0	0	0	0	1
NACC091419	0	NACC526118	0	0	0	0	0	0	0	0	0	0	0	0	1
NACC605797	0	NACC526118	0	0	0	0	1	0	0	0	0	0	0	0	3
NACC526118	1	NACC526118	1	0	0	1	1	0	1	0	0	1	1	1	1
NACC294631	0	NACC526369	1	1	1	0	0	0	0	1	1	1	1	0	1
NACC331940	0	NACC526369	0	0	0	0	0	0	0	0	1	0	1	0	1
NACC558854	0	NACC526369	1	1	1	1	1	0	0	0	1	0	1	0	1
NACC690706	0	NACC526369	0	0	0	0	0	0	0	0	0	0	0	0	1
NACC877660	0	NACC526369	1	0	1	0	0	0	1	1	1	0	1	1	1
NACC526369	1	NACC526369	0	0	0	0	0	0	0	0	0	0	0	0	1
NACC123328	0	NACC527308	1	0	1	0	1	0	1	0	1	1	0	1	1
NACC166937	0	NACC527308	0	0	0	0	0	0	0	0	0	0	0	0	3
NACC724625	0	NACC527308	0	0	1	0	0	1	1	0	0	1	0	0	1
NACC989696	0	NACC527308	0	0	0	0	0	0	1	0	0	0	0	0	1
NACC527308	1	NACC527308	0	0	0	1	0	0	0	0	0	0	0	0	3
NACC148117	0	NACC528527	0	0	1	1	1	0	1	0	1	0	1	1	1
NACC723598	0	NACC528527	0	0	1	0	1	0	1	1	1	0	0	1	1
NACC727893	0	NACC528527	0	0	0				0	0	0	0	0	0	2
NACC831792	0	NACC528527	0	0	0	0	0	0	0	0	0	0	0	0	1
NACC845051	0	NACC528527	0	0	0	0	0	0	0	0	0	0	0	0	2
NACC528527	1	NACC528527	0	0	0	0	0	0	0	0	0	0	0	0	3
NACC067115	0	NACC528913	0	0	0	0	0	0	0	0	0	0	0	0	1
NACC227483	0	NACC528913	0	0	0	0	0	0	0	0	0	0	1	0	3
NACC279114	0	NACC528913	0	0	0	0	0	0	0	0	0	0	0	0	1
NACC452141	0	NACC528913	0	0	0	0	0	0	0	0	0	0	0	0	1
NACC240581	0	NACC528913	0	0	0	0	0	0	0	0	0	0	0	0	1
NACC528913	1	NACC528913	0	0	0	0	0	0	0	0	0	0	0	0	2
NACC337311	0	NACC532693	0	0	0	1	1	0	1	0	1	1	0	1	1
NACC406904	0	NACC532693	0	0	0	0	0	0	0	0	0	0	0	0	1
NACC792669	0	NACC532693	0	0	1	0	1	0	1	1	1	1	0	0	1
NACC806530	0	NACC532693	0	0	0	0	1	0	1	0	1	1	0	0	1
NACC838233	0	NACC532693	0	0	0	0	0	0	0	0	1	0	0	0	1
NACC532693	1	NACC532693	0	0	0	0	0	0	0	0	0	0	0	0	1
NACC024666	0	NACC534339	0	0	0	0	0	0	0	0	0	0	0	0	1
NACC403347	0	NACC534339	0	0	0	0	0	0	0	0	0	0	0	0	1
NACC424241	0	NACC534339	0	0	0	0	0	0	0	0	0	0	1	0	1
NACC517376	0	NACC534339	0	0	0	0	0	0	0	0	0	0	0	0	3
NACC989110	0	NACC534339	0	0	1	0	1	0	1	0	1	0	1	0	1
NACC534339	1	NACC534339	0	0	0	0	0	0	0	0	0	0	0	0	1
NACC225153	0	NACC536271	0	0	0	0	0	0	0	0	1	0	0	0	3
NACC284078	0	NACC536271	0	0	0	1	0	0	0	0	0	0	0	0	2
NACC649408	0	NACC536271	0	0	0	0	0	0	0	0	0	1	0	0	1
NACC667021	0	NACC536271	0	0	0	0	1	0	0	0	0	0	1	0	1
NACC937607	0	NACC536271	0	0	1	0	0	1	1	1	1	1	0	1	1
NACC536271	1	NACC536271	0	0	0				0	0	0	0	0	0	1
NACC110222	0	NACC547141	0	0	1	0	0	0	0	0	1	0	0	0	1
NACC131503	0	NACC547141	0	0	1	1	0	0	1	0	0	0	0	0	1
NACC769593	0	NACC547141	0	0	0	0	0	0	0	0	0	0	0	0	1
NACC771300	0	NACC547141	0	1	1				1	1	1	1	1	0	1
NACC975428	0	NACC547141	1	1	1	0	0	0	1	0	0	1	0	1	1
NACC547141	1	NACC547141	0	0	0	0	0	0	1	1	0	0	0	0	1
NACC070937	0	NACC553199	0	0	0	0	0	0	0	0	0	0	0	0	1
NACC119444	0	NACC553199	0	0	1	0	0	0	1	1	0	0	0	0	1
NACC686005	0	NACC553199	0	0	0	0	0	0	0	0	1	0	0	0	3
NACC806315	0	NACC553199	1	0	0	1	1	0	0	0	0	0	0	0	1
NACC999631	0	NACC553199	0	1	1	1	1	0	1	0	0	1	0	0	3
NACC553199	1	NACC553199	0	0	1	0	0	0	0	0	1	0	0	0	1
NACC116154	0	NACC559610	0	0	0	0	0	0	0	0	0	0	1	0	1
NACC358111	0	NACC559610	0	0	0	0	0	0	0	0	0	0	0	0	1
NACC496350	0	NACC559610	0	0	0	0	0	0	0	0	0	0	0	0	1
NACC701437	0	NACC559610	0	0	0	0	1	0	1	0	0	0	0	0	1
NACC559610	1	NACC559610	0	0	0	0	0	0	1	1	0	0	0	0	1
NACC125598	0	NACC561009	0	0	0	0	0	0	0	1	0	0	0	0	2
NACC318024	0	NACC561009	0	0	0	1	1	0	0	0	0	0	0	1	2
NACC326821	0	NACC561009	0	0	0	1	1	0	0	0	0	0	0	0	1
NACC751244	0	NACC561009	0	0	0	0	0	0	0	0	0	0	0	0	2
NACC561009	1	NACC561009	0	0	0	0	0	0	0	0	0	0	0	0	1
NACC329721	0	NACC561047	0	0	1	1	1	0	1	0	1	1	0	1	1
NACC512850	0	NACC561047	0	0	0				1	0	0	0	0	0	1
NACC553970	0	NACC561047	0	0	1	0	0	0	0	0	0	0	0	0	1
NACC561047	1	NACC561047	0	0	0	0	0	0	0	0	0	0	0	0	2
NACC108410	0	NACC562831	0	0	0	1	1	0	0	0	0	0	0	0	1
NACC299566	0	NACC562831	0	0	0	0	0	0	0	0	0	0	0	0	1
NACC709450	0	NACC562831	0	0	1	1	0	1	0	1	1	0	0	0	1
NACC715967	0	NACC562831	0	0	1	1	1	0	1	1	1	1	1	0	1
NACC925833	0	NACC562831	0	0	0	0	0	0	0	0	0	0	0	0	2
NACC562831	1	NACC562831	0	1	0	0	1	0	0	0	0	0	1	0	3
NACC210425	0	NACC565322	0	0	0	0	1	0	0	0	0	0	0	0	1
NACC434963	0	NACC565322	0	0	0	1	0	0	1	0	0	0	0	0	1
NACC667681	0	NACC565322	0	0	0	0	0	0	0	0	0	0	0	0	1
NACC834296	0	NACC565322	0	0	0	0	0	0	0	0	0	0	0	0	1
NACC565322	1	NACC565322	0	0	1	1	0	0	0	0	1	0	1	0	1
NACC183319	0	NACC570271	0	0	1	0	0	0	1	0	0	0	0	0	1
NACC365523	0	NACC570271	0	0	0	1	0	0	0	0	0	0	0	0	1
NACC670522	0	NACC570271	0	0	0				0	0	0	0	1	0	1
NACC882410	0	NACC570271	0	0	1	0	1	1	0	0	1	1	1	0	1
NACC991484	0	NACC570271	0	0	0	0	0	0	0	0	0	0	0	0	2
NACC570271	1	NACC570271	0	0	1	0	0	0	1	0	1	0	1	0	1
NACC013409	0	NACC570518	0	0	0	0	0	0	0	0	0	0	0	0	1
NACC263566	0	NACC570518	0	0	1	0	0	0	0	1	1	1	1	0	1
NACC673245	0	NACC570518	0	0	0	0	0	0	0	0	0	0	0	1	3
NACC813348	0	NACC570518	1	1	0	0	1	1	1	0	0	0	0	1	1
NACC952834	0	NACC570518	0	0	0	0	0	0	0	0	0	0	0	0	1
NACC570518	1	NACC570518	0	0	0	0	0	1	0	0	0	0	0	0	1
NACC497392	0	NACC570618	0	0	0	0	0	0	0	0	0	0	0	0	1
NACC538539	0	NACC570618	0	0	0	0	1	0	0	0	0	0	0	0	1
NACC562510	0	NACC570618	0	0	0	0	0	0	0	0	0	0	0	0	1
NACC748919	0	NACC570618	0	0	0	0	0	0	0	0	0	0	0	0	1
NACC770787	0	NACC570618	0	0	1	1	1	0	1	1	1	1	0	0	1
NACC570618	1	NACC570618	0	0	0	0	0	0	0	0	0	0	0	0	2
NACC150980	0	NACC577324	0	0	0	0	0	0	0	0	0	0	1	0	1
NACC387952	0	NACC577324	0	0	0	1	0	0	0	0	0	0	0	0	1
NACC413245	0	NACC577324	0	0	0	0	1	0	0	0	0	0	1	0	1
NACC504001	0	NACC577324	0	0	0	0	0	0	0	0	0	0	0	0	1
NACC650132	0	NACC577324	0	0	0	0	1	0	0	0	1	0	0	0	1
NACC577324	1	NACC577324	0	0	0	1	0	0	0	0	0	0	0	0	1
NACC149519	0	NACC587569	0	0	1	1	1	0	0	1	1	0	0	0	1
NACC154132	0	NACC587569	0	0	0	0	0	0	0	0	0	0	0	0	1
NACC251753	0	NACC587569	0	0	0	0	0	0	0	0	1	0	1	1	1
NACC579570	0	NACC587569	1	1	0	0	0	0	0	0	0	0	0	0	3
NACC587569	1	NACC587569	0	0	0	0	0	0	0	1	1	1	1	0	1
NACC161452	0	NACC595881	0	0	1	0	1	0	1	0	0	0	1	1	1
NACC555661	0	NACC595881	0	0	0	0	0	0	0	0	0	0	1	0	1
NACC582204	0	NACC595881	0	0	0	0	0	0	0	0	0	0	0	0	1
NACC805668	0	NACC595881	0	0	0	0	0	0	0	0	0	0	0	0	1
NACC925460	0	NACC595881	0	0	0	0	1	0	1	0	1	0	0	0	2
NACC595881	1	NACC595881	0	0	0				1	0	0	1	1	1	3
NACC114233	0	NACC597882	0	0	1	1	0	0	1	1	1	0	1	1	1
NACC393850	0	NACC597882	0	0	0	0	0	0	0	0	1	0	0	0	1
NACC496134	0	NACC597882	0	0	0	0	0	0	0	0	0	0	0	0	3
NACC536842	0	NACC597882	0	0	0	0	0	0	0	0	0	0	0	0	1
NACC992483	0	NACC597882	0	0	1	0	0	0	0	0	0	0	0	0	1
NACC597882	1	NACC597882	0	0	0	0	0	0	0	0	0	0	0	0	3
NACC052792	0	NACC598601	0	0	0	1	1	0	0	1	1	0	0	0	1
NACC057843	0	NACC598601	0	0	0	0	0	0	0	0	0	0	0	0	1
NACC282654	0	NACC598601	0	0	0	0	0	0	0	1	1	0	1	0	1
NACC823609	0	NACC598601	0	0	0	0	1	0	0	0	1	0	0	1	1
NACC999209	0	NACC598601	0	0	1	0	0	0	1	0	1	0	0	0	1
NACC598601	1	NACC598601	0	0	0	1	1	0	0	0	0	0	0	0	2
NACC104765	0	NACC613148	0	0	1	0	0	0	0	0	1	0	0	0	1
NACC611373	0	NACC613148	0	0	1	1	1	0	1	0	1	0	1	1	1
NACC702240	0	NACC613148	0	0	0	0	0	0	0	0	0	0	0	0	2
NACC794561	0	NACC613148	0	0	1				0	0	0	0	0	1	1
NACC807377	0	NACC613148	0	0	1	0	0	0	1	0	1	0	1	1	1
NACC613148	1	NACC613148	0	1	1	0	0	0	1	1	0	1	0	0	1
NACC118569	0	NACC613244	0	0	0	1	1	0	0	0	0	0	0	0	2
NACC221296	0	NACC613244	1	0	1	1	1	0	1	0	0	0	0	1	2
NACC698548	0	NACC613244	1	0	1	1	0	1	1	0	1	1	0	0	1
NACC774448	0	NACC613244	0	0	0	0	0	0	0	0	0	0	0	0	3
NACC235863	0	NACC613244	0	0	0	1	1	0	0	0	0	0	0	0	1
NACC613244	1	NACC613244	0	0	0	1	0	0	0	0	0	0	0	0	3
NACC173621	0	NACC618336	0	0	1	0	0	0	0	0	1	0	0	0	1
NACC221175	0	NACC618336	0	0	0	0	0	1	1	0	0	1	1	0	1
NACC406039	0	NACC618336	0	0	0	1	0	0	0	0	0	0	0	0	1
NACC715967	0	NACC618336	0	0	1	1	1	0	1	1	1	1	1	1	1
NACC973522	0	NACC618336	0	0	0	0	0	0	0	0	0	0	0	0	1
NACC618336	1	NACC618336	0	0	0	1	0	0	0	0	0	0	0	0	1
NACC092518	0	NACC620216	0	0	0	0	1	0	1	0	0	0	1	0	1
NACC206511	0	NACC620216	0	0	0	0	0	0	0	0	0	0	1	0	1
NACC657666	0	NACC620216	0	0	0	1	0	0	0	0	0	0	0	0	1
NACC728901	0	NACC620216	0	0	0	0	0	0	0	0	0	0	0	0	1
NACC606348	0	NACC620216	0	0	1	1	0	0	1	0	1	0	1	0	1
NACC620216	1	NACC620216	0	0	0	0	0	0	0	0	0	0	0	0	2
NACC353393	0	NACC622465	0	0	0	1	0	0	0	0	1	0	0	0	1
NACC635810	0	NACC622465	0	0	0	0	0	0	0	0	0	0	0	0	1
NACC905942	0	NACC622465	0	0	0	1	0	0	0	0	0	0	1	0	2
NACC975990	0	NACC622465	0	0	1	0	0	0	0	0	1	0	0	0	1
NACC622465	1	NACC622465	0	0	0	0	0	0	0	0	0	0	0	0	3
NACC166937	0	NACC628725	0	0	0	0	0	0	0	0	0	0	0	0	3
NACC394239	0	NACC628725	0	0	0	0	0	0	0	0	0	0	0	0	1
NACC518429	0	NACC628725	0	0	1	0	0	0	0	0	1	0	0	1	2
NACC913197	0	NACC628725	0	0	0	0	0	0	0	0	0	0	0	0	1
NACC628725	1	NACC628725	0	0	0	0	1	0	0	0	0	0	0	0	1
NACC414361	0	NACC629145	0	0	0	0	0	0	0	0	0	0	0	0	1
NACC625585	0	NACC629145	0	0	0	1	1	0	0	0	0	0	0	0	1
NACC629312	0	NACC629145	0	0	1	1	0	0	1	0	1	0	1	0	2
NACC810367	0	NACC629145	0	0	0				0	0	0	0	0	0	1
NACC899441	0	NACC629145	0	0	0	0	0	0	0	0	0	0	0	0	1
NACC629145	1	NACC629145	0	0	0	1	0	0	1	0	0	0	1	0	3
NACC020707	0	NACC629599	0	0	0	1	1	0	0	0	0	1	0	0	1
NACC276629	0	NACC629599	0	0	0	0	0	0	1	1	1	0	0	0	1
NACC521092	0	NACC629599	0	0	0	0	0	0	0	0	0	0	0	0	1
NACC657544	0	NACC629599	1	1	0	1	1	0	1	0	0	1	0	0	1
NACC977707	0	NACC629599	0	0	0	0	0	0	0	0	0	0	0	0	2
NACC629599	1	NACC629599	0	0	1	0	1	0	0	0	1	0	0	1	1
NACC088976	0	NACC633756	0	0	0	0	0	0	0	1	0	0	1	0	1
NACC236378	0	NACC633756	0	0	1	0	0	0	1	0	1	0	0	0	1
NACC256876	0	NACC633756	0	0	0	1	1	0	1	0	0	0	1	0	1
NACC473823	0	NACC633756	0	0	0	0	0	0	0	0	1	0	0	0	1
NACC685781	0	NACC633756	0	0	0	0	0	0	0	0	0	0	0	0	1
NACC633756	1	NACC633756	0	0	0	0	1	0	0	0	0	0	0	1	1
NACC157987	0	NACC635935	0	0	0	0	0	0	0	0	0	0	0	0	1
NACC736111	0	NACC635935	1	1	1	1	0	0	0	0	1	1	1	0	1
NACC783587	0	NACC635935	0	0	0	0	0	0	1	0	0	0	0	0	1
NACC855701	0	NACC635935	0	0	0	0	0	0	0	0	0	0	0	0	1
NACC635935	1	NACC635935	0	0	0	0	0	0	0	0	0	0	0	0	1
NACC052909	0	NACC637392	0	0	0	0	0	0	1	0	0	0	1	0	2
NACC140032	0	NACC637392	0	0	0	0	0	0	0	0	0	0	0	0	1
NACC608725	0	NACC637392	0	0	0	0	0	0	0	0	0	0	1	0	1
NACC806223	0	NACC637392	0	0	1	0	0	0	1	1	1	0	1	0	1
NACC985657	0	NACC637392	0	0	0	0	0	0	0	0	0	0	0	0	1
NACC637392	1	NACC637392	0	0	1	0	0	0	0	1	0	0	0	1	3
NACC055496	0	NACC640518	0	0	0	0	0	0	0	0	0	0	0	0	2
NACC157809	0	NACC640518	0	0	0	0	0	0	0	0	0	0	0	0	1
NACC462587	0	NACC640518	0	0	0	0	0	0	1	0	0	0	0	0	1
NACC894901	0	NACC640518	0	0	1	0	0	0	1	0	1	0	1	0	1
NACC640518	1	NACC640518	0	0	0	1	1	0	0	0	0	0	1	0	3
NACC104944	0	NACC640612	0	0	1	0	1	1	1	1	1	0	0	1	1
NACC237267	0	NACC640612	0	0	0	1	1	0	0	0	0	1	1	0	1
NACC309595	0	NACC640612	0	0	0	0	1	0	0	0	0	0	0	0	1
NACC487548	0	NACC640612	0	0	0	0	0	0	0	0	0	0	0	0	1
NACC874009	0	NACC640612	0	0	0	1	0	0	0	1	1	1	1	0	1
NACC640612	1	NACC640612	0	0	0	1	0	0	0	0	0	0	0	0	1
NACC622056	0	NACC643642	0	0	0	0	1	0	0	0	0	0	0	0	1
NACC059861	0	NACC643642	0	0	0	0	1	0	0	0	0	0	0	0	1
NACC098543	0	NACC643642	0	0	0	0	0	0	0	0	0	0	0	0	1
NACC210341	0	NACC643642	0	0	1	1	0	0	0	0	0	1	0	0	3
NACC728901	0	NACC643642	0	0	0	0	0	0	0	0	0	0	0	0	1
NACC643642	1	NACC643642	0	0	0	0	0	0	0	0	0	0	0	0	3
NACC010336	0	NACC644510	0	0	0	1	0	0	0	0	0	0	0	0	1
NACC299791	0	NACC644510	0	0	0	0	0	0	0	0	0	0	0	0	1
NACC386709	0	NACC644510	0	0	0	0	0	0	0	0	0	0	0	0	1
NACC863913	0	NACC644510		0	1	1	0	0	1	0	1	0	0	1	1
NACC933301	0	NACC644510	0	0	0	0	0	0	0	0	1	0	0	0	1
NACC644510	1	NACC644510	0	0	0	0	0	0	0	0	0	0	0	0	3
NACC093468	0	NACC655818	0	0	1	0	1	0	1	0	0	0	1	0	1
NACC343216	0	NACC655818	0	0	0	0	0	0	0	0	0	0	0	0	1
NACC412080	0	NACC655818	0	0	0	0	1	0	1	0	0	0	1	0	1
NACC450794	0	NACC655818	0	0	0	0	0	0	0	0	0	0	0	0	1
NACC843752	0	NACC655818	0	0	0	0	0	0	0	0	0	0	0	0	1
NACC655818	1	NACC655818	0	0	0	1	1	0	0	0	1	0	0	0	3
NACC068807	0	NACC664171	0	0	0	0	0	0	0	0	0	0	0	0	3
NACC489660	0	NACC664171	0	0	0	1	0	0	1	1	1	1	0	0	1
NACC700372	0	NACC664171	0	0	0	0	0	0	0	0	0	0	0	0	3
NACC942946	0	NACC664171	0	0	0	0	1	0	0	0	0	0	0	0	1
NACC943110	0	NACC664171	0	0	0	0	1	0	0	0	0	0	0	0	1
NACC664171	1	NACC664171	0	1	1	1	0	0	1	1	1	1	1	1	1
NACC153895	0	NACC666897	0	0	0	0	0	0	0	0	0	0	0	0	1
NACC495741	0	NACC666897	0	0	0	0	1	0	0	0	0	1	0	0	1
NACC607663	0	NACC666897	0	0	0				0	0	0	0	0	0	1
NACC781969	0	NACC666897	0	0	0	0	0	0	0	0	0	0	0	0	1
NACC965030	0	NACC666897	0	0	0	0	0	0	0	0	0	0	1	0	1
NACC666897	1	NACC666897	0	0	1	0	0	0	0	1	0	1	0	0	1
NACC102805	0	NACC675636	0	0	0	1	0	0	1	0	0	0	0	0	1
NACC136753	0	NACC675636	0	0	1	0	1	1	0	1	0	0	0	1	1
NACC245493	0	NACC675636	0	0	0	0	0	0	0	0	0	0	0	0	1
NACC323638	0	NACC675636	0	0	0	1	0	0	0	0	0	0	0	0	1
NACC414920	0	NACC675636	0	0	0	0	1	0	0	1	1	0	0	0	1
NACC675636	1	NACC675636	0	0	0	0	0	0	0	0	0	0	0	1	1
NACC200764	0	NACC688585	0	0	0	0	0	0	1	0	0	0	0	0	1
NACC487399	0	NACC688585	0	0	0	0	0	0	0	0	0	0	0	0	3
NACC778830	0	NACC688585	0	0	0	0	1	0	1	1	0	0	1	0	1
NACC863913	0	NACC688585	0	0	1	1	0	0	0	0	1	0	0	0	1
NACC688585	1	NACC688585	0	0	0				0	0	1	0	0	0	3
NACC358955	0	NACC690894	1	0	1	1	1	0	0	1	1	0	1	1	1
NACC402274	0	NACC690894	0	0	0	0	0	0	0	0	0	0	0	0	1
NACC500322	0	NACC690894	0	0	0	1	0	0	0	0	0	0	1	0	1
NACC633271	0	NACC690894	0	0	0	0	0	0	0	0	0	0	0	0	3
NACC690894	1	NACC690894	0	0	0				0	0	0	0	0	0	3
NACC070582	0	NACC693922	0	0	0	1	1	0	1	0	1	0	0	0	2
NACC213060	0	NACC693922	0	0	1	0	0	0	0	1	1	0	0	0	1
NACC386818	0	NACC693922	0	0	0	0	0	0	0	0	0	0	0	0	1
NACC603651	0	NACC693922	0	0	1	0	1	0	1	1	0	1	0	0	1
NACC770787	0	NACC693922	0	0	0	1	1	0	1	1	1	0	1	1	1
NACC693922	1	NACC693922	0	0	1	1	0	0	1	0	1	0	1	1	1
NACC300133	0	NACC696033	0	0	1	0	0	0	0	1	1	1	1	0	1
NACC615798	0	NACC696033	0	0	0	1	1	1	1	1	0	1	0	1	1
NACC838124	0	NACC696033	0	0	1	0	0	0	1	1	0	1	0	1	1
NACC541212	0	NACC696033	0	0	0	1	1	0	0	0	0	0	0	1	1
NACC696033	1	NACC696033	0	0	0	1	0	0	1	0	1	0	1	0	3
NACC016407	0	NACC705854	0	0	0	0	0	0	0	0	0	0	0	0	1
NACC280118	0	NACC705854	0	0	0	0	0	0	0	0	0	0	0	0	2
NACC452117	0	NACC705854	0	0	1				1	1	1	1	0	0	1
NACC833105	0	NACC705854	0	0	1	1	0	0	1	0	1	1	0	0	1
NACC977948	0	NACC705854	0	0	0	0	0	0	0	0	0	0	0	0	1
NACC705854	1	NACC705854	1	0	1				0	1	1	0	1	0	1
NACC230995	0	NACC715524	0	0	1	0	0	0	0	0	0	0	0	0	1
NACC344955	0	NACC715524	0	0	0	0	0	0	0	0	1	1	1	0	1
NACC522390	0	NACC715524	1	0	1	0	1	0	0	1	1	0	0	0	1
NACC559009	0	NACC715524	0	0	1	0	1	0	0	0	1	0	0	0	1
NACC569125	0	NACC715524	1	1	0	0	0	0	1	0	1	0	1	0	1
NACC715524	1	NACC715524	0	0	0	0	0	0	0	0	0	0	0	0	3
NACC083687	0	NACC716598	0	0	0	0	0	0	0	0	0	0	0	0	1
NACC164017	0	NACC716598	0	0	0	0	0	0	0	0	0	0	0	0	1
NACC392995	0	NACC716598	0	0	1	0	0	0	0	0	0	0	0	1	1
NACC490313	0	NACC716598	0	0	0	0	0	0	1	1	0	0	0	1	2
NACC784574	0	NACC716598	0	1	1	0	1	1	0	1	1	1	0	1	1
NACC716598	1	NACC716598	0	0	0	0	0	0	0	0	0	0	0	0	3
NACC059294	0	NACC717520	0	0	1	1	1	0	1	0	1	1	1	1	1
NACC142509	0	NACC717520	0	0	0	0	0	0	0	0	0	0	0	0	1
NACC391029	0	NACC717520	0	0	0	1	0	0	0	0	1	0	0	0	1
NACC586854	0	NACC717520	0	0	0	0	1	0	1	0	0	0	0	1	1
NACC709828	0	NACC717520	0	0	0	0	1	0	0	0	0	0	1	0	1
NACC717520	1	NACC717520	0	0	0	0	0	0	0	0	0	0	0	0	1
NACC445355	0	NACC720128	0	0	0	0	1	0	0	0	0	1	1	1	2
NACC480401	0	NACC720128	0	0	0	0	0	0	0	0	0	0	0	0	3
NACC481818	0	NACC720128	0	0	0	0	0	0	0	0	0	0	0	0	1
NACC593599	0	NACC720128	0	0	0	0	0	0	0	0	0	0	0	0	1
NACC988182	0	NACC720128	0	0	1	0	0	0	0	0	1	0	1	0	1
NACC720128	1	NACC720128	0	0	0				1	0	0	0	0	0	3
NACC049162	0	NACC725587	0	0	0	1	1	0	1	0	0	0	1	0	1
NACC096054	0	NACC725587	0	0	0	0	0	0	0	0	0	0	0	0	1
NACC140054	0	NACC725587	0	0	0	0	0	0	0	0	0	0	0	0	1
NACC732031	0	NACC725587	0	0	0	0	0	0	0	0	0	0	0	0	1
NACC887498	0	NACC725587	0	0	0	0	0	0	0	0	0	0	0	0	1
NACC725587	1	NACC725587	0	0	0				0	0	0	0	0	0	2
NACC143280	0	NACC726003	0	0	0	1	1	0	0	0	0	0	0	0	1
NACC352744	0	NACC726003	0	0	0	0	0	0	0	0	0	0	0	0	3
NACC478776	0	NACC726003	0	0	0	0	0	0	0	0	0	0	0	0	1
NACC571073	0	NACC726003	0	0	0				0	0	0	0	0	0	1
NACC657666	0	NACC726003	0	0	0	0	0	0	1	0	0	0	1	0	1
NACC726003	1	NACC726003	0	0	1	1	1	0	1	1	1	0	1	0	1
NACC042473	0	NACC732037	0	0	0	0	0	0	0	1	1	0	1	0	1
NACC227062	0	NACC732037	0	0	0	0	0	0	0	0	0	0	0	0	3
NACC246799	0	NACC732037	0	0	0	0	0	0	0	0	0	0	0	0	1
NACC574711	0	NACC732037	0	0	0	1	1	1	1	0	1	0	0	0	1
NACC816399	0	NACC732037	0	0	0	0	0	0	0	0	0	0	0	0	1
NACC732037	1	NACC732037	0	0	0	0	0	0	0	0	0	0	0	0	1
NACC293744	0	NACC734558	0	0	0	0	0	0	0	0	0	0	0	0	1
NACC346719	0	NACC734558	0	0	0	0	0	0	0	0	0	0	0	0	1
NACC428546	0	NACC734558	0	0	0	0	0	0	0	0	1	0	0	0	1
NACC961691	0	NACC734558	0	0	0	1	1	1	0	0	1	1	1	0	1
NACC979241	0	NACC734558	0	0	0				0	0	0	0	0	0	2
NACC734558	1	NACC734558	1	0	1	0	0	0	1	1	1	0	0	0	2
NACC072840	0	NACC736109	0	0	0	0	0	0	0	0	0	0	0	0	1
NACC107896	0	NACC736109	0	0	1	0	0	1	1	1	1	1	0	1	1
NACC775189	0	NACC736109	0	0	0	0	0	0	0	0	0	0	0	0	1
NACC841556	0	NACC736109	0	0	0	0	0	0	0	0	0	0	0	0	1
NACC869489	0	NACC736109	0	0	0	0	0	0	0	0	0	0	0	0	3
NACC736109	1	NACC736109	0	0	0	0	0	0	0	0	0	0	0	0	2
NACC301698	0	NACC737641	0	0	0	1	1	0	0	0	0	0	1	0	1
NACC681783	0	NACC737641	0	0	0	0	0	0	0	0	0	0	0	0	1
NACC884435	0	NACC737641	0	0	1	0	0	0	0	0	1	0	0	0	2
NACC947630	0	NACC737641	0	0	0	0	1	0	0	0	0	0	0	0	1
NACC950159	0	NACC737641	0	0	0	0	0	0	0	0	0	0	0	0	1
NACC737641	1	NACC737641	0	0	0	1	0	0	1	1	1	0	0	0	1
NACC179788	0	NACC738775	0	0	0				0	0	0	0	0	0	1
NACC606348	0	NACC738775	0	0	1	1	1	0	1	0	1	0	1	1	1
NACC622056	0	NACC738775	0	0	0	1	1	0	0	0	1	1	1	0	1
NACC895414	0	NACC738775	0	0	0	0	0	0	0	0	0	0	0	0	1
NACC738775	1	NACC738775	0	0	1	0	1	1	1	0	0	1	1	1	1
NACC082204	0	NACC740598	0	0	0	0	0	0	0	0	0	0	0	0	1
NACC179899	0	NACC740598	0	0	0	0	0	0	0	0	1	0	0	0	1
NACC363842	0	NACC740598	0	0	0	0	0	1	1	1	1	1	1	1	1
NACC740598	1	NACC740598	0	0	0	0	0	1	0	0	0	0	0	0	2
NACC192644	0	NACC743927	0	0	0	1	1	0	0	0	0	1	0	0	1
NACC524806	0	NACC743927	0	0	0	0	0	0	0	0	0	0	0	0	1
NACC649408	0	NACC743927	0	0	0	0	0	0	0	0	0	0	0	0	1
NACC925290	0	NACC743927	0	0	0	0	0	0	0	0	0	0	0	0	1
NACC945278	0	NACC743927	0	0	1	0	1	1	1	1	0	1	0	1	1
NACC743927	1	NACC743927	0	0	0	0	0	0	0	0	0	0	0	0	3
NACC197687	0	NACC749864	0	0	0	0	0	0	0	1	1	0	0	0	1
NACC270893	0	NACC749864	0	0	0	0	0	0	0	0	0	0	0	0	1
NACC565802	0	NACC749864	1	0	0	0	1	0	1	0	0	0	1	0	1
NACC792798	0	NACC749864	0	0	0	0	0	0	0	0	0	0	0	0	2
NACC843415	0	NACC749864	0	0	0	0	0	0	0	0	0	0	0	0	3
NACC749864	1	NACC749864	0	0	0	1	1	0	0	0	0	0	0	0	3
NACC375187	0	NACC750833	0	0	0	0	0	0	0	0	1	1	0	0	3
NACC451206	0	NACC750833	0	0	0	0	0	0	0	0	0	0	0	0	3
NACC820776	0	NACC750833	0	0	0	0	0	0	0	0	0	0	0	0	1
NACC855477	0	NACC750833	0	0	0	0	0	0	0	0	0	0	0	1	1
NACC750833	1	NACC750833	0	0	0	0	0	0	0	1	0	0	0	0	1
NACC171242	0	NACC752251	0	0	0	1	0	0	1	0	0	0	0	0	1
NACC670052	0	NACC752251	0	0	0	0	0	0	0	0	0	0	0	0	1
NACC750711	0	NACC752251	0	0	0	1	1	0	1	0	1	0	1	0	1
NACC808311	0	NACC752251	0	0	0	0	0	0	0	0	0	0	0	0	1
NACC752251	1	NACC752251	0	0	0	0	0	0	0	0	0	0	0	0	3
NACC151939	0	NACC758074	0	0	0	1	0	0	0	0	0	0	0	0	1
NACC417975	0	NACC758074	0	0	0	0	0	0	0	0	0	0	0	0	1
NACC610472	0	NACC758074	0	0	0	0	0	0	0	0	1	0	0	0	1
NACC710774	0	NACC758074	0	0	1	1	1	0	1	1	1	0	0	1	1
NACC927495	0	NACC758074	0	0	0	0	0	0	0	0	0	0	0	0	1
NACC758074	1	NACC758074	0	0	0	0	0	0	0	0	0	0	0	0	3
NACC161667	0	NACC760143	0	0	1	0	0	0	0	0	1	0	0	0	1
NACC196810	0	NACC760143	0	0	0	0	0	0	0	0	0	0	0	0	1
NACC272808	0	NACC760143	0	0	1	1	1	0	1	1	1	0	1	0	1
NACC290781	0	NACC760143	0	0	1	0	0	0	0	0	1	0	0	0	1
NACC511791	0	NACC760143	0	0	0	0	0	0	0	0	0	0	0	0	1
NACC760143	1	NACC760143	0	0	1	1	0	0	1	1	1	0	0	0	2
NACC491615	0	NACC760871	0	0	0	0	0	0	0	0	0	0	1	0	1
NACC620746	0	NACC760871	0	0	0	0	0	0	0	0	0	0	0	0	1
NACC694293	0	NACC760871	0	0	0	0	0	0	0	0	0	0	0	0	1
NACC726897	0	NACC760871	0	0	0	0	0	0	0	0	0	0	0	0	1
NACC882999	0	NACC760871	0	0	0	0	0	0	0	0	0	0	0	1	3
NACC760871	1	NACC760871	0	0	0	0	0	0	0	0	1	0	0	0	1
NACC001464	0	NACC778150	0	0	0	0	0	0	0	1	1	1	1	0	1
NACC308028	0	NACC778150	0	0	0	0	0	0	0	0	0	0	0	0	1
NACC370588	0	NACC778150	0	0	0	0	0	0	0	0	0	0	0	0	1
NACC457687	0	NACC778150	0	0	0	0	0	0	0	0	0	0	0	0	3
NACC908968	0	NACC778150	0	0	0				0	0	0	0	0	0	1
NACC778150	1	NACC778150	0	0	0	0	0	0	0	0	0	0	1	0	3
NACC015713	0	NACC779324	0	0	1	0	1	0	0	1	1	0	0	0	1
NACC153796	0	NACC779324	0	0	0	0	0	0	0	0	0	0	0	0	1
NACC322567	0	NACC779324	0	0	0	1	0	0	1	1	0	0	1	1	1
NACC927004	0	NACC779324	0	0	0	0	0	0	0	0	0	0	0	0	1
NACC984937	0	NACC779324	0	0	0	0	0	0	0	0	0	0	0	0	1
NACC779324	1	NACC779324	0	0	0	0	0	0	0	0	0	0	0	0	3
NACC042991	0	NACC787480	0	0	0	1	1	0	0	0	1	0	1	0	1
NACC221757	0	NACC787480	0	0	0	0	0	0	0	0	0	0	0	0	3
NACC222830	0	NACC787480	0	0	1	1	0	0	0	0	0	0	0	0	1
NACC435071	0	NACC787480	0	0	0	0	0	0	0	0	0	0	0	0	1
NACC634453	0	NACC787480	0	0	0				0	0	0	0	0	0	3
NACC787480	1	NACC787480	0	0	0	0	0	0	0	0	0	0	0	0	1
NACC006205	0	NACC793370	0	0	0	0	0	0	1	0	0	0	1	0	1
NACC179165	0	NACC793370	0	0	0	0	0	0	0	0	0	0	0	0	1
NACC751091	0	NACC793370	0	0	1	1	1	1	1	1	1	1	0	1	1
NACC752038	0	NACC793370	0	0	0	0	0	0	0	0	0	0	0	0	1
NACC793370	1	NACC793370	0	0	1	0	1	1	1	0	1	0	1	0	3
NACC017698	0	NACC793572	0	0	1	0	0	0	0	1	1	0	0	0	1
NACC084449	0	NACC793572	0	0	0	1	0	0	0	1	1	0	0	1	1
NACC591820	0	NACC793572	0	0	0	0	0	0	0	0	0	0	0	0	1
NACC901363	0	NACC793572	0	0	1	0	1	0	1	1	1	1	0	0	1
NACC793572	1	NACC793572	0	0	0	0	0	0	0	0	0	0	0	0	1
NACC364616	0	NACC794844	0	0	0	0	0	0	1	0	0	0	0	0	1
NACC512264	0	NACC794844	0	0	0	0	0	0	0	0	0	0	0	0	1
NACC734072	0	NACC794844	0	0	0				0	0	0	0	0	0	1
NACC924833	0	NACC794844	0	0	1	0	0	0	0	0	1	0	1	0	1
NACC955576	0	NACC794844	1	0	1	1	1	0	1	1	1	1	1	0	1
NACC794844	1	NACC794844	0	0	0	1	1	0	0	0	1	0	0	0	3
NACC046497	0	NACC797100	0	0	0	0	1	0	0	0	0	0	0	0	1
NACC156602	0	NACC797100	0	0	0	1	1	1	0	0	0	0	0	0	1
NACC545848	0	NACC797100	1	1	1	0	1	0	1	0	1	1	1	0	1
NACC868237	0	NACC797100	0	0	1	1	0	0	0	0	1	0	0	0	1
NACC879488	0	NACC797100	0	0	0	0	0	0	0	0	1	0	0	1	1
NACC797100	1	NACC797100	0	0	0	0	0	0	0	0	1	0			3
NACC161549	0	NACC806671	0	0	0	0	1	0	0	0	0	0	0	0	1
NACC309426	0	NACC806671	0	0	1	1	1	0	1	0	0	0	1	0	1
NACC406013	0	NACC806671	0	0	0	0	1	0	0	0	1	0	0		1
NACC502792	0	NACC806671	0	0	0	0	0	0	0	0	0	0	0	0	2
NACC579475	0	NACC806671	0	0	0	0	0	0	0	0	0	0	0	0	1
NACC806671	1	NACC806671	0	0	0	1	0	0	0	0	0	0	0	0	1
NACC038403	0	NACC814757	0	0	0	0	0	0	0	0	0	0	0	0	1
NACC185008	0	NACC814757	0	0	0	1	0	0	0	0	0	0	0	0	1
NACC279638	0	NACC814757	0	1	1	0	0	0	1	1	1	1	0	1	1
NACC803770	0	NACC814757	0	0	0	0	0	0	0	0	0	0	0	0	2
NACC814757	1	NACC814757	0	0	1	0	0	0	1	0	1	1	1	1	3
NACC023967	0	NACC816953	0	0	0	0	0	0	0	0	0	0	0	0	1
NACC196751	0	NACC816953	0	0	0	0	0	0	0	0	0	0	0	0	1
NACC210700	0	NACC816953	0	0	0	0	0	0	0	0	0	0	0	0	1
NACC215831	0	NACC816953	0	0	0	0	0	0	0	0	1	0	1	0	1
NACC731300	0	NACC816953	0	0	0	1	0	0	1	0	0	0	0	1	1
NACC816953	1	NACC816953	1	0	1	0	0	0	0	0	1	0	0	0	2
NACC002288	0	NACC817037	0	0	0	1	1	0	0	0	0	0	1	0	1
NACC035481	0	NACC817037	0	0	1	0	1	0	1	0	1	1	1	0	1
NACC091917	0	NACC817037	0	0	1	1	0	0	1	0	1	0	1	0	1
NACC193149	0	NACC817037	0	0	0				0	0	0	0	0	0	1
NACC434793	0	NACC817037	0	0	0	1	1	0	0	0	0	0	0	0	1
NACC817037	1	NACC817037	0	0	1	0	0	0	1	0	1	0	0	0	1
NACC060833	0	NACC819857	0	0	0	1	0	0	0	0	0	0	0	0	2
NACC113819	0	NACC819857	0	0	0	0	0	0	0	0	0	0	0	0	2
NACC174114	0	NACC819857	0	0	0	0	0	0	0	0	1	1	0	0	1
NACC609908	0	NACC819857	0	0	1	0	1	0	0	0	0	0	0	0	1
NACC829310	0	NACC819857	0	0	0	1	0	0	0	0	0	0	0	0	1
NACC819857	1	NACC819857	0	0	0	0	0	0	0	0	0	0	0	0	2
NACC021496	0	NACC824304	0	0	0	0	1	1	1	0	1	0	1	0	1
NACC152775	0	NACC824304	0	0	0	0	0	0	0	0	0	0	0	0	1
NACC715967	0	NACC824304	0	0	1	1	1	0	1	1	1	1	1	1	1
NACC829999	0	NACC824304	0	0	0	0	0	0	0	0	0	0	0	0	1
NACC918921	0	NACC824304	0	0	0				0	0	0	0	0	0	1
NACC824304	1	NACC824304	0	1	1	1	0	0	0	1	0	1	1	1	1
NACC123231	0	NACC828368	0	0	0	1	0	0	0	0	1	0	0	1	1
NACC146151	0	NACC828368	0	0	0	1	0	0	1	0	1	1	0	1	1
NACC188158	0	NACC828368	0	0	0	0	0	0	0	0	0	0	1	0	1
NACC604717	0	NACC828368	0	0	0	0	0	0	0	0	0	0	0	0	2
NACC672406	0	NACC828368	0	0	0	1	1	0	0	0	0	0	0	0	1
NACC828368	1	NACC828368	0	0	1	0	0	0	0	1	1	0	0	0	1
NACC085731	0	NACC829421	0	0	0	0	0	0	0	0	0	0	0	0	1
NACC227778	0	NACC829421	0	0	0	0	0	0	0	0	0	0	0	0	2
NACC324303	0	NACC829421	0	0	0	0	0	0	0	0	0	0	0	0	1
NACC793766	0	NACC829421	0	0	0	0	0	0	0	0	0	0	0	0	1
NACC825678	0	NACC829421	0	0	0	0	0	0	0	0	0	0	0	0	1
NACC829421	1	NACC829421	0	0	0	1	1	0	0	0	0	0	0	0	1
NACC016324	0	NACC830828	0	0	0	1	0	0	0	0	0	0	1	0	1
NACC154693	0	NACC830828	0	0	0	0	0	0	0	0	0	0	0	0	2
NACC268714	0	NACC830828	0	0	0	0	0	0	1	0	0	0	1	1	1
NACC389118	0	NACC830828	0	0	0	1	1	0	1	0	0	0	0	0	1
NACC839926	0	NACC830828	0	0	0				1	0	1	0	1	0	1
NACC830828	1	NACC830828	0	0	0	0	0	0	0	0	0	0	0	0	1
NACC025134	0	NACC832165	0	0	0	0	0	0	0	0	0	0	0	0	1
NACC107077	0	NACC832165	0	0	0	0	0	0	0	0	0	0	0	0	1
NACC117436	0	NACC832165	0	0	1		0	0	0	0	1	0	0	0	1
NACC153785	0	NACC832165	0	0	0	0	0	0	0	0	0	0	0	0	1
NACC734161	0	NACC832165	0	0	1	0	0	0	1	0	1	0	0	0	1
NACC832165	1	NACC832165	0	0	0	0	1	0	1	0	0	0	0	0	2
NACC123328	0	NACC833607	1	0	0	0	0	0	0	0	1	1	0	0	1
NACC165070	0	NACC833607	0	0	0	1	1	0	1	1	1	0	1	0	1
NACC474680	0	NACC833607	0	0	1	0	0	0	1	0	0	0	1	0	1
NACC720607	0	NACC833607	1	0	0	0	0	0	0	0	0	0	0	1	1
NACC833607	1	NACC833607	0	0	1	1	0	0	1	0	1	0	0	0	1
NACC142905	0	NACC840025	0	0	0	0	0	0	0	0	0	0	0	0	1
NACC354370	0	NACC840025	0	0	0	0	1	0	0	0	0	0	0	0	1
NACC472822	0	NACC840025	0	0	0	0	0	0	0	0	0	0	0	0	1
NACC615997	0	NACC840025	0	0	0	0	0	0	1	0	1	0	0	0	1
NACC673909	0	NACC840025	0	0	1	1	1	0	0	0	1	0	0	0	1
NACC840025	1	NACC840025	1	1	1	1	1	0	0	1	1	0	1	1	3
NACC020203	0	NACC843881	0	0	0	0	0	0	0	0	0	0	0	0	1
NACC787374	0	NACC843881	0	0	0	0	0	0	0	0	0	0	0	0	3
NACC857145	0	NACC843881	0	0	0	0	0	0	0	0	0	0	0	0	1
NACC860377	0	NACC843881	0	0	0	0	0	0	0	0	1	0	0	0	1
NACC843881	1	NACC843881	0	0	0	0	1	0	0	0	0	0	0	0	1
NACC472835	0	NACC844308	0	0	0	0	0	0	0	0	0	0	0	0	1
NACC473188	0	NACC844308	0	0	1	0	0	0	0	0	0	0	0	0	2
NACC505845	0	NACC844308	0	0	0	0	0	0	0	0	0	0	0	0	1
NACC725629	0	NACC844308	0	0	1	0	0	0	0	0	0	1	0	0	1
NACC844308	1	NACC844308	0	0	0	1	1	0	0	0	0	0	1	0	2
NACC332672	0	NACC845178	0	0	0	0	0	0	0	0	0	0	1	0	1
NACC366453	0	NACC845178	0	0	0	0	0	0	0	0	0	0	0	0	1
NACC437870	0	NACC845178	0	0	0	0	0	0	0	0	0	0	0	0	1
NACC724965	0	NACC845178	0	0	0	0	0	0	0	0	0	0	0	0	1
NACC756454	0	NACC845178	0	0	1	0	0	0	0	1	1	0	0	0	1
NACC845178	1	NACC845178	0	0	0	0	0	0	0	0	0	0	0	0	1
NACC272988	0	NACC848281	0	0	0	0	0	0	0	0	0	0	0	0	1
NACC368901	0	NACC848281	0	0	0	0	0	0	0	0	0	0	0	0	3
NACC461060	0	NACC848281	0	0	0	0	0	0	0	0	0	0	0	0	3
NACC464121	0	NACC848281	0	0	0	1	1	0	1	0	0	0	1	1	1
NACC848281	1	NACC848281	0	0	0	0	0	0	1	0	0	0	0	0	3
NACC071759	0	NACC852595	0	0	0	0	0	0	0	0	0	0	0	0	1
NACC100693	0	NACC852595	0	0	0	0	0	0	0	0	0	0	0	0	1
NACC134929	0	NACC852595	0	0	0	0	0	0	0	0	0	0	0	0	2
NACC210879	0	NACC852595	0	0	0	0	1	0	0	0	0	0	0	1	1
NACC688711	0	NACC852595	0	0	0	0	0	0	0	0	0	0	0	0	1
NACC852595	1	NACC852595	0	0	0	1	1	0	1	0	0	0	0	0	2
NACC176148	0	NACC855249	0	0	0	0	1	0	0	0	0	0	0	0	1
NACC267768	0	NACC855249	0	0	0	0	0	0	0	0	0	0	0	0	1
NACC497314	0	NACC855249	1	0	1	0	0	1	1	1	1	1	0	0	1
NACC876427	0	NACC855249	0	0	0	1	0	0	0	0	1	0	0	0	1
NACC282654	0	NACC855249	0	0	0	0	0	0	0	1	1	0	1	0	1
NACC855249	1	NACC855249	0	0	0	0	0	0	0	0	0	0	0	0	3
NACC067141	0	NACC855961	1	0	0	1	1	0	0	0	0	0	0	0	2
NACC166911	0	NACC855961	0	0	0	0	0	0	0	0	0	0	0	0	1
NACC351618	0	NACC855961	0	0	1	0	0	0	0	1	0	0	1	0	1
NACC659684	0	NACC855961	0	0	0	0	0	0	0	1	0	0	0	0	1
NACC833354	0	NACC855961	0	0	1	1	1	0	1	0	1	0	0	1	1
NACC855961	1	NACC855961	0	0	0	1	0	0	0	0	1	0	1	1	1
NACC005230	0	NACC861111	0	0	0	0	0	0	0	0	0	0	0	0	1
NACC019383	0	NACC861111	0	0	0	0	0	0	0	0	0	0	0	0	1
NACC396482	0	NACC861111	0	0	0	0	0	0	0	0	0	0	0	0	1
NACC713525	0	NACC861111	0	0	0	0	0	0	0	1	0	0	0	0	2
NACC994970	0	NACC861111	0	0	0	1	0	0	1	0	1	1	1	0	1
NACC861111	1	NACC861111	0	0	0	0	0	0	0	0	0	0	0	0	2
NACC215408	0	NACC863637	0	0	0	0	0	0	0	0	0	0	0	0	2
NACC326927	0	NACC863637	0	0	0	0	1	0	1	0	0	0	1	1	1
NACC712050	0	NACC863637	0	0	1	1	1	0	1	0	0	0	0	0	1
NACC827801	0	NACC863637	0	0	0	0	0	0	0	0	0	0	0	0	1
NACC930593	0	NACC863637	0	0	0	0	0	0	0	0	0	0	0	0	1
NACC863637	1	NACC863637	0	0	1	1	1	0	0	0	1	0	0	0	3
NACC025004	0	NACC865159	0	0	0	0	0	0	0	0	0	0	0	0	1
NACC217189	0	NACC865159	0	0	0	1	1	0	0	0	1	0	0	0	1
NACC497459	0	NACC865159	0	0	0	0	1	0	1	0	1	1	0	0	1
NACC710774	0	NACC865159	0	0	0	1	1	1	1	1	0	0	0	0	1
NACC865159	1	NACC865159	0	0	0	1	0	0	1	0	0	0	0	0	2
NACC297727	0	NACC880616	0	0	0	0	0	0	0	0	0	0	0	0	3
NACC307432	0	NACC880616	0	0	0	0	0	0	0	0	1	0	0	0	1
NACC482725	0	NACC880616	0	0	1	0	1	0	0	1	0	0	0	0	1
NACC510923	0	NACC880616	0	0	0	0	0	0	0	0	0	0	0	0	1
NACC855701	0	NACC880616	0	0	0	0	0	0	0	0	0	0	0	0	1
NACC880616	1	NACC880616	0	0	0	0	0	0	0	0	0	0	1	0	3
NACC020811	0	NACC887046	0	0	0	0	0	0	0	0	0	0	0	0	1
NACC497314	0	NACC887046	1	0	1	0	1	0	0	1	0	0	0	0	1
NACC610397	0	NACC887046	0	0	0	0	1	0	0	0	0	0	0	0	1
NACC767939	0	NACC887046	0	0	0	0	0	0	0	0	0	0	0	0	1
NACC879647	0	NACC887046	0	0	0	0	0	0	0	0	1	0	1	0	1
NACC887046	1	NACC887046	0	0	0	1	0	0	0	0	0	0	0	0	3
NACC013678	0	NACC887695	0	0	0	0	0	0	0	0	1	1	0	0	1
NACC240433	0	NACC887695	0	1	0	0	0	0	1	0	0	0	1	1	1
NACC244670	0	NACC887695	0	0	1	0	1	0	0	0	1	0	1	0	1
NACC772975	0	NACC887695	0	0	0				0	0	0	0	0	0	1
NACC887695	1	NACC887695	0	0	0	0	0	1	0	0	0	0	0	0	3
NACC428546	0	NACC892483	0	0	0	0	0	0	0	0	0	0	0	0	1
NACC448999	0	NACC892483	0	0	0	0	0	0	0	0	0	0	0	0	1
NACC777831	0	NACC892483	0	0	0	1	0	0	0	0	0	1	0	0	1
NACC780551	0	NACC892483	0	0	0	0	0	0	0	0	0	0	0	0	1
NACC994058	0	NACC892483	0	0	0	1	1	0	0	0	0	1	1	1	1
NACC892483	1	NACC892483	0	0	0	0	1	0	1	0	0	1	0	0	1
NACC335265	0	NACC892529	0	0	0	1	0	0	0	0	1	0	0	0	1
NACC431273	0	NACC892529	0	0	0	1	1	0	0	0	0	0	0	0	1
NACC438212	0	NACC892529	0	0	0	0	0	0	0	0	0	0	0	0	1
NACC457869	0	NACC892529	0	0	0	1	0	0	0	0	0	0	0	0	1
NACC999393	0	NACC892529	0	1	0	0	0	0	1	0	0	0	1	0	1
NACC892529	1	NACC892529	1	0	1	0	1	0	1	1	1	1	0	0	2
NACC282440	0	NACC895295	0	0	1	0	1	0	0	0	1	0	1	0	2
NACC523286	0	NACC895295	0	0	0	0	0	0	0	0	0	0	0	0	1
NACC622788	0	NACC895295	0	0	0	1	0	0	0	0	0	0	0	0	1
NACC760981	0	NACC895295	0	0	0	1	0	0	0	0	0	0	0	0	1
NACC890528	0	NACC895295	0	0	1	1	1	0	1	0	1	0	0	1	1
NACC895295	1	NACC895295	0	0	0	0	0	0	0	0	0	0	0	0	2
NACC438637	0	NACC901971	0	0	0	0	0	0	0	0	0	0	0	0	1
NACC572922	0	NACC901971	0	0	0	0	0	0	0	0	0	0	1	0	1
NACC762883	0	NACC901971	0	0	0	0	0	0	0	0	0	0	0	0	1
NACC909813	0	NACC901971	0	0	0	0	0	0	0	0	0	0	0	0	1
NACC901971	1	NACC901971	0	0	1	0	0	0	0	0	0	0	0	0	1
NACC305982	0	NACC902110	0	0	1	0	0	0	1	0	1	0	0	1	1
NACC374324	0	NACC902110	0	0	1	0	0	0	0	0	0	0	0	0	1
NACC447866	0	NACC902110	0	0	0	0	0	0	0	0	0	0	1	0	3
NACC460458	0	NACC902110	0	0	0	0	0	0	0	0	0	0	0	0	1
NACC965266	0	NACC902110	0	0	0	0	0	0	0	0	0	0	0	0	1
NACC902110	1	NACC902110	0	1	0	0	0	1	1	1	1	1	1	1	3
NACC168000	0	NACC902733	0	0	0	0	0	0	0	0	1	0	0	0	3
NACC244289	0	NACC902733	1	0	0				1	1	1	1	0	1	1
NACC790192	0	NACC902733	0	0	1	0	1	0	1	0	1	0	0	1	1
NACC804262	0	NACC902733	0	0	0	0	0	0	0	0	0	0	0	0	2
NACC985416	0	NACC902733	0	0	0	0	0	0	0	0	0	0	0	0	1
NACC902733	1	NACC902733	0	0	0	0	0	0	0	0	0	0	0	0	1
NACC210798	0	NACC904223	0	0	1	1	1	0	1	1	1	1	1	1	1
NACC289183	0	NACC904223	0	0	0	0	0	0	0	0	0	0	0	0	1
NACC310022	0	NACC904223	0	0	1	0	1	0	0	0	1	0	0	1	1
NACC427386	0	NACC904223	1	1	1	0	0	0	1	0	0	1	1	0	1
NACC487154	0	NACC904223	0	0	0	0	0	0	0	0	0	0	0	0	3
NACC904223	1	NACC904223	1	0	0	1	0	0	0	0	1	0	0	0	3
NACC055173	0	NACC905647	0	0	0	0	1	0	1	0	0	0	0	0	1
NACC056647	0	NACC905647	0	0	0	0	0	0	0	0	0	0	0	0	1
NACC641261	0	NACC905647	0	0	0	0	0	0	0	0	0	0	0	0	1
NACC645957	0	NACC905647	0	0	0	0	0	0	1	0	1	0	0	0	1
NACC954541	0	NACC905647	0	0	0	0	0	0	1	0	0	0	1	0	1
NACC905647	1	NACC905647	0	0	1	0	0	0	0	0	1	0	0	0	3
NACC461046	0	NACC909618	0	0	0	0	0	0	0	0	0	0	0	0	1
NACC650062	0	NACC909618	0	0	0	0	1	1	0	0	1	0	0	1	1
NACC908958	0	NACC909618	0	0	0	0	0	0	0	0	0	0	0	0	1
NACC909618	1	NACC909618	0	0	0	1	1	0	0	0	0	0	0	0	1
NACC133279	0	NACC911198	0	0	0	1	1	0	1	0	1	1	0	0	1
NACC146139	0	NACC911198	0	0	1	0	0	1	1	1	1	0	0	0	1
NACC331899	0	NACC911198	1	1	1	1	1	0	1	1	1	0	1	0	1
NACC887312	0	NACC911198	0	0	1	0	0	0	0	1	1	1	1	1	1
NACC911198	1	NACC911198	0	0	0	0	0	0	0	0	0	0	0	0	2
NACC190858	0	NACC914517	1	0	1	1	0	0	1	0	1	0	1	1	1
NACC284566	0	NACC914517	0	0	1	1	0	0	1	0	1	0	1	1	1
NACC315847	0	NACC914517	0	0	0	1	1	0	0	0	0	0	0	0	1
NACC497027	0	NACC914517	0	0	0	0	0	0	1	0	0	1	0	1	1
NACC601018	0	NACC914517	0	0	0	0	0	0	1	0	0	0	0	0	1
NACC914517	1	NACC914517	0	0	0	0	0	0	0	0	0	0	0	0	1
NACC263289	0	NACC915851	0	0	0	0	0	0	0	0	0	0	0	0	1
NACC326351	0	NACC915851	0	0	1	1	1	0	1	1	1		1	0	1
NACC333460	0	NACC915851	0	0	0	0	0	0	0	0	0	0	0	0	1
NACC572216	0	NACC915851	0	0	0	0	0	0	0	0	0	0	0	0	1
NACC641261	0	NACC915851	0	0	0	0	0	0	0	0	0	0	0	0	1
NACC915851	1	NACC915851	0	0	0	0	1	0	0	0	0	0	0	0	1
NACC355742	0	NACC918927	0	0	0	0	0	0	0	0	0	0	0	0	2
NACC437467	0	NACC918927	0	0	0	0	0	0	0	0	0	0	0	0	1
NACC740900	0	NACC918927	0	0	0				1	0	0	0	0	0	1
NACC846122	0	NACC918927	1	1	1	1	1	0	1	1	1	0	0	0	1
NACC918927	1	NACC918927	0	0	0	1	1	0	0	0	0	0	1	0	1
NACC576090	0	NACC932597	0	0	1	0	1	0	1	0	1	1	1	1	1
NACC598712	0	NACC932597	1	0	1	1	0	0	1	0	0	0	1	1	1
NACC689243	0	NACC932597	0	0	0	0	1	0	0	0	0	0	0	0	1
NACC880496	0	NACC932597	0	0	0	0	0	0	0	0	0	0	0	0	1
NACC938624	0	NACC932597	0	0	0	0	0	0	0	0	1	0	0	0	1
NACC932597	1	NACC932597	0	0	0	0	0	0	0	0	0	0	0	0	2
NACC371104	0	NACC933223	0	0	0	0	0	0	0	0	1	1	0	1	1
NACC519744	0	NACC933223	0	0	1	0	0	0	0	0	1	0	0	0	1
NACC521271	0	NACC933223	0	0	0	0	0	0	0	0	0	0	0	0	1
NACC899670	0	NACC933223	0	0	0	0	0	0	0	0	0	0	0	0	1
NACC933644	0	NACC933223	0	0	0	0	0	0	0	0	0	0	0	0	1
NACC933223	1	NACC933223	0	0	0	0	0	0	0	0	0	0	1	0	1
NACC003052	0	NACC933870	0	0	1	0	0	0	0	0	1	0	0	0	1
NACC169053	0	NACC933870	0	0	0	1	0	0	0	0	1	0	0	1	1
NACC605206	0	NACC933870	0	0	0	0	0	0	0	0	0	0	0	0	1
NACC801797	0	NACC933870	0	0	0	0	0	0	0	0	0	0	0	0	1
NACC923082	0	NACC933870	0	0	0	1	0	0	1	0	1	0	0	0	1
NACC933870	1	NACC933870	0	0	0	1	1	0	0	1	0	0	0	0	3
NACC583372	0	NACC935047	0	0	1	0	1	0	1	0	1	0	1	0	1
NACC589999	0	NACC935047	0	0	0	0	1	1	1	1	1	0	0	0	1
NACC603697	0	NACC935047	0	0	0	1	1	0	0	0	1	0	0	0	1
NACC682796	0	NACC935047	0	0	0	0	0	0	0	0	1	0	0	0	1
NACC772583	0	NACC935047	0	0	0	0	0	0	0	0	0	0	0	0	1
NACC935047	1	NACC935047	0	0	0				0	0	0	0	0	0	3
NACC013422	0	NACC936976	0	0	0	0	1	0	1	0	1	0	0	0	1
NACC236906	0	NACC936976	0	0	1	0	0	0	0	0	1	0	0	0	1
NACC276161	0	NACC936976	0	0	0	0	1	0	1	0	1	0	0	1	1
NACC447247	0	NACC936976	0	0	0	0	0	0	0	0	0	0	0	0	1
NACC591670	0	NACC936976	1	1	1			1	1	0	1	0	1	1	1
NACC936976	1	NACC936976	0	0	0	0	0	0	0	0	0	0	0	0	1
NACC096777	0	NACC941750	0	0	0	1	0	0	0	0	1	0	1	0	1
NACC571978	0	NACC941750	0	0	0	0	0	0	0	0	0	0	0	0	1
NACC752611	0	NACC941750	0	0	0	0	0	0	0	0	0	0	1	0	1
NACC866916	0	NACC941750	0	0	0	0	0	0	0	0	0	0	0	0	1
NACC941750	1	NACC941750	0	0	0	0	0	0	0	0	0	0	0	0	1
NACC429440	0	NACC944087	0	0	0				0	0	0	0	0	0	1
NACC448597	0	NACC944087	0	0	0	0	0	0	0	0	0	0	0	0	1
NACC688290	0	NACC944087	0	0	0	1	1	0	1	0	0	0	1	0	1
NACC932057	0	NACC944087	0	1	0	1	1	0	0	0	1	1	1	0	1
NACC944087	1	NACC944087	0	0	0	0	0	0	0	0	0	0	0	0	3
NACC114276	0	NACC944363	0	0	1	0	0	0	0	0	1	0	0	0	1
NACC530475	0	NACC944363	0	0	0	0	0	0	0	0	0	0	0	0	1
NACC540273	0	NACC944363	0	0	1	1	0	0	1	0	0	0	1	1	1
NACC739697	0	NACC944363	0	0	0	0	0	0	0	0	0	0	1	0	2
NACC825907	0	NACC944363	0	0	0	0	0	0	0	0	0	0	0	0	1
NACC944363	1	NACC944363	0	0	0	1	1	0	0	0	1	0	1	0	1
NACC131713	0	NACC947383	0	0	0	0	0	0	0	0	0	0	0	0	1
NACC169053	0	NACC947383	0	0	0	1	0	0	1	0	0	0	0	0	1
NACC203696	0	NACC947383	0	0	0	0	0	0	0	0	1	0	0	0	1
NACC905904	0	NACC947383	0	0	0	1	0	0	0	0	0	0	0	0	1
NACC947383	1	NACC947383	0	0	0	0	0	0	0	0	0	0	0	0	1
NACC538378	0	NACC949617	0	0	0	0	1	0	1	1	1	0	0	0	1
NACC568450	0	NACC949617	0	0	0	0	0	0	0	0	0	0	0	0	1
NACC688148	0	NACC949617	1	1	0	0	1	0	1	0	0	1	0	0	1
NACC752764	0	NACC949617	0	0	1				0	0	0	0	0	0	1
NACC964724	0	NACC949617	0	0	0	0	1	0	1	0	0	0	0	0	1
NACC949617	1	NACC949617	0	0	0	1	1	0	1	0	0	0	1	0	1
NACC115411	0	NACC951149	0	0	0	0	0	0	0	0	1	0	0	0	1
NACC310833	0	NACC951149	0	0	0	0	0	0	0	0	0	0	0	0	1
NACC448793	0	NACC951149	0	0	0	0	0	0	0	0	0	0	0	0	1
NACC642177	0	NACC951149	0	0	0	0	0	0	0	0	0	0	0	0	1
NACC761693	0	NACC951149	0	0	0	1	1	0	0	0	0	0	0	0	1
NACC951149	1	NACC951149	0	0	1	1	1	0	0	1	1	0	0	0	1
NACC072850	0	NACC962932	0	0	0	1	0	0	0	0	0	0	0	0	1
NACC108886	0	NACC962932	0	0	0	0	0	0	0	0	0	0	0	0	1
NACC623440	0	NACC962932	0	0	0	0	0	0	0	0	0	0	0	0	1
NACC676299	0	NACC962932	0	1	0	1	0	0	1	1	1	0	0	0	1
NACC891768	0	NACC962932	0	0	0	0	0	0	0	0	0	0	0	0	3
NACC962932	1	NACC962932	0	0	0				0	0	1	0	0	0	1
NACC278172	0	NACC963866	0	1	1	0	0	0	1	0	1	0	0	0	1
NACC385948	0	NACC963866	0	0	1	0	0	0	1	1	0	0	0	0	1
NACC579110	0	NACC963866	0	0	0	1	1	0	0	0	1	0	0	0	3
NACC930419	0	NACC963866	0	0	0	0	0	0	0	0	0	0	0	0	2
NACC954055	0	NACC963866	0	0	0	0	0	0	0	0	0	0	0	0	1
NACC963866	1	NACC963866	0	0	0	0	0	0	0	0	0	0	0	0	1
NACC257816	0	NACC977985	0	0	1		0	0	1	1	1	1	1	1	1
NACC378202	0	NACC977985	0	0	0	0	0	0	0	0	0	0	0	0	1
NACC666426	0	NACC977985	0	0	0	1	0	0	0	0	0	0	0	0	1
NACC769158	0	NACC977985	0	0	0	0	0	0	0	0	0	0	0	1	1
NACC891910	0	NACC977985	0	0	0	1	0	0	0	0	0	0	0	0	1
NACC977985	1	NACC977985	0	0	0	0	1	0	0	0	0	0	0	0	2
NACC635181	0	NACC978182	0	0	0	0	0	0	0	0	1	0	0	0	1
NACC694662	0	NACC978182	0	0	0	0	0	0	1	0	0	1	0	1	1
NACC742380	0	NACC978182	1	1	1				0	0	1	1	0	0	1
NACC809402	0	NACC978182	0	0	1	1	1	0	1	1	1	1	0	0	1
NACC914898	0	NACC978182	0	0	0	0	0	0	0	0	0	0	0	0	1
NACC978182	1	NACC978182	0	0	0	0	0	0	0	1	1	0	0	1	1
NACC378445	0	NACC978730	0	0	0	1	1	0	0	0	0	0	0	0	1
NACC420047	0	NACC978730	0	0	0	0	0	0	0	0	0	0	0	1	1
NACC662153	0	NACC978730	0	0	0	0	0	0	0	0	0	0	0	0	3
NACC807271	0	NACC978730	0	0	0	0	0	0	0	0	0	0	1	0	1
NACC982346	0	NACC978730	0	0	0	0	0	0	0	0	0	0	0	0	1
NACC978730	1	NACC978730	0	0	0	0	0	0	0	0	0	0	0	0	1
NACC318168	0	NACC980732	0	0	0				0	0	0	0	0	0	2
NACC386049	0	NACC980732	0	0	0	0	0	0	0	0	1	0	0	0	1
NACC665307	0	NACC980732	0	0	0	1	0	0	0	0	0	0	1	0	1
NACC714372	0	NACC980732	0	0	0	0	0	0	0	0	0	0	0	0	1
NACC046497	0	NACC980732	0	0	0	0	1	0	0	0	0	0	0	0	1
NACC980732	1	NACC980732	0	0	0	0	0	0	0	0	0	0	0	0	3
NACC109399	0	NACC981507	0	0	0	0	0	0	0	0	0	0	1	0	1
NACC205551	0	NACC981507	0	0	0	1	0	0	0	0	0	0	1	0	3
NACC245493	0	NACC981507	0	0	0	0	0	0	0	0	0	0	0	0	2
NACC575727	0	NACC981507	0	0	0				1	1	0	1	0	0	1
NACC829198	0	NACC981507	0	0	0	0	0	0	0	0	0	0	0	0	1
NACC981507	1	NACC981507	0	0	0	0	0	0	0	0	1	0	0	0	3
NACC030231	0	NACC982128	0	0	0	0	0	0	0	0	0	0	0	0	1
NACC574711	0	NACC982128	1	0	1	1	1	1	1	1	1	0	0	0	1
NACC828200	0	NACC982128	0	0	0	0	0	0	0	0	0	0	0	0	1
NACC996048	0	NACC982128	0	0	0	0	0	0	0	0	0	0	0	0	3
NACC982128	1	NACC982128	1	1	1	0	0	1	1	1	1	1	0	1	1
NACC003674	0	NACC984280	0	0	0	0	0	0	0	0	0	0	0	0	1
NACC077352	0	NACC984280	0	0	1	0	1	0	1	0	0	1	0	1	1
NACC650878	0	NACC984280	0	0	1	0	0	0	0	0	1	0	0	0	1
NACC793452	0	NACC984280	0	0	1	0	0	0	1	1	1	0	0	0	1
NACC815585	0	NACC984280	0	0	0	0	0	0	0	0	0	0	0	0	1
NACC984280	1	NACC984280	0	0	0	0	0	0	0	0	0	0	0	0	2
NACC129937	0	NACC990452	1	0	1	0	1	0	1	0	1	1	0	0	1
NACC177590	0	NACC990452	0	0	0	0	0	1	0	0	0	0	0	0	1
NACC287110	0	NACC990452	0	0	0	0	0	0	0	0	0	0	0	0	1
NACC607768	0	NACC990452	0	0	0	0	0	0	0	0	0	0	0	1	1
NACC714310	0	NACC990452	0	0	0	1	0	0	1	0	0	0	1	0	1
NACC990452	1	NACC990452	0	0	0	0	0	0	0	0	0	0	0	0	1
NACC000903	0	NACC995755	0	0	0	1	0	0	0	0	0	0	0	0	1
NACC134124	0	NACC995755	0	0	0	0	0	0	0	0	0	0	0	0	1
NACC282118	0	NACC995755	0	0	1	1	1	1	1	0		0	0	0	1
NACC880091	0	NACC995755	0	0	0	0	0	0	0	0	0	0	0	0	1
NACC953913	0	NACC995755	0	0	1	1	1	1	0	0	1	0	1	0	1
NACC995755	1	NACC995755	0	0	0	0	0	0	0	0	0	0	0	0	1
NACC254862	0	NACC997672	0	0	0	1	1	0	1	0	1	0	0	0	1
NACC310703	0	NACC997672	0	0	0	0	0	0	0	0	0	0	0	0	1
NACC336917	0	NACC997672	0	0	1	0	0	1	1	1	1	1	0	1	1
NACC619808	0	NACC997672	0	0	0	0	0	0	0	0	1	0	0	0	1
NACC764127	0	NACC997672	0	0	0	0	0	0	0	0	0	0	0	0	1
NACC997672	1	NACC997672	0	0	0				1	1	0	0	0	0	3
NACC002487	0	NACC998324	0	0	0	0	0	0	0	0	0	0	0	0	1
NACC196922	0	NACC998324	0	0	0	0	0	0	0	0	0	0	0	0	3
NACC742105	0	NACC998324	0	0	0	0	0	0	0	0	0	0	0	0	1
NACC896309	0	NACC998324	0	0	0				0	0	0	0	0	0	1
NACC998324	1	NACC998324	0	0	0	0	0	0	0	0	0	0	0	0	3

## Sheet: Table3_Cdralone
NACCID	EDUC	divsep	case_id	L_CDRGLOB	L_INLIVWTH	female	white	spouse	child
NACC020495	19	0	NACC000919	0	1	0	1	1	0
NACC060518	20	0	NACC000919	0	1	1	1	0	0
NACC451696	16	0	NACC000919	0.5	1	1	1	1	0
NACC590026	16	0	NACC000919	0.5	1	1	1	1	0
NACC920621	16	0	NACC000919	0.5	1	1	1	1	0
NACC000919	19	1	NACC000919	0	0	0	0	0	1
NACC248459	10	0	NACC004084	1	1	0	0	0	0
NACC376010	16	0	NACC004084	0.5	1	0	1	1	0
NACC684719	14	0	NACC004084	0	1	0	1	1	0
NACC818482	18	0	NACC004084	0.5	1	0	0	1	0
NACC969633	18	0	NACC004084	0.5	1	0	1	1	0
NACC004084	16	1	NACC004084	0	0	0	1	0	1
NACC349149	16	0	NACC007873	0	1	1	1	1	0
NACC437540	20	0	NACC007873	0	1	0	1	1	0
NACC583284	12	0	NACC007873	0	1	1	1	1	0
NACC820037	20	0	NACC007873	0.5	1	0	1	1	0
NACC894704	13	0	NACC007873	3	0	0	1	1	0
NACC007873	16	1	NACC007873	0.5	1	0	1	1	0
NACC023832	14	0	NACC008573	0.5	1	1	1	1	0
NACC105547	18	0	NACC008573	1	1	1	1	1	0
NACC645436	14	0	NACC008573	2	1	1	1	1	0
NACC788318	16	0	NACC008573	0	1	0	1	0	1
NACC008573	12	1	NACC008573	0	1	1	0	0	0
NACC175328	14	0	NACC010492	0	1	1	0	1	0
NACC389069	16	0	NACC010492	0.5	1	1	1	1	0
NACC401923	16	0	NACC010492	0	1	1	1	1	0
NACC561434	12	0	NACC010492	0	1	1	1	1	0
NACC823780	16	0	NACC010492	1	1	0	1	1	0
NACC010492	20	1	NACC010492	0	0	1	1	0	1
NACC025134	16	0	NACC020317	0	1	0	1	1	0
NACC058464	16	0	NACC020317	0.5	1	0	1	1	0
NACC610583	18	0	NACC020317	0.5	1	1	1	1	0
NACC893820	18	0	NACC020317	0	1	1	1	1	0
NACC020317	14	1	NACC020317	0	0	0	1	0	0
NACC001006	18	0	NACC021275	0	1	1	1	1	0
NACC060203	16	0	NACC021275	0	0	0	1	0	0
NACC415502	16	0	NACC021275	1	1	0	1	1	0
NACC426629	14	0	NACC021275	0.5	1	1	1	1	0
NACC484852	12	0	NACC021275	0.5	1	1	1	1	0
NACC021275	12	1	NACC021275	0	1	1	0	0	0
NACC192548	14	0	NACC033332	0.5	1	0	1	1	0
NACC256240	20	0	NACC033332	0.5	1	0	1	1	0
NACC358491	16	0	NACC033332	0.5	1	0	1	1	0
NACC625737	18	0	NACC033332	0	1	1	1	1	0
NACC724594	16	0	NACC033332	0	0	1	1	0	0
NACC033332	16	1	NACC033332	0.5	0	1	1	0	0
NACC326251	16	0	NACC036619	2	1	1	1	1	0
NACC428706	14	0	NACC036619	2	1	0	1	1	0
NACC620469	12	0	NACC036619	0	0	1	0	0	1
NACC717294	16	0	NACC036619	1	1	0	1	1	0
NACC036619	16	1	NACC036619	0.5	1	0	1	1	0
NACC007646	14	0	NACC039771	0.5	1	0	0	1	0
NACC222676	16	0	NACC039771	1	1	0	1	1	0
NACC795993	16	0	NACC039771	0	1	1	0	1	0
NACC912355	20	0	NACC039771	0.5	1	0	1	1	0
NACC967819	17	0	NACC039771	0	1	1	0	1	0
NACC039771	19	1	NACC039771	0	1	1	1	1	0
NACC050819	18	0	NACC040560	0	0	1	1	0	0
NACC369086	18	0	NACC040560	0	1	1	1	1	0
NACC425913	14	0	NACC040560	0.5	1	0	1	1	0
NACC738173	18	0	NACC040560	0	1	1	1	1	0
NACC818008	16	0	NACC040560	0	1	1	1	1	0
NACC040560	20	1	NACC040560	0.5	1	0	1	1	0
NACC564655	18	0	NACC041490	1	1	0	1	1	0
NACC581797	17	0	NACC041490	0	1	0	1	1	0
NACC593104	12	0	NACC041490	0	0	0	0	0	0
NACC903392	18	0	NACC041490	1	1	0	1	1	0
NACC041490	16	1	NACC041490	0	0	1	0	0	1
NACC074965	16	0	NACC041654	1	1	0	1	1	0
NACC537972	14	0	NACC041654	0	1	1	0	1	0
NACC553138	12	0	NACC041654	0.5	1	1	1	1	0
NACC734496	16	0	NACC041654	0.5	1	1	1	1	0
NACC843718	16	0	NACC041654	1	1	1	1	1	0
NACC041654	16	1	NACC041654	0.5	0	0	1	0	1
NACC382616	16	0	NACC042077	1	1	0	1	1	0
NACC437161	18	0	NACC042077	0	1	1	1	1	0
NACC496079	16	0	NACC042077	0.5	1	0	1	1	0
NACC743016	12	0	NACC042077	0.5	1	0	1	1	0
NACC966512	12	0	NACC042077	0	1	0	1	1	0
NACC042077	12	1	NACC042077	0	0	0	1	0	0
NACC294218	18	0	NACC046147	0	1	0	1	1	0
NACC477241	14	0	NACC046147	0.5	0	1	1	0	1
NACC743429	18	0	NACC046147	0.5	1	1	0	1	0
NACC783359	12	0	NACC046147	1	1	0	1	1	0
NACC793371	14	0	NACC046147	1	1	0	1	1	0
NACC046147	24	1	NACC046147	0.5	1	0	1	1	0
NACC036063	12	0	NACC051233	0	0	1	1	0	0
NACC073350	13	0	NACC051233	0.5	0	1	1	0	0
NACC702149	16	0	NACC051233	0	0	0	1	0	0
NACC811151	20	0	NACC051233	0.5	1	1	1	1	0
NACC957794	20	0	NACC051233	0	1	1	1	1	0
NACC051233	7	1	NACC051233	3	0	0	1	0	0
NACC180419	15	0	NACC051297	0	1	1	1	1	0
NACC330864	18	0	NACC051297	0	0	1	0	0	0
NACC865872	18	0	NACC051297	0	1	1	0	1	0
NACC883178	13	0	NACC051297	0	1	1	1	0	0
NACC997719	12	0	NACC051297	0.5	1	0	1	1	0
NACC051297	17	1	NACC051297	0	1	1	1	1	0
NACC543694	18	0	NACC061836	1	1	0	1	1	0
NACC569723	11	0	NACC061836	0.5	1	0	1	1	0
NACC589336	18	0	NACC061836	0	1	1	0	1	0
NACC701098	16	0	NACC061836	0	1	1	1	1	0
NACC981850	12	0	NACC061836	0.5	1	0	1	1	0
NACC061836	14	1	NACC061836	0	0	0	0	0	0
NACC235863	20	0	NACC076374	0	1	1	1	1	0
NACC524553	20	0	NACC076374	0.5	1	0	1	1	0
NACC627975	14	0	NACC076374	0.5	1	0	1	1	0
NACC649099	18	0	NACC076374	1	1	1	1	1	0
NACC874776	12	0	NACC076374	0	1	1	0	1	0
NACC076374	17	1	NACC076374	0	0	0	1	0	0
NACC143280	18	0	NACC076901	0	1	0	1	1	0
NACC189413	16	0	NACC076901	0.5	1	0	1	1	0
NACC210341	17	0	NACC076901	0.5	1	1	1	0	0
NACC331366	16	0	NACC076901	3	1	0	1	1	0
NACC865212	12	0	NACC076901	0	1	1	1	1	0
NACC076901	12	1	NACC076901	0.5	0	1	1	0	0
NACC040167	18	0	NACC078090	0	1	0	1	1	0
NACC212681	18	0	NACC078090	0	1	0	1	1	0
NACC256240	20	0	NACC078090	1	1	0	1	1	0
NACC610551	18	0	NACC078090	0	1	0	1	1	0
NACC610583	18	0	NACC078090	0.5	1	1	1	1	0
NACC078090	20	1	NACC078090	0	0	0	1	1	0
NACC227156	16	0	NACC088207	0	0	1	1	0	1
NACC479586	18	0	NACC088207	0	1	0	1	1	0
NACC544667	16	0	NACC088207	1	1	1	1	1	0
NACC640110	20	0	NACC088207	0	1	0	1	1	0
NACC827175	18	0	NACC088207	0.5	1	1	1	1	0
NACC088207	16	1	NACC088207	0.5	1	1	1	1	0
NACC068258	17	0	NACC097605	0	1	0	1	1	0
NACC138574	20	0	NACC097605	0	1	1	1	1	0
NACC794056	14	0	NACC097605	0	1	0	1	1	0
NACC826418	18	0	NACC097605	0.5	1	0	1	1	0
NACC849277	14	0	NACC097605	0	0	0	1	0	1
NACC097605	15	1	NACC097605	0	0	1	1	0	1
NACC269887	12	0	NACC098611	3	1	1	0	1	0
NACC333402	13	0	NACC098611	0.5	1	1	1	1	0
NACC661768	14	0	NACC098611	0.5	1	1	1	1	0
NACC680701	19	0	NACC098611	0.5	1	0	1	1	0
NACC682903	2	0	NACC098611	0.5	1	0	1	1	0
NACC098611	16	1	NACC098611	0	0	0	1	0	0
NACC334433	18	0	NACC101625	0	1	0	1	1	0
NACC489280	12	0	NACC101625	0.5	1	0	1	1	0
NACC505703	20	0	NACC101625	0	1	1	1	1	0
NACC101625	14	1	NACC101625	0.5	1	1	1	1	0
NACC372908	18	0	NACC101834	1	1	0	0	1	0
NACC505845	15	0	NACC101834	0	1	1	1	1	0
NACC791447	16	0	NACC101834	2	0	1	1	0	0
NACC823278	20	0	NACC101834	1	1	1	1	1	0
NACC886525	20	0	NACC101834	0	1	0	0	1	0
NACC101834	16	1	NACC101834	0	1	1	1	1	0
NACC228934	17	0	NACC103176	0	0	0	1	0	1
NACC466904	14	0	NACC103176	0	1	0	1	1	0
NACC599119	16	0	NACC103176	0.5	1	0	1	1	0
NACC810367	16	0	NACC103176	0	1	0	1	1	0
NACC819237	19	0	NACC103176	0	1	0	1	1	0
NACC103176	12	1	NACC103176	2	0	1	0	0	1
NACC006983	18	0	NACC107187	0.5	1	1	1	1	0
NACC364616	19	0	NACC107187	1	1	0	1	1	0
NACC921399	14	0	NACC107187	0	0	1	1	0	1
NACC950415	18	0	NACC107187	0.5	1	0	1	1	0
NACC107187	12	1	NACC107187	1	0	1	1	0	1
NACC114628	16	0	NACC108271	0.5	1	0	1	1	0
NACC152116	20	0	NACC108271	0	1	1	1	1	0
NACC235863	20	0	NACC108271	0	1	1	1	1	0
NACC519472	16	0	NACC108271	1	1	0	1	1	0
NACC654355	12	0	NACC108271	0.5	1	1	1	1	0
NACC108271	13	1	NACC108271	0	1	1	0	1	0
NACC006955	16	0	NACC117977	0	1	0	1	1	0
NACC271980	13	0	NACC117977	0.5	1	1	1	1	0
NACC427625	14	0	NACC117977	0	1	1	1	1	0
NACC585143	24	0	NACC117977	0	1	0	0	1	0
NACC860925	12	0	NACC117977	1	1	0	0	1	0
NACC117977	18	1	NACC117977	1	1	1	1	0	0
NACC265305	16	0	NACC126534	0.5	1	0	1	1	0
NACC436299	16	0	NACC126534	0	1	1	1	1	0
NACC577517	20	0	NACC126534	2	1	0	1	1	0
NACC754075	12	0	NACC126534	0	0	1	1	0	0
NACC851142	16	0	NACC126534	0	1	0	1	1	0
NACC126534	16	1	NACC126534	0.5	1	0	1	1	0
NACC006396	14	0	NACC128324	0.5	1	1	1	1	0
NACC068807	12	0	NACC128324	0	0	1	1	0	0
NACC265148	20	0	NACC128324	0	1	0	1	1	0
NACC649408	11	0	NACC128324	2	1	0	1	1	0
NACC128324	16	1	NACC128324	1	1	0	1	1	0
NACC058186	12	0	NACC133334	0	1	1	1	1	0
NACC108048	18	0	NACC133334	0.5	1	0	1	1	0
NACC129886	20	0	NACC133334	0	1	0	1	1	0
NACC488571	14	0	NACC133334	0.5	1	1	0	1	0
NACC758528	18	0	NACC133334	0	1	1	1	1	0
NACC133334	14	1	NACC133334	0.5	1	0	1	1	0
NACC172960	19	0	NACC137822	0	1	0	1	1	0
NACC242143	16	0	NACC137822	0.5	1	0	1	1	0
NACC663558	14	0	NACC137822	0.5	1	0	1	1	0
NACC750095	17	0	NACC137822	0	1	0	1	1	0
NACC852795	20	0	NACC137822	3	1	0	1	1	0
NACC137822	20	1	NACC137822	0.5	1	0	0	1	0
NACC108204	14	0	NACC139464	2	1	1	1	1	0
NACC236454	12	0	NACC139464	1	1	0	1	1	0
NACC885316	14	0	NACC139464	0.5	1	0	1	1	0
NACC891584	12	0	NACC139464	0.5	1	0	1	1	0
NACC981496	16	0	NACC139464	0	1	0	0	1	0
NACC139464	18	1	NACC139464	0	0	1	1	0	0
NACC009509	12	0	NACC141770	3	1	1	1	1	0
NACC178253	12	0	NACC141770	0	1	1	1	1	0
NACC474769	16	0	NACC141770	1	1	1	1	1	0
NACC668059	12	0	NACC141770	0.5	1	0	1	1	0
NACC729401	12	0	NACC141770	0	1	0	1	1	0
NACC141770	18	1	NACC141770	0	1	0	1	1	0
NACC030229	12	0	NACC142503	0.5	1	0	1	1	0
NACC134239	15	0	NACC142503	0	1	1	0	1	0
NACC165306	16	0	NACC142503	2	1	0	0	1	0
NACC476887	15	0	NACC142503	3	0	0	1	1	0
NACC505013	17	0	NACC142503	1	1	0	0	1	0
NACC142503	19	1	NACC142503	0	0	1	1	0	1
NACC157618	18	0	NACC142678	0	1	0	0	1	0
NACC188574	18	0	NACC142678	0	1	0	1	1	0
NACC244693	14	0	NACC142678	0	0	1	0	0	1
NACC404492	19	0	NACC142678	0.5	1	0	1	1	0
NACC747160	18	0	NACC142678	0.5	1	0	1	1	0
NACC142678	18	1	NACC142678	0	0	0	1	0	1
NACC131173	12	0	NACC146044	0	1	0	1	1	0
NACC273561	16	0	NACC146044	0	1	1	1	1	0
NACC279206	16	0	NACC146044	1	1	1	1	1	0
NACC369715	12	0	NACC146044	0.5	1	0	1	1	0
NACC773472	18	0	NACC146044	0.5	1	1	1	1	0
NACC146044	18	1	NACC146044	0	0	0	0	1	0
NACC159489	16	0	NACC146987	1	1	0	1	1	0
NACC195043	18	0	NACC146987	0	1	1	1	1	0
NACC280383	18	0	NACC146987	0	1	0	1	0	1
NACC463343	16	0	NACC146987	0	0	1	1	0	0
NACC953611	18	0	NACC146987	0	1	1	1	1	0
NACC146987	16	1	NACC146987	0	1	1	1	1	0
NACC003987	16	0	NACC151472	0.5	1	0	1	1	0
NACC210833	16	0	NACC151472	2	1	0	1	1	0
NACC464461	17	0	NACC151472	0.5	1	0	1	1	0
NACC751091	18	0	NACC151472	1	1	1	1	1	0
NACC958029	18	0	NACC151472	0	1	0	1	1	0
NACC151472	14	1	NACC151472	0	1	1	1	1	0
NACC018919	16	0	NACC152635	0	1	0	1	1	0
NACC291227	18	0	NACC152635	0	0	1	0	0	0
NACC316022	16	0	NACC152635	0	1	1	0	1	0
NACC513002	14	0	NACC152635	0.5	1	0	1	1	0
NACC773357	14	0	NACC152635	2	1	1	1	1	0
NACC152635	14	1	NACC152635	0.5	1	1	1	1	0
NACC173846	20	0	NACC154574	0	1	0	1	1	0
NACC228934	17	0	NACC154574	0.5	0	0	1	0	1
NACC768616	20	0	NACC154574	0	0	0	1	0	0
NACC999641	14	0	NACC154574	1	1	0	1	1	0
NACC154574	11	1	NACC154574	0.5	0	1	1	0	1
NACC153083	16	0	NACC160162	0.5	1	0	1	1	0
NACC251429	20	0	NACC160162	2	0	0	1	0	1
NACC628412	14	0	NACC160162	0.5	0	1	1	0	1
NACC685876	18	0	NACC160162	0	1	1	1	1	0
NACC823122	18	0	NACC160162	0.5	1	1	1	1	0
NACC160162	18	1	NACC160162	0	0	1	0	0	0
NACC639369	16	0	NACC165037	0	1	0	1	1	0
NACC651025	16	0	NACC165037	1	1	0	1	1	0
NACC749234	16	0	NACC165037	0	1	0	1	1	0
NACC165037	14	1	NACC165037	0	1	0	0	1	0
NACC008956	12	0	NACC170056	1	1	0	1	1	0
NACC345481	14	0	NACC170056	0.5	1	0	1	1	0
NACC839463	18	0	NACC170056	0.5	1	1	1	1	0
NACC848646	16	0	NACC170056	0	1	1	1	1	0
NACC906644	16	0	NACC170056	0	1	0	1	1	0
NACC170056	18	1	NACC170056	0	0	0	1	0	0
NACC044138	4	0	NACC171235	0.5	1	0	1	1	0
NACC101228	16	0	NACC171235	1	1	1	1	1	0
NACC432331	17	0	NACC171235	0	1	1	1	1	0
NACC774813	16	0	NACC171235	0	1	1	1	1	0
NACC171235	14	1	NACC171235	0.5	1	0	1	0	0
NACC194473	16	0	NACC188994	0	1	1	1	1	0
NACC200923	18	0	NACC188994	0.5	1	1	1	1	0
NACC278162	18	0	NACC188994	0	1	1	1	1	0
NACC743429	18	0	NACC188994	0.5	1	1	0	1	0
NACC188994	18	1	NACC188994	0.5	1	1	1	1	0
NACC214653	18	0	NACC206468	0	1	1	0	1	0
NACC238975	12	0	NACC206468	2	1	0	1	1	0
NACC718613	12	0	NACC206468	0.5	1	0	1	1	0
NACC790672	12	0	NACC206468	0	1	0	1	1	0
NACC810699	9	0	NACC206468	3	1	1	0	1	0
NACC206468	12	1	NACC206468	2	0	1	1	0	1
NACC121339	18	0	NACC210601	0	1	1	1	1	0
NACC195948	16	0	NACC210601	0	1	0	1	1	0
NACC204836	18	0	NACC210601	0	1	1	1	1	0
NACC520462	16	0	NACC210601	0	1	0	1	1	0
NACC660052	20	0	NACC210601	1	1	0	1	1	0
NACC210601	12	1	NACC210601	0.5	1	0	1	1	0
NACC174479	18	0	NACC210739	0	1	0	1	1	0
NACC391566	12	0	NACC210739	1	0	1	1	0	1
NACC579365	17	0	NACC210739	0.5	1	0	1	1	0
NACC737311	18	0	NACC210739	0.5	1	0	1	1	0
NACC825780	12	0	NACC210739	1	1	0	1	1	0
NACC210739	14	1	NACC210739	2	0	0	1	0	1
NACC200275	18	0	NACC210923	0	1	0	1	1	0
NACC426468	15	0	NACC210923	0	1	0	1	1	0
NACC439367	19	0	NACC210923	0	1	0	1	1	0
NACC680959	12	0	NACC210923	1	1	0	1	1	0
NACC917131	14	0	NACC210923	1	1	0	1	1	0
NACC210923	16	1	NACC210923	0.5	1	0	1	1	0
NACC135949	14	0	NACC212846	0.5	1	1	1	1	0
NACC538035	20	0	NACC212846	2	1	0	1	1	0
NACC573714	16	0	NACC212846	0	1	0	1	1	0
NACC579680	20	0	NACC212846	0	1	0	1	1	0
NACC931644	14	0	NACC212846	2	1	0	1	1	0
NACC212846	13	1	NACC212846	0.5	1	0	0	1	0
NACC349327	20	0	NACC215115	0	0	1	0	0	0
NACC388999	16	0	NACC215115	0	1	1	1	1	0
NACC483862	16	0	NACC215115	0	1	0	1	1	0
NACC586155	15	0	NACC215115	0	1	1	1	1	0
NACC752061	16	0	NACC215115	0.5	1	1	1	1	0
NACC215115	15	1	NACC215115	0	0	1	0	0	0
NACC465458	16	0	NACC218671	0.5	1	0	1	1	0
NACC620335	20	0	NACC218671	0.5	1	1	1	1	0
NACC713551	8	0	NACC218671	1	1	1	1	1	0
NACC757439	20	0	NACC218671	3	1	0	0	1	0
NACC890015	13	0	NACC218671	0	1	1	1	1	0
NACC218671	18	1	NACC218671	3	0	0	1	1	0
NACC153895	14	0	NACC222132	0	1	1	1	1	0
NACC200275	18	0	NACC222132	0	1	0	1	1	0
NACC447215	16	0	NACC222132	0	1	1	1	1	0
NACC728822	18	0	NACC222132	0	1	1	1	1	0
NACC222132	14	1	NACC222132	0	1	0	1	1	0
NACC026222	16	0	NACC232216	0	1	1	1	1	0
NACC032703	20	0	NACC232216	0.5	1	0	1	1	0
NACC783316	20	0	NACC232216	0.5	1	0	1	1	0
NACC798057	19	0	NACC232216	0	1	0	1	1	0
NACC881761	20	0	NACC232216	0	1	0	1	1	0
NACC232216	18	1	NACC232216	2	1	1	1	1	0
NACC273819	13	0	NACC234794	1	1	0	1	1	0
NACC333450	16	0	NACC234794	0.5	1	1	1	1	0
NACC669564	20	0	NACC234794	0	1	1	1	1	0
NACC861245	13	0	NACC234794	0.5	1	0	1	1	0
NACC989983	15	0	NACC234794	1	1	0	1	1	0
NACC234794	18	1	NACC234794	0	0	1	1	0	1
NACC133247	16	0	NACC235847	0	1	1	1	1	0
NACC491043	14	0	NACC235847	1	1	0	1	1	0
NACC541212	16	0	NACC235847	0	1	1	1	1	0
NACC795495	12	0	NACC235847	0.5	1	0	1	1	0
NACC235847	20	1	NACC235847	0	1	0	1	1	0
NACC174818	19	0	NACC236621	0	1	1	1	1	0
NACC593283	18	0	NACC236621	0.5	1	0	1	1	0
NACC667604	27	0	NACC236621	1	1	1	1	1	0
NACC714492	16	0	NACC236621	1	1	0	1	1	0
NACC734231	16	0	NACC236621	0	1	0	1	1	0
NACC236621	16	1	NACC236621	0	1	0	0	1	0
NACC168727	16	0	NACC240871	0.5	1	0	1	1	0
NACC208397	18	0	NACC240871	0	1	1	1	1	0
NACC263566	16	0	NACC240871	0.5	1	0	0	1	0
NACC434783	14	0	NACC240871	1	1	1	1	1	0
NACC697390	18	0	NACC240871	0	0	1	1	0	0
NACC240871	13	1	NACC240871	0	1	0	0	0	0
NACC252097	20	0	NACC241255	2	1	0	1	1	0
NACC496852	12	0	NACC241255	0.5	1	0	1	1	0
NACC635668	16	0	NACC241255	3	0	0	1	1	0
NACC715621	16	0	NACC241255	0	0	1	1	1	0
NACC848404	18	0	NACC241255	0	0	1	1	0	1
NACC241255	6	1	NACC241255	0	1	0	1	1	0
NACC029705	18	0	NACC241367	0	1	1	1	0	1
NACC102858	16	0	NACC241367	0	1	0	1	1	0
NACC543442	18	0	NACC241367	0.5	1	0	1	1	0
NACC647733	16	0	NACC241367	0	1	0	1	1	0
NACC913394	18	0	NACC241367	2	1	0	1	1	0
NACC241367	15	1	NACC241367	0.5	0	1	1	0	0
NACC306684	20	0	NACC243437	0	1	0	0	1	0
NACC366267	12	0	NACC243437	0.5	1	0	1	1	0
NACC622056	13	0	NACC243437	0	1	1	1	1	0
NACC728901	16	0	NACC243437	0	1	1	1	1	0
NACC968547	16	0	NACC243437	0	1	1	1	1	0
NACC243437	16	1	NACC243437	0.5	0	1	1	0	0
NACC686188	15	0	NACC254293	0.5	1	0	0	1	0
NACC694920	16	0	NACC254293	0	1	1	1	1	0
NACC825857	14	0	NACC254293	0	1	0	1	1	0
NACC904489	18	0	NACC254293	0.5	1	0	1	1	0
NACC997828	18	0	NACC254293	0.5	1	0	1	1	0
NACC254293	12	1	NACC254293	0	1	0	1	1	0
NACC013409	18	0	NACC255013	0	1	1	1	1	0
NACC073429	14	0	NACC255013	0	1	1	1	1	0
NACC179165	12	0	NACC255013	0	1	0	1	1	0
NACC262548	16	0	NACC255013	0	1	1	1	0	1
NACC689243	12	0	NACC255013	0	1	1	1	1	0
NACC255013	12	1	NACC255013	0	0	0	0	1	0
NACC283274	16	0	NACC259259	0	1	1	1	0	1
NACC517376	19	0	NACC259259	0	0	0	1	0	0
NACC789553	12	0	NACC259259	0.5	1	0	1	1	0
NACC870294	16	0	NACC259259	0	1	0	1	1	0
NACC878719	14	0	NACC259259	0.5	0	0	1	0	0
NACC259259	13	1	NACC259259	0	1	0	0	1	0
NACC026115	16	0	NACC261293	0	1	1	1	1	0
NACC360782	18	0	NACC261293	0	0	1	0	0	0
NACC531589	16	0	NACC261293	0	1	1	1	1	0
NACC644849	23	0	NACC261293	0	1	1	0	1	0
NACC825751	16	0	NACC261293	0	1	1	1	1	0
NACC261293	19	1	NACC261293	1	1	0	1	0	0
NACC114272	18	0	NACC278294	2	0	0	1	1	0
NACC465463	19	0	NACC278294	0.5	1	0	0	1	0
NACC525120	12	0	NACC278294	0.5	1	0	1	1	0
NACC698278	16	0	NACC278294	0	0	0	0	0	1
NACC843597	16	0	NACC278294	0	1	0	0	1	0
NACC278294	17	1	NACC278294	0.5	0	0	1	0	1
NACC028271	16	0	NACC295213	0	1	1	1	1	0
NACC259553	18	0	NACC295213	0	0	1	1	0	0
NACC395560	18	0	NACC295213	0	0	1	1	0	0
NACC890684	18	0	NACC295213	0	1	0	1	1	0
NACC933258	20	0	NACC295213	1	1	1	1	1	0
NACC295213	14	1	NACC295213	0	0	1	0	0	0
NACC221757	20	0	NACC305256	0	0	0	1	0	0
NACC279399	13	0	NACC305256	0	1	1	1	1	0
NACC582203	20	0	NACC305256	0.5	1	0	1	1	0
NACC688962	20	0	NACC305256	0	0	1	1	0	0
NACC910475	14	0	NACC305256	0	1	0	1	1	0
NACC305256	18	1	NACC305256	0.5	1	1	0	0	1
NACC018825	14	0	NACC311691	0	1	0	1	1	0
NACC240581	13	0	NACC311691	0	1	1	0	1	0
NACC305982	14	0	NACC311691	2	1	1	1	1	0
NACC572216	16	0	NACC311691	0	1	0	1	1	0
NACC981582	16	0	NACC311691	0	1	0	1	1	0
NACC311691	13	1	NACC311691	0	1	1	1	1	0
NACC120572	18	0	NACC311697	0	1	1	1	1	0
NACC986914	18	0	NACC311697	0	1	0	1	1	0
NACC311697	16	1	NACC311697	0	1	1	1	1	0
NACC047077	14	0	NACC312721	0	1	1	1	1	0
NACC197822	20	0	NACC312721	0	1	0	1	1	0
NACC223078	14	0	NACC312721	0	1	1	1	0	1
NACC453960	16	0	NACC312721	0.5	1	0	1	1	0
NACC752795	18	0	NACC312721	0	1	1	1	1	0
NACC312721	12	1	NACC312721	0	1	1	1	1	0
NACC067329	18	0	NACC315946	0.5	1	0	1	1	0
NACC148315	13	0	NACC315946	0	0	1	1	0	0
NACC429716	18	0	NACC315946	0	1	0	1	0	1
NACC658274	14	0	NACC315946	0	1	1	1	1	0
NACC693324	16	0	NACC315946	0.5	1	0	1	1	0
NACC315946	12	1	NACC315946	1	1	1	1	1	0
NACC063807	18	0	NACC316629	0	1	1	1	1	0
NACC310372	20	0	NACC316629	0.5	0	1	1	0	0
NACC837169	16	0	NACC316629	0	1	0	1	1	0
NACC902049	18	0	NACC316629	1	1	1	1	1	0
NACC907360	18	0	NACC316629	0	0	1	1	0	1
NACC316629	12	1	NACC316629	1	1	1	1	1	0
NACC214968	12	0	NACC324625	0.5	1	1	0	1	0
NACC386407	16	0	NACC324625	0	1	0	1	1	0
NACC454524	15	0	NACC324625	0	1	0	1	1	0
NACC636959	12	0	NACC324625	0	1	0	1	1	0
NACC935688	22	0	NACC324625	0	1	0	0	1	0
NACC324625	15	1	NACC324625	0.5	0	1	0	0	0
NACC083474	12	0	NACC326779	2	1	0	1	1	0
NACC335184	18	0	NACC326779	0	1	1	0	1	0
NACC462549	20	0	NACC326779	0	1	0	1	1	0
NACC617672	18	0	NACC326779	2	0	1	0	1	0
NACC821846	14	0	NACC326779	1	1	0	1	1	0
NACC326779	20	1	NACC326779	0	1	1	1	1	0
NACC405922	12	0	NACC327105	1	1	0	1	1	0
NACC526593	18	0	NACC327105	0	1	0	1	1	0
NACC585349	18	0	NACC327105	0	1	1	1	1	0
NACC917131	14	0	NACC327105	1	1	0	1	1	0
NACC327105	16	1	NACC327105	0	0	1	1	0	0
NACC362437	16	0	NACC328897	0	1	0	1	0	0
NACC930365	20	0	NACC328897	0.5	1	0	1	1	0
NACC328897	9	1	NACC328897	2	0	0	1	0	0
NACC013791	16	0	NACC340771	0.5	1	0	1	1	0
NACC236725	18	0	NACC340771	0.5	1	0	0	1	0
NACC544445	12	0	NACC340771	0.5	1	0	0	1	0
NACC655598	12	0	NACC340771	1	1	0	0	1	0
NACC781822	16	0	NACC340771	0	1	0	1	1	0
NACC340771	12	1	NACC340771	0	1	0	1	1	0
NACC172297	20	0	NACC342671	0	1	1	1	1	0
NACC593392	15	0	NACC342671	0	1	1	1	1	0
NACC682569	14	0	NACC342671	0	0	1	1	0	0
NACC869834	12	0	NACC342671	1	1	1	1	0	0
NACC912050	20	0	NACC342671	0	1	1	1	1	0
NACC342671	16	1	NACC342671	0.5	0	0	1	0	0
NACC119604	18	0	NACC345156	0	1	1	1	1	0
NACC202561	17	0	NACC345156	0	1	1	1	1	0
NACC710623	18	0	NACC345156	1	1	1	1	1	0
NACC739697	16	0	NACC345156	0	0	1	1	0	1
NACC827616	18	0	NACC345156	0.5	1	1	1	1	0
NACC345156	15	1	NACC345156	0	0	1	1	0	1
NACC137699	16	0	NACC349649	0	0	1	1	0	1
NACC198146	14	0	NACC349649	0	0	1	1	0	0
NACC285516	16	0	NACC349649	0	1	0	1	1	0
NACC598138	19	0	NACC349649	2	1	1	1	1	0
NACC630718	18	0	NACC349649	0	1	0	1	1	0
NACC349649	16	1	NACC349649	0.5	0	1	0	0	0
NACC285905	18	0	NACC349812	0	1	1	1	1	0
NACC480401	18	0	NACC349812	0	0	1	1	0	0
NACC744014	19	0	NACC349812	0	1	1	1	1	0
NACC763185	16	0	NACC349812	0	1	1	1	1	0
NACC767357	15	0	NACC349812	0.5	1	1	1	1	0
NACC349812	16	1	NACC349812	0	0	1	0	0	1
NACC002171	14	0	NACC351764	2	1	1	1	1	0
NACC018958	16	0	NACC351764	0.5	1	1	1	1	0
NACC544234	18	0	NACC351764	0	0	0	1	0	1
NACC687825	18	0	NACC351764	0	1	1	1	0	0
NACC733210	18	0	NACC351764	0	0	1	1	0	0
NACC351764	14	1	NACC351764	0	0	1	0	0	1
NACC203791	25	0	NACC354396	0.5	1	0	1	1	0
NACC465201	18	0	NACC354396	1	1	1	1	1	0
NACC814192	18	0	NACC354396	0	1	1	1	1	0
NACC968493	15	0	NACC354396	0.5	1	0	1	1	0
NACC983519	16	0	NACC354396	0	1	0	1	1	0
NACC354396	18	1	NACC354396	0	1	1	0	1	0
NACC217036	14	0	NACC359797	3	1	0	1	1	0
NACC304435	12	0	NACC359797	1	1	0	1	1	0
NACC652553	14	0	NACC359797	0	1	1	1	1	0
NACC737245	12	0	NACC359797	0.5	1	1	1	1	0
NACC920243	18	0	NACC359797	0	1	1	1	1	0
NACC359797	12	1	NACC359797	0.5	1	0	1	1	0
NACC052272	12	0	NACC361240	0	1	0	1	1	0
NACC316622	16	0	NACC361240	1	1	1	1	1	0
NACC494969	18	0	NACC361240	0	1	1	1	1	0
NACC930707	14	0	NACC361240	0	1	1	1	1	0
NACC361240	16	1	NACC361240	0	1	1	1	0	1
NACC044350	15	0	NACC367437	0	1	1	1	1	0
NACC131063	16	0	NACC367437	0.5	0	1	1	0	0
NACC510923	13	0	NACC367437	0	1	1	1	0	0
NACC524806	14	0	NACC367437	0	1	1	1	1	0
NACC659343	20	0	NACC367437	1	1	0	1	1	0
NACC367437	20	1	NACC367437	2	0	0	1	1	0
NACC094017	15	0	NACC372928	0	1	0	0	1	0
NACC637193	18	0	NACC372928	0.5	0	1	1	0	1
NACC737245	12	0	NACC372928	0.5	1	1	1	1	0
NACC871883	16	0	NACC372928	0.5	1	0	1	1	0
NACC885437	12	0	NACC372928	0.5	1	0	1	1	0
NACC372928	12	1	NACC372928	0.5	0	0	0	1	0
NACC388999	16	0	NACC373748	0	1	1	1	1	0
NACC714169	13	0	NACC373748	0	1	0	1	1	0
NACC811759	18	0	NACC373748	0	0	1	1	0	0
NACC904147	15	0	NACC373748	0	1	1	1	1	0
NACC912479	12	0	NACC373748	0.5	1	1	1	1	0
NACC373748	15	1	NACC373748	0.5	1	0	1	1	0
NACC003987	16	0	NACC377178	1	1	0	1	1	0
NACC052272	12	0	NACC377178	0	1	0	1	1	0
NACC053791	16	0	NACC377178	0	1	1	1	1	0
NACC087340	16	0	NACC377178	0	1	1	0	1	0
NACC855105	16	0	NACC377178	2	1	1	1	1	0
NACC377178	17	1	NACC377178	0	1	1	1	1	0
NACC018958	16	0	NACC378804	0	1	1	1	1	0
NACC222712	16	0	NACC378804	0	1	1	1	1	0
NACC686224	14	0	NACC378804	1	1	1	1	1	0
NACC718602	16	0	NACC378804	0	1	1	0	1	0
NACC378804	16	1	NACC378804	0	0	0	1	0	0
NACC517892	13	0	NACC380459	1	1	1	1	1	0
NACC558363	18	0	NACC380459	0.5	1	1	1	1	0
NACC902651	18	0	NACC380459	0.5	1	0	1	1	0
NACC919524	16	0	NACC380459	0.5	1	0	0	1	0
NACC936684	16	0	NACC380459	0	1	0	1	1	0
NACC380459	16	1	NACC380459	0	1	0	1	1	0
NACC040911	12	0	NACC386596	1	1	1	1	1	0
NACC234195	15	0	NACC386596	0	0	1	1	0	1
NACC295747	16	0	NACC386596	0	1	1	1	0	0
NACC402140	12	0	NACC386596	0.5	0	1	1	0	0
NACC481687	12	0	NACC386596	0.5	1	1	0	1	0
NACC386596	14	1	NACC386596	0	1	1	1	1	0
NACC351568	12	0	NACC388223	0.5	1	0	1	0	0
NACC535710	18	0	NACC388223	3	1	0	1	1	0
NACC717865	18	0	NACC388223	2	1	0	1	1	0
NACC849257	18	0	NACC388223	0	1	0	1	1	0
NACC994375	16	0	NACC388223	0	1	1	1	1	0
NACC388223	16	1	NACC388223	0	1	0	1	1	0
NACC577518	18	0	NACC393480	1	1	0	1	1	0
NACC579475	18	0	NACC393480	0	1	0	1	1	0
NACC663693	20	0	NACC393480	0	1	0	1	1	0
NACC865168	13	0	NACC393480	0.5	1	0	1	1	0
NACC925850	20	0	NACC393480	1	1	1	1	1	0
NACC393480	18	1	NACC393480	0	1	0	1	0	0
NACC212145	12	0	NACC400907	0.5	1	0	1	1	0
NACC555148	18	0	NACC400907	0.5	1	0	1	1	0
NACC608552	18	0	NACC400907	1	1	0	1	1	0
NACC799620	16	0	NACC400907	0	1	1	1	1	0
NACC831486	19	0	NACC400907	0	1	1	1	1	0
NACC400907	17	1	NACC400907	1	1	0	1	1	0
NACC102458	17	0	NACC402283	3	1	0	1	1	0
NACC128226	18	0	NACC402283	0.5	1	0	0	1	0
NACC708702	16	0	NACC402283	0	0	1	0	0	0
NACC814827	20	0	NACC402283	0.5	1	0	1	1	0
NACC985459	19	0	NACC402283	0.5	1	1	1	1	0
NACC402283	14	1	NACC402283	0.5	1	0	0	0	0
NACC460564	17	0	NACC403851	0	1	1	1	1	0
NACC503515	16	0	NACC403851	0	1	0	1	1	0
NACC599383	18	0	NACC403851	2	1	1	1	1	0
NACC817066	18	0	NACC403851	0.5	1	1	1	1	0
NACC960283	12	0	NACC403851	0	1	1	1	1	0
NACC403851	18	1	NACC403851	0	1	1	1	1	0
NACC036622	18	0	NACC403920	0.5	1	0	1	1	0
NACC065301	15	0	NACC403920	1	1	0	1	1	0
NACC536689	16	0	NACC403920	0.5	1	1	1	1	0
NACC568149	18	0	NACC403920	1	1	0	0	1	0
NACC702863	16	0	NACC403920	1	1	1	1	0	1
NACC403920	14	1	NACC403920	0	0	0	1	0	1
NACC017286	18	0	NACC406648	0.5	1	0	1	1	0
NACC172434	12	0	NACC406648	0.5	1	0	1	1	0
NACC357892	18	0	NACC406648	0	1	1	1	1	0
NACC370850	20	0	NACC406648	0	1	0	1	1	0
NACC535413	12	0	NACC406648	1	1	0	1	1	0
NACC406648	15	1	NACC406648	0	0	0	0	0	1
NACC176959	18	0	NACC408938	0.5	1	1	1	1	0
NACC431273	20	0	NACC408938	0.5	1	0	1	1	0
NACC738543	16	0	NACC408938	0	1	1	1	1	0
NACC806315	13	0	NACC408938	0.5	1	0	1	1	0
NACC918366	16	0	NACC408938	0	1	1	1	1	0
NACC408938	20	1	NACC408938	0	0	1	1	0	1
NACC055376	12	0	NACC409493	1	1	0	1	1	0
NACC378281	18	0	NACC409493	0	1	0	1	1	0
NACC619543	13	0	NACC409493	0.5	0	0	1	0	0
NACC816437	18	0	NACC409493	0	1	0	1	1	0
NACC887317	16	0	NACC409493	0.5	1	0	1	1	0
NACC409493	10	1	NACC409493	0.5	1	1	0	0	1
NACC080511	16	0	NACC410518	0	1	0	1	1	0
NACC554303	20	0	NACC410518	1	1	0	1	1	0
NACC776899	18	0	NACC410518	1	1	0	1	1	0
NACC888177	14	0	NACC410518	0	0	1	1	0	1
NACC988180	14	0	NACC410518	0	1	0	1	1	0
NACC410518	18	1	NACC410518	0.5	1	0	1	0	1
NACC247661	14	0	NACC411436	0.5	1	0	1	1	0
NACC279395	16	0	NACC411436	0.5	1	1	1	1	0
NACC435355	16	0	NACC411436	0	1	0	1	1	0
NACC521317	20	0	NACC411436	1	1	0	1	1	0
NACC411436	18	1	NACC411436	0	1	1	0	1	0
NACC537209	18	0	NACC411530	0	1	0	0	1	0
NACC539972	16	0	NACC411530	0	1	0	1	1	0
NACC743998	20	0	NACC411530	2	0	0	1	1	0
NACC764879	18	0	NACC411530	0.5	1	0	1	1	0
NACC411530	16	1	NACC411530	0	0	1	0	0	0
NACC004332	18	0	NACC426330	0	1	0	1	1	0
NACC333156	18	0	NACC426330	0.5	1	1	1	1	0
NACC436526	16	0	NACC426330	0.5	1	0	1	1	0
NACC488879	12	0	NACC426330	0	1	1	1	1	0
NACC606998	13	0	NACC426330	0	1	0	0	1	0
NACC426330	18	1	NACC426330	0	0	0	1	0	0
NACC240302	21	0	NACC426424	3	1	0	1	1	0
NACC468488	20	0	NACC426424	0	1	0	1	1	0
NACC614687	16	0	NACC426424	1	1	1	1	1	0
NACC862366	20	0	NACC426424	0	1	0	1	1	0
NACC426424	22	1	NACC426424	0	0	1	1	0	0
NACC141830	18	0	NACC436482	0	1	1	1	1	0
NACC160809	13	0	NACC436482	0.5	1	1	1	1	0
NACC292983	16	0	NACC436482	3	0	1	1	1	0
NACC755185	18	0	NACC436482	0	1	0	1	1	0
NACC436482	18	1	NACC436482	0	1	1	1	1	0
NACC123849	16	0	NACC436731	0	1	0	1	1	0
NACC156747	16	0	NACC436731	1	1	0	1	1	0
NACC487399	16	0	NACC436731	0	0	1	1	0	0
NACC608416	17	0	NACC436731	0.5	1	1	1	1	0
NACC850116	16	0	NACC436731	0	1	1	1	1	0
NACC436731	16	1	NACC436731	0.5	0	0	1	0	1
NACC059720	24	0	NACC437574	0.5	1	1	1	1	0
NACC089436	18	0	NACC437574	0.5	1	0	1	1	0
NACC600340	16	0	NACC437574	0	1	0	1	1	0
NACC754328	13	0	NACC437574	1	1	0	1	1	0
NACC437574	16	1	NACC437574	0	1	0	1	1	0
NACC086890	20	0	NACC442958	0	1	0	1	1	0
NACC419421	18	0	NACC442958	1	1	1	1	1	0
NACC691402	14	0	NACC442958	0	1	1	1	1	0
NACC853618	20	0	NACC442958	0.5	1	0	1	1	0
NACC948933	18	0	NACC442958	0	1	0	1	1	0
NACC442958	18	1	NACC442958	0	1	1	1	0	0
NACC193386	16	0	NACC446111	0	1	1	1	1	0
NACC279317	17	0	NACC446111	2	1	1	0	1	0
NACC287219	18	0	NACC446111	0.5	1	0	1	1	0
NACC951390	16	0	NACC446111	0.5	1	1	1	1	0
NACC989005	11	0	NACC446111	0	1	0	1	1	0
NACC446111	17	1	NACC446111	0.5	0	0	1	1	0
NACC605797	11	0	NACC451354	0	1	0	0	1	0
NACC716643	20	0	NACC451354	0.5	1	1	1	0	0
NACC988332	20	0	NACC451354	0	1	0	1	1	0
NACC451354	17	1	NACC451354	0	0	1	1	0	0
NACC059720	24	0	NACC458452	1	1	1	1	1	0
NACC506450	12	0	NACC458452	0.5	1	0	1	1	0
NACC531684	13	0	NACC458452	0.5	1	0	1	1	0
NACC848996	20	0	NACC458452	0.5	1	0	1	1	0
NACC971177	18	0	NACC458452	0.5	1	0	1	1	0
NACC458452	12	1	NACC458452	0.5	0	0	1	1	0
NACC140032	18	0	NACC462523	0	1	0	1	1	0
NACC496852	12	0	NACC462523	0.5	1	0	1	1	0
NACC579475	18	0	NACC462523	1	1	0	1	1	0
NACC904247	20	0	NACC462523	0	1	0	1	1	0
NACC462523	20	1	NACC462523	0	1	0	0	1	0
NACC062635	14	0	NACC465717	1	1	1	1	1	0
NACC134848	12	0	NACC465717	0.5	1	1	1	1	0
NACC266694	18	0	NACC465717	3	0	1	1	1	0
NACC301935	13	0	NACC465717	0.5	1	0	0	1	0
NACC601620	13	0	NACC465717	1	1	0	1	1	0
NACC465717	16	1	NACC465717	0.5	1	1	1	0	0
NACC355116	18	0	NACC486578	0.5	1	1	1	1	0
NACC595878	14	0	NACC486578	1	1	0	1	1	0
NACC731195	12	0	NACC486578	1	1	1	1	1	0
NACC841210	16	0	NACC486578	0.5	0	1	1	0	1
NACC919138	20	0	NACC486578	0.5	1	0	1	1	0
NACC486578	12	1	NACC486578	0	0	1	1	0	0
NACC352547	19	0	NACC490238	0.5	1	0	1	1	0
NACC484852	12	0	NACC490238	0.5	1	1	1	1	0
NACC507839	16	0	NACC490238	0.5	1	0	1	1	0
NACC571207	14	0	NACC490238	0	1	1	1	1	0
NACC676529	18	0	NACC490238	0	1	1	1	1	0
NACC490238	3	1	NACC490238	0	0	1	1	0	0
NACC159167	14	0	NACC494253	0	1	1	0	1	0
NACC240609	18	0	NACC494253	1	1	1	1	1	0
NACC460685	12	0	NACC494253	1	1	0	1	1	0
NACC521660	18	0	NACC494253	0	0	0	1	0	0
NACC494253	16	1	NACC494253	0.5	1	0	1	1	0
NACC015897	13	0	NACC504791	1	1	0	1	1	0
NACC296480	12	0	NACC504791	0.5	1	1	1	1	0
NACC407036	16	0	NACC504791	0	1	1	0	1	0
NACC423383	18	0	NACC504791	0	1	1	1	1	0
NACC454815	17	0	NACC504791	0.5	1	1	1	1	0
NACC504791	14	1	NACC504791	1	1	0	1	1	0
NACC228997	15	0	NACC506623	0.5	1	1	1	1	0
NACC315795	19	0	NACC506623	0	1	0	1	1	0
NACC620810	17	0	NACC506623	0	1	0	1	1	0
NACC639865	12	0	NACC506623	0.5	1	0	0	1	0
NACC695854	20	0	NACC506623	1	1	0	0	1	0
NACC506623	25	1	NACC506623	0.5	1	0	1	1	0
NACC168878	16	0	NACC508835	1	0	1	1	0	0
NACC334245	16	0	NACC508835	0.5	1	0	1	1	0
NACC366453	17	0	NACC508835	0.5	1	0	1	1	0
NACC476998	16	0	NACC508835	0.5	1	0	1	1	0
NACC508835	16	1	NACC508835	0	0	0	1	0	0
NACC526593	18	0	NACC517898	0	1	0	1	1	0
NACC606348	12	0	NACC517898	0	1	1	1	1	0
NACC774914	16	0	NACC517898	0	0	1	1	0	0
NACC517898	8	1	NACC517898	3	0	1	0	0	1
NACC345047	16	0	NACC521334	0.5	1	0	1	1	0
NACC530863	18	0	NACC521334	0.5	1	1	1	1	0
NACC641203	16	0	NACC521334	0	0	1	1	0	1
NACC948317	18	0	NACC521334	0.5	1	0	1	0	0
NACC521334	20	1	NACC521334	0	1	0	1	1	0
NACC130041	12	0	NACC525405	0	0	1	1	0	1
NACC253375	13	0	NACC525405	0.5	1	1	1	1	0
NACC454388	17	0	NACC525405	1	1	0	1	1	0
NACC599088	16	0	NACC525405	0	1	0	0	1	0
NACC853155	16	0	NACC525405	0.5	1	0	1	1	0
NACC525405	12	1	NACC525405	0	0	1	0	0	0
NACC013409	18	0	NACC526118	0	1	1	1	1	0
NACC091419	20	0	NACC526118	0	1	1	1	1	0
NACC605797	11	0	NACC526118	0	1	0	0	0	0
NACC526118	14	1	NACC526118	2	1	1	1	1	0
NACC294631	20	0	NACC526369	3	0	0	1	1	0
NACC331940	16	0	NACC526369	1	1	0	1	1	0
NACC558854	20	0	NACC526369	2	1	0	1	1	0
NACC690706	14	0	NACC526369	0	1	0	1	1	0
NACC877660	20	0	NACC526369	2	1	0	1	1	0
NACC526369	15	1	NACC526369	0.5	1	1	1	1	0
NACC123328	15	0	NACC527308	1	1	1	1	1	0
NACC166937	13	0	NACC527308	0.5	0	0	0	0	0
NACC724625	16	0	NACC527308	0.5	1	0	1	1	0
NACC989696	12	0	NACC527308	1	1	1	1	1	0
NACC527308	12	1	NACC527308	0.5	0	1	0	0	0
NACC148117	5	0	NACC528527	1	1	0	1	1	0
NACC723598	17	0	NACC528527	1	1	1	1	1	0
NACC727893	14	0	NACC528527	0	0	1	0	0	1
NACC831792	18	0	NACC528527	0	1	0	1	1	0
NACC845051	17	0	NACC528527	0	0	1	1	0	1
NACC528527	18	1	NACC528527	0	0	1	1	0	0
NACC067115	18	0	NACC528913	0	1	1	1	1	0
NACC227483	20	0	NACC528913	0	0	0	1	0	0
NACC279114	16	0	NACC528913	0	1	1	1	1	0
NACC452141	12	0	NACC528913	0.5	1	1	1	1	0
NACC240581	13	0	NACC528913	0	1	1	0	1	0
NACC528913	12	1	NACC528913	0	1	1	0	0	1
NACC337311	15	0	NACC532693	0.5	1	0	1	1	0
NACC406904	16	0	NACC532693	0.5	1	0	0	1	0
NACC792669	12	0	NACC532693	2	1	1	1	1	0
NACC806530	14	0	NACC532693	1	1	0	1	1	0
NACC838233	20	0	NACC532693	0.5	1	1	1	1	0
NACC532693	12	1	NACC532693	0	1	1	1	1	0
NACC024666	20	0	NACC534339	0.5	1	1	1	1	0
NACC403347	13	0	NACC534339	0	1	1	1	1	0
NACC424241	16	0	NACC534339	0.5	1	1	1	1	0
NACC517376	19	0	NACC534339	0	0	0	1	0	0
NACC989110	18	0	NACC534339	0.5	1	1	1	1	0
NACC534339	17	1	NACC534339	0.5	1	0	1	1	0
NACC225153	20	0	NACC536271	0	1	0	1	0	0
NACC284078	19	0	NACC536271	0	0	1	1	0	1
NACC649408	11	0	NACC536271	2	1	0	1	1	0
NACC667021	16	0	NACC536271	1	1	0	1	1	0
NACC937607	14	0	NACC536271	2	1	1	1	1	0
NACC536271	17	1	NACC536271	0	1	1	1	1	0
NACC110222	16	0	NACC547141	0	1	1	0	1	0
NACC131503	15	0	NACC547141	1	1	0	1	1	0
NACC769593	18	0	NACC547141	0	1	1	1	1	0
NACC771300	18	0	NACC547141	2	1	0	1	1	0
NACC975428	12	0	NACC547141	2	0	0	1	1	0
NACC547141	20	1	NACC547141	0.5	1	0	1	1	0
NACC070937	18	0	NACC553199	0	1	0	1	1	0
NACC119444	12	0	NACC553199	0	1	0	1	1	0
NACC686005	13	0	NACC553199	0	1	0	1	0	0
NACC806315	13	0	NACC553199	0.5	1	0	1	1	0
NACC999631	16	0	NACC553199	1	1	1	1	0	0
NACC553199	10	1	NACC553199	0.5	1	0	1	1	0
NACC116154	16	0	NACC559610	1	1	1	1	1	0
NACC358111	20	0	NACC559610	0	1	1	1	1	0
NACC496350	15	0	NACC559610	0	1	0	1	1	0
NACC701437	13	0	NACC559610	3	1	1	1	1	0
NACC559610	16	1	NACC559610	2	0	1	0	1	0
NACC125598	22	0	NACC561009	0	0	1	0	0	1
NACC318024	16	0	NACC561009	0.5	0	1	1	0	1
NACC326821	14	0	NACC561009	0	1	0	1	1	0
NACC751244	18	0	NACC561009	0	0	1	1	0	1
NACC561009	18	1	NACC561009	0	1	1	1	1	0
NACC329721	10	0	NACC561047	1	1	0	1	1	0
NACC512850	16	0	NACC561047	3	0	0	1	1	0
NACC553970	17	0	NACC561047	2	1	0	1	1	0
NACC561047	20	1	NACC561047	0	0	0	1	0	1
NACC108410	18	0	NACC562831	0	1	1	1	1	0
NACC299566	12	0	NACC562831	0	1	0	1	1	0
NACC709450	16	0	NACC562831	0.5	1	0	1	1	0
NACC715967	16	0	NACC562831	1	1	0	1	1	0
NACC925833	17	0	NACC562831	0	1	1	1	0	1
NACC562831	18	1	NACC562831	0.5	0	1	1	0	0
NACC210425	16	0	NACC565322	0	1	1	0	1	0
NACC434963	16	0	NACC565322	0.5	1	1	1	1	0
NACC667681	13	0	NACC565322	0	1	0	1	1	0
NACC834296	20	0	NACC565322	0	1	1	1	1	0
NACC565322	16	1	NACC565322	0	1	0	1	1	0
NACC183319	20	0	NACC570271	0.5	1	0	0	1	0
NACC365523	12	0	NACC570271	2	1	0	1	1	0
NACC670522	6	0	NACC570271	0	1	0	1	1	0
NACC882410	14	0	NACC570271	3	1	0	1	1	0
NACC991484	12	0	NACC570271	0.5	0	1	0	0	1
NACC570271	18	1	NACC570271	0	1	0	1	1	0
NACC013409	18	0	NACC570518	0	1	1	1	1	0
NACC263566	16	0	NACC570518	3	1	0	0	1	0
NACC673245	18	0	NACC570518	0	1	1	0	0	0
NACC813348	18	0	NACC570518	2	1	0	1	1	0
NACC952834	14	0	NACC570518	0	1	1	1	1	0
NACC570518	13	1	NACC570518	0.5	1	0	1	1	0
NACC497392	20	0	NACC570618	2	1	1	1	1	0
NACC538539	20	0	NACC570618	0	1	0	1	1	0
NACC562510	12	0	NACC570618	0.5	1	0	1	1	0
NACC748919	16	0	NACC570618	0	1	0	0	1	0
NACC770787	18	0	NACC570618	2	1	1	1	1	0
NACC570618	12	1	NACC570618	0	1	1	1	0	1
NACC150980	18	0	NACC577324	0.5	1	0	1	1	0
NACC387952	20	0	NACC577324	1	1	1	1	1	0
NACC413245	20	0	NACC577324	0	1	0	1	1	0
NACC504001	21	0	NACC577324	0	1	1	1	1	0
NACC650132	12	0	NACC577324	1	1	0	1	1	0
NACC577324	20	1	NACC577324	0	1	0	1	1	0
NACC149519	13	0	NACC587569	0.5	1	1	1	1	0
NACC154132	16	0	NACC587569	0	1	0	1	1	0
NACC251753	16	0	NACC587569	2	1	0	1	1	0
NACC579570	14	0	NACC587569	1	1	0	1	0	0
NACC587569	16	1	NACC587569	0.5	1	0	1	1	0
NACC161452	18	0	NACC595881	0.5	1	0	1	1	0
NACC555661	18	0	NACC595881	0	1	1	0	1	0
NACC582204	13	0	NACC595881	0	1	0	1	1	0
NACC805668	17	0	NACC595881	0	1	0	1	1	0
NACC925460	16	0	NACC595881	0.5	0	0	1	0	1
NACC595881	12	1	NACC595881	1	0	1	0	0	0
NACC114233	19	0	NACC597882	1	1	0	1	1	0
NACC393850	18	0	NACC597882	0	1	0	1	1	0
NACC496134	16	0	NACC597882	0	0	1	0	0	0
NACC536842	12	0	NACC597882	0	1	1	0	1	0
NACC992483	16	0	NACC597882	0	1	0	1	1	0
NACC597882	20	1	NACC597882	0	0	0	1	0	0
NACC052792	16	0	NACC598601	0	1	1	1	1	0
NACC057843	18	0	NACC598601	0.5	1	0	1	1	0
NACC282654	20	0	NACC598601	0.5	1	0	1	1	0
NACC823609	12	0	NACC598601	0	1	0	1	1	0
NACC999209	16	0	NACC598601	0	1	0	1	1	0
NACC598601	16	1	NACC598601	0	0	1	0	0	1
NACC104765	20	0	NACC613148	0.5	1	0	1	1	0
NACC611373	16	0	NACC613148	1	1	0	1	1	0
NACC702240	12	0	NACC613148	0	0	0	1	0	1
NACC794561	18	0	NACC613148	0.5	1	1	0	1	0
NACC807377	18	0	NACC613148	1	1	0	1	1	0
NACC613148	18	1	NACC613148	0.5	1	0	0	1	0
NACC118569	7	0	NACC613244	0	0	1	0	0	1
NACC221296	20	0	NACC613244	1	0	1	1	0	1
NACC698548	16	0	NACC613244	1	1	0	0	1	0
NACC774448	14	0	NACC613244	0	0	1	1	0	0
NACC235863	20	0	NACC613244	0	1	1	1	1	0
NACC613244	13	1	NACC613244	0.5	1	1	1	0	0
NACC173621	14	0	NACC618336	0	1	0	1	1	0
NACC221175	12	0	NACC618336	1	1	1	1	1	0
NACC406039	12	0	NACC618336	1	1	1	1	1	0
NACC715967	16	0	NACC618336	0.5	1	0	1	1	0
NACC973522	16	0	NACC618336	0	1	1	0	1	0
NACC618336	10	1	NACC618336	0.5	1	0	1	1	0
NACC092518	10	0	NACC620216	1	1	1	0	1	0
NACC206511	16	0	NACC620216	0	1	0	1	1	0
NACC657666	12	0	NACC620216	0	1	0	1	1	0
NACC728901	16	0	NACC620216	0	1	1	1	1	0
NACC606348	12	0	NACC620216	0	1	1	1	1	0
NACC620216	17	1	NACC620216	0	1	1	1	0	1
NACC353393	20	0	NACC622465	0	1	0	1	1	0
NACC635810	19	0	NACC622465	0	1	0	0	1	0
NACC905942	16	0	NACC622465	0	0	1	1	0	1
NACC975990	12	0	NACC622465	1	1	1	1	1	0
NACC622465	14	1	NACC622465	0	0	1	0	0	0
NACC166937	13	0	NACC628725	0.5	0	0	0	0	0
NACC394239	16	0	NACC628725	0	1	0	1	1	0
NACC518429	18	0	NACC628725	0	0	1	1	0	1
NACC913197	16	0	NACC628725	0.5	1	0	1	1	0
NACC628725	16	1	NACC628725	0.5	1	0	1	1	0
NACC414361	16	0	NACC629145	0.5	1	0	1	1	0
NACC625585	8	0	NACC629145	0.5	1	0	1	1	0
NACC629312	16	0	NACC629145	0.5	0	1	0	0	1
NACC810367	16	0	NACC629145	0	1	0	1	1	0
NACC899441	20	0	NACC629145	0	1	0	1	1	0
NACC629145	20	1	NACC629145	0.5	1	0	1	0	0
NACC020707	20	0	NACC629599	1	1	0	1	1	0
NACC276629	18	0	NACC629599	1	1	0	1	1	0
NACC521092	16	0	NACC629599	0.5	1	0	1	1	0
NACC657544	20	0	NACC629599	2	1	0	1	1	0
NACC977707	16	0	NACC629599	0	0	0	0	0	1
NACC629599	14	1	NACC629599	0	1	1	1	1	0
NACC088976	16	0	NACC633756	0	1	0	1	1	0
NACC236378	18	0	NACC633756	0	1	1	1	1	0
NACC256876	16	0	NACC633756	1	1	0	0	1	0
NACC473823	16	0	NACC633756	0.5	1	0	1	1	0
NACC685781	13	0	NACC633756	0	1	1	1	1	0
NACC633756	18	1	NACC633756	0	1	1	1	1	0
NACC157987	19	0	NACC635935	0.5	1	1	1	1	0
NACC736111	18	0	NACC635935	1	1	0	1	1	0
NACC783587	12	0	NACC635935	0.5	1	0	1	1	0
NACC855701	14	0	NACC635935	0	1	1	0	1	0
NACC635935	18	1	NACC635935	0	0	0	1	1	0
NACC052909	14	0	NACC637392	1	0	1	1	0	1
NACC140032	18	0	NACC637392	0	1	0	1	1	0
NACC608725	14	0	NACC637392	2	1	0	1	1	0
NACC806223	18	0	NACC637392	0.5	1	0	1	1	0
NACC985657	16	0	NACC637392	0.5	1	1	1	1	0
NACC637392	12	1	NACC637392	0.5	1	0	1	0	0
NACC055496	16	0	NACC640518	0	0	1	1	0	1
NACC157809	16	0	NACC640518	0.5	1	1	1	1	0
NACC462587	14	0	NACC640518	0	1	0	1	1	0
NACC894901	14	0	NACC640518	0.5	1	0	1	1	0
NACC640518	12	1	NACC640518	0.5	0	0	1	0	0
NACC104944	19	0	NACC640612	1	1	0	1	1	0
NACC237267	14	0	NACC640612	1	1	0	1	1	0
NACC309595	14	0	NACC640612	0.5	1	0	1	1	0
NACC487548	18	0	NACC640612	0	1	0	1	1	0
NACC874009	6	0	NACC640612	2	1	0	0	1	0
NACC640612	18	1	NACC640612	0	1	1	1	1	0
NACC622056	13	0	NACC643642	0	1	1	1	1	0
NACC059861	19	0	NACC643642	0	1	0	1	1	0
NACC098543	16	0	NACC643642	0	1	1	1	1	0
NACC210341	17	0	NACC643642	3	1	1	1	0	0
NACC728901	16	0	NACC643642	0	1	1	1	1	0
NACC643642	16	1	NACC643642	0	1	1	1	0	0
NACC010336	21	0	NACC644510	0	1	0	1	1	0
NACC299791	17	0	NACC644510	0	1	1	1	1	0
NACC386709	14	0	NACC644510	0.5	1	1	1	1	0
NACC863913	15	0	NACC644510	0.5	1	1	1	1	0
NACC933301	15	0	NACC644510	1	1	1	1	1	0
NACC644510	12	1	NACC644510	0.5	0	0	0	0	0
NACC093468	18	0	NACC655818	1	1	1	0	1	0
NACC343216	16	0	NACC655818	0	1	0	1	1	0
NACC412080	18	0	NACC655818	0	1	0	1	1	0
NACC450794	12	0	NACC655818	0	1	1	0	1	0
NACC843752	12	0	NACC655818	0	1	0	1	1	0
NACC655818	16	1	NACC655818	0	0	1	1	0	0
NACC068807	12	0	NACC664171	0	0	1	1	0	0
NACC489660	12	0	NACC664171	1	1	0	1	1	0
NACC700372	20	0	NACC664171	0.5	0	0	1	0	0
NACC942946	20	0	NACC664171	0	1	0	1	1	0
NACC943110	12	0	NACC664171	0.5	1	1	1	1	0
NACC664171	22	1	NACC664171	0.5	1	0	1	1	0
NACC153895	14	0	NACC666897	0	1	1	1	1	0
NACC495741	18	0	NACC666897	3	1	1	1	1	0
NACC607663	16	0	NACC666897	0	1	0	1	1	0
NACC781969	19	0	NACC666897	0	1	0	1	1	0
NACC965030	17	0	NACC666897	0	1	0	1	1	0
NACC666897	16	1	NACC666897	1	1	0	1	1	0
NACC102805	18	0	NACC675636	0.5	1	0	1	1	0
NACC136753	20	0	NACC675636	0.5	1	0	1	1	0
NACC245493	14	0	NACC675636	0.5	1	0	1	1	0
NACC323638	16	0	NACC675636	0.5	1	0	1	1	0
NACC414920	15	0	NACC675636	2	1	1	1	1	0
NACC675636	18	1	NACC675636	0	1	0	1	1	0
NACC200764	14	0	NACC688585	0.5	1	1	1	1	0
NACC487399	16	0	NACC688585	0	0	1	1	0	0
NACC778830	18	0	NACC688585	1	1	0	1	1	0
NACC863913	15	0	NACC688585	0.5	1	1	1	1	0
NACC688585	20	1	NACC688585	0	1	0	1	0	0
NACC358955	12	0	NACC690894	0.5	1	0	1	1	0
NACC402274	19	0	NACC690894	1	1	0	1	1	0
NACC500322	18	0	NACC690894	0	1	0	1	1	0
NACC633271	16	0	NACC690894	0	0	1	1	0	0
NACC690894	12	1	NACC690894	0	0	0	0	0	0
NACC070582	12	0	NACC693922	0.5	0	1	1	0	1
NACC213060	19	0	NACC693922	0.5	1	0	1	1	0
NACC386818	14	0	NACC693922	0	1	0	1	1	0
NACC603651	16	0	NACC693922	2	1	0	1	1	0
NACC770787	18	0	NACC693922	0.5	1	1	1	1	0
NACC693922	12	1	NACC693922	1	1	0	0	1	0
NACC300133	18	0	NACC696033	0.5	1	0	1	1	0
NACC615798	18	0	NACC696033	1	1	0	1	1	0
NACC838124	16	0	NACC696033	3	1	1	1	1	0
NACC541212	16	0	NACC696033	0	1	1	1	1	0
NACC696033	14	1	NACC696033	0	1	1	1	0	0
NACC016407	14	0	NACC705854	0	1	1	1	1	0
NACC280118	16	0	NACC705854	0	0	1	1	0	1
NACC452117	18	0	NACC705854	1	1	0	0	1	0
NACC833105	20	0	NACC705854	1	1	0	1	1	0
NACC977948	8	0	NACC705854	0	1	1	0	1	0
NACC705854	12	1	NACC705854	0.5	0	0	0	1	0
NACC230995	14	0	NACC715524	0	1	0	1	1	0
NACC344955	18	0	NACC715524	0.5	1	0	0	1	0
NACC522390	18	0	NACC715524	2	1	0	0	1	0
NACC559009	20	0	NACC715524	0	1	0	1	1	0
NACC569125	14	0	NACC715524	3	0	1	1	1	0
NACC715524	16	1	NACC715524	0.5	0	0	1	0	0
NACC083687	16	0	NACC716598	0	1	0	1	1	0
NACC164017	16	0	NACC716598	0.5	1	0	1	1	0
NACC392995	16	0	NACC716598	0.5	1	0	1	1	0
NACC490313	19	0	NACC716598	0	0	0	1	0	1
NACC784574	8	0	NACC716598	3	1	0	1	1	0
NACC716598	14	1	NACC716598	0	0	0	1	0	0
NACC059294	16	0	NACC717520	3	1	0	1	1	0
NACC142509	18	0	NACC717520	0	1	1	1	1	0
NACC391029	14	0	NACC717520	0.5	1	0	1	1	0
NACC586854	14	0	NACC717520	0.5	1	1	1	1	0
NACC709828	20	0	NACC717520	0	1	1	1	1	0
NACC717520	16	1	NACC717520	0	1	0	1	1	0
NACC445355	18	0	NACC720128	0	0	1	1	0	1
NACC480401	18	0	NACC720128	0	0	1	1	0	0
NACC481818	16	0	NACC720128	0	1	1	1	1	0
NACC593599	18	0	NACC720128	0	1	0	1	1	0
NACC988182	16	0	NACC720128	0.5	1	0	1	1	0
NACC720128	13	1	NACC720128	0.5	0	0	0	0	0
NACC049162	17	0	NACC725587	1	1	0	1	1	0
NACC096054	16	0	NACC725587	0	1	1	1	1	0
NACC140054	16	0	NACC725587	0	1	1	1	1	0
NACC732031	18	0	NACC725587	0	1	1	1	1	0
NACC887498	18	0	NACC725587	0	0	0	1	1	0
NACC725587	20	1	NACC725587	0	1	0	1	0	1
NACC143280	18	0	NACC726003	0	1	0	1	1	0
NACC352744	16	0	NACC726003	0	1	1	1	0	0
NACC478776	16	0	NACC726003	0	1	1	1	1	0
NACC571073	18	0	NACC726003	0	1	0	1	1	0
NACC657666	12	0	NACC726003	0	1	0	1	1	0
NACC726003	14	1	NACC726003	0.5	1	0	1	1	0
NACC042473	16	0	NACC732037	0	1	0	1	1	0
NACC227062	16	0	NACC732037	0	0	0	1	0	0
NACC246799	16	0	NACC732037	0	1	1	1	1	0
NACC574711	18	0	NACC732037	1	1	0	1	1	0
NACC816399	14	0	NACC732037	0	1	1	1	1	0
NACC732037	18	1	NACC732037	0	1	0	1	1	0
NACC293744	16	0	NACC734558	0	1	0	1	1	0
NACC346719	18	0	NACC734558	0	1	1	0	1	0
NACC428546	12	0	NACC734558	0	1	0	1	1	0
NACC961691	14	0	NACC734558	0.5	1	0	1	1	0
NACC979241	12	0	NACC734558	0.5	0	0	1	0	1
NACC734558	12	1	NACC734558	0.5	0	1	1	0	1
NACC072840	16	0	NACC736109	0.5	1	0	1	1	0
NACC107896	20	0	NACC736109	1	1	0	1	1	0
NACC775189	20	0	NACC736109	0	1	1	1	1	0
NACC841556	14	0	NACC736109	0	1	1	1	1	0
NACC869489	12	0	NACC736109	0	0	1	0	0	0
NACC736109	12	1	NACC736109	0	1	1	0	0	1
NACC301698	14	0	NACC737641	0	1	1	1	1	0
NACC681783	16	0	NACC737641	0	1	0	0	1	0
NACC884435	16	0	NACC737641	0.5	0	0	0	0	1
NACC947630	17	0	NACC737641	0	1	1	1	1	0
NACC950159	18	0	NACC737641	0	1	0	1	1	0
NACC737641	12	1	NACC737641	0.5	1	0	0	1	0
NACC179788	18	0	NACC738775	0	1	1	1	1	0
NACC606348	12	0	NACC738775	0	1	1	1	1	0
NACC622056	13	0	NACC738775	1	1	1	1	1	0
NACC895414	12	0	NACC738775	0	0	1	1	1	0
NACC738775	14	1	NACC738775	0.5	1	1	1	1	0
NACC082204	18	0	NACC740598	0	1	0	1	1	0
NACC179899	16	0	NACC740598	0	1	0	0	1	0
NACC363842	14	0	NACC740598	1	1	0	1	1	0
NACC740598	12	1	NACC740598	0.5	0	1	1	0	1
NACC192644	12	0	NACC743927	2	1	1	1	1	0
NACC524806	14	0	NACC743927	0	1	1	1	1	0
NACC649408	11	0	NACC743927	1	1	0	1	1	0
NACC925290	14	0	NACC743927	0	1	0	1	1	0
NACC945278	2	0	NACC743927	2	1	0	1	1	0
NACC743927	14	1	NACC743927	0.5	0	1	0	0	0
NACC197687	20	0	NACC749864	0	1	0	1	1	0
NACC270893	18	0	NACC749864	0	1	1	1	1	0
NACC565802	11	0	NACC749864	1	1	0	1	1	0
NACC792798	14	0	NACC749864	0	0	1	1	0	1
NACC843415	14	0	NACC749864	0	0	0	1	0	0
NACC749864	14	1	NACC749864	0.5	1	0	0	0	0
NACC375187	12	0	NACC750833	2	0	1	1	0	0
NACC451206	13	0	NACC750833	0	0	0	1	0	0
NACC820776	20	0	NACC750833	0.5	1	0	1	1	0
NACC855477	18	0	NACC750833	0.5	1	0	1	1	0
NACC750833	14	1	NACC750833	1	1	0	1	1	0
NACC171242	19	0	NACC752251	0	1	0	1	1	0
NACC670052	18	0	NACC752251	0	1	1	1	1	0
NACC750711	14	0	NACC752251	0.5	0	0	1	1	0
NACC808311	18	0	NACC752251	0	1	1	1	1	0
NACC752251	13	1	NACC752251	0.5	0	0	1	0	0
NACC151939	18	0	NACC758074	0.5	1	1	1	1	0
NACC417975	16	0	NACC758074	0	1	1	0	1	0
NACC610472	14	0	NACC758074	0	1	1	1	1	0
NACC710774	16	0	NACC758074	0.5	1	0	1	1	0
NACC927495	18	0	NACC758074	0	1	1	1	1	0
NACC758074	20	1	NACC758074	0.5	0	0	1	0	0
NACC161667	16	0	NACC760143	0	1	0	1	1	0
NACC196810	13	0	NACC760143	0	1	1	1	1	0
NACC272808	18	0	NACC760143	0.5	1	0	1	1	0
NACC290781	16	0	NACC760143	0	1	0	1	1	0
NACC511791	18	0	NACC760143	0	1	0	1	1	0
NACC760143	12	1	NACC760143	0.5	0	1	0	0	1
NACC491615	16	0	NACC760871	0.5	1	1	1	1	0
NACC620746	16	0	NACC760871	0	1	1	1	1	0
NACC694293	16	0	NACC760871	0	1	1	1	1	0
NACC726897	16	0	NACC760871	0	1	0	1	1	0
NACC882999	16	0	NACC760871	0.5	0	0	1	0	0
NACC760871	16	1	NACC760871	0	1	1	1	1	0
NACC001464	16	0	NACC778150	1	1	1	1	1	0
NACC308028	14	0	NACC778150	0	1	1	0	1	0
NACC370588	20	0	NACC778150	0	1	1	1	1	0
NACC457687	18	0	NACC778150	0	0	1	1	0	0
NACC908968	14	0	NACC778150	0.5	1	1	1	1	0
NACC778150	20	1	NACC778150	0.5	1	1	1	0	0
NACC015713	16	0	NACC779324	1	1	0	1	1	0
NACC153796	18	0	NACC779324	0	1	1	1	1	0
NACC322567	15	0	NACC779324	0.5	1	0	1	1	0
NACC927004	16	0	NACC779324	0	1	0	1	1	0
NACC984937	12	0	NACC779324	0.5	1	0	1	1	0
NACC779324	16	1	NACC779324	0	1	1	0	0	0
NACC042991	17	0	NACC787480	0.5	1	1	1	1	0
NACC221757	20	0	NACC787480	0	0	0	1	0	0
NACC222830	16	0	NACC787480	0	1	1	1	1	0
NACC435071	14	0	NACC787480	0	1	0	1	1	0
NACC634453	14	0	NACC787480	0	1	1	1	0	0
NACC787480	20	1	NACC787480	0	1	1	1	1	0
NACC006205	14	0	NACC793370	0	1	1	1	1	0
NACC179165	12	0	NACC793370	0	1	0	1	1	0
NACC751091	18	0	NACC793370	1	1	1	1	1	0
NACC752038	16	0	NACC793370	0	1	1	1	1	0
NACC793370	13	1	NACC793370	0.5	0	1	1	0	0
NACC017698	16	0	NACC793572	0.5	1	1	1	1	0
NACC084449	16	0	NACC793572	1	1	0	1	1	0
NACC591820	18	0	NACC793572	0	1	1	0	1	0
NACC901363	16	0	NACC793572	0.5	0	1	1	1	0
NACC793572	23	1	NACC793572	0.5	1	0	1	1	0
NACC364616	19	0	NACC794844	1	1	0	1	1	0
NACC512264	18	0	NACC794844	0	1	0	1	1	0
NACC734072	12	0	NACC794844	0	1	0	1	1	0
NACC924833	12	0	NACC794844	1	1	1	1	1	0
NACC955576	18	0	NACC794844	1	1	0	1	1	0
NACC794844	12	1	NACC794844	0.5	0	0	1	0	0
NACC046497	12	0	NACC797100	0.5	1	0	1	1	0
NACC156602	16	0	NACC797100	2	1	1	1	1	0
NACC545848	16	0	NACC797100	2	1	1	1	1	0
NACC868237	16	0	NACC797100	0	1	1	1	1	0
NACC879488	16	0	NACC797100	0	1	1	1	1	0
NACC797100	15	1	NACC797100	0	0	0	1	0	0
NACC161549	19	0	NACC806671	1	1	0	1	1	0
NACC309426	20	0	NACC806671	2	1	0	1	1	0
NACC406013	12	0	NACC806671	0	1	1	1	1	0
NACC502792	12	0	NACC806671	0.5	0	0	1	0	1
NACC579475	18	0	NACC806671	0.5	1	0	1	1	0
NACC806671	16	1	NACC806671	0	1	0	1	1	0
NACC038403	16	0	NACC814757	1	1	0	1	1	0
NACC185008	14	0	NACC814757	0.5	1	0	0	1	0
NACC279638	18	0	NACC814757	3	0	1	0	1	0
NACC803770	18	0	NACC814757	0	0	1	0	0	1
NACC814757	16	1	NACC814757	0.5	1	0	1	0	0
NACC023967	18	0	NACC816953	0	1	0	1	1	0
NACC196751	16	0	NACC816953	0.5	1	0	1	1	0
NACC210700	16	0	NACC816953	0	1	0	1	1	0
NACC215831	16	0	NACC816953	0.5	1	0	1	1	0
NACC731300	18	0	NACC816953	2	0	1	1	1	0
NACC816953	19	1	NACC816953	1	0	0	1	0	1
NACC002288	18	0	NACC817037	0.5	1	0	1	1	0
NACC035481	20	0	NACC817037	0.5	1	1	1	1	0
NACC091917	16	0	NACC817037	0	1	0	1	1	0
NACC193149	18	0	NACC817037	0	1	1	0	1	0
NACC434793	16	0	NACC817037	1	1	1	1	1	0
NACC817037	18	1	NACC817037	0.5	1	0	0	1	0
NACC060833	12	0	NACC819857	0	0	0	0	0	1
NACC113819	16	0	NACC819857	0	0	0	1	0	1
NACC174114	13	0	NACC819857	1	1	0	1	1	0
NACC609908	14	0	NACC819857	0	1	1	1	1	0
NACC829310	12	0	NACC819857	1	1	1	1	1	0
NACC819857	20	1	NACC819857	0	0	0	0	0	1
NACC021496	12	0	NACC824304	1	1	1	1	1	0
NACC152775	18	0	NACC824304	0	1	0	1	1	0
NACC715967	16	0	NACC824304	0.5	1	0	1	1	0
NACC829999	14	0	NACC824304	0	1	1	1	1	0
NACC918921	12	0	NACC824304	0	1	1	1	1	0
NACC824304	16	1	NACC824304	3	0	0	1	1	0
NACC123231	12	0	NACC828368	0.5	1	0	1	1	0
NACC146151	18	0	NACC828368	0.5	1	0	1	1	0
NACC188158	16	0	NACC828368	0.5	1	1	0	1	0
NACC604717	13	0	NACC828368	0	0	1	1	0	1
NACC672406	18	0	NACC828368	0.5	1	0	1	1	0
NACC828368	20	1	NACC828368	0	1	0	1	1	0
NACC085731	20	0	NACC829421	0	1	0	1	1	0
NACC227778	18	0	NACC829421	0.5	0	0	1	0	1
NACC324303	18	0	NACC829421	0.5	1	0	1	1	0
NACC793766	16	0	NACC829421	0	1	1	1	1	0
NACC825678	13	0	NACC829421	0	1	1	1	1	0
NACC829421	14	1	NACC829421	1	1	0	1	1	0
NACC016324	18	0	NACC830828	0.5	1	0	1	1	0
NACC154693	14	0	NACC830828	0	0	1	1	0	1
NACC268714	12	0	NACC830828	1	1	1	1	1	0
NACC389118	18	0	NACC830828	0.5	1	0	1	1	0
NACC839926	18	0	NACC830828	0	1	1	1	1	0
NACC830828	14	1	NACC830828	0	1	1	1	1	0
NACC025134	16	0	NACC832165	0	1	0	1	1	0
NACC107077	20	0	NACC832165	0	1	0	0	1	0
NACC117436	20	0	NACC832165	0.5	1	1	1	1	0
NACC153785	16	0	NACC832165	0	1	1	1	1	0
NACC734161	16	0	NACC832165	0.5	1	0	1	1	0
NACC832165	18	1	NACC832165	1	0	1	1	0	1
NACC123328	15	0	NACC833607	0.5	1	1	1	1	0
NACC165070	20	0	NACC833607	2	1	0	0	1	0
NACC474680	16	0	NACC833607	3	1	0	1	1	0
NACC720607	14	0	NACC833607	3	1	1	1	1	0
NACC833607	16	1	NACC833607	1	1	0	1	1	0
NACC142905	9	0	NACC840025	1	1	0	1	1	0
NACC354370	18	0	NACC840025	0.5	1	0	1	1	0
NACC472822	18	0	NACC840025	0	1	0	1	1	0
NACC615997	12	0	NACC840025	0.5	1	0	1	1	0
NACC673909	12	0	NACC840025	0.5	1	1	1	1	0
NACC840025	13	1	NACC840025	0.5	0	1	1	0	0
NACC020203	20	0	NACC843881	0	1	1	1	1	0
NACC787374	18	0	NACC843881	0	0	1	0	0	0
NACC857145	19	0	NACC843881	0	1	0	1	1	0
NACC860377	20	0	NACC843881	0	1	1	1	1	0
NACC843881	19	1	NACC843881	0	0	0	1	1	0
NACC472835	12	0	NACC844308	0.5	1	0	1	1	0
NACC473188	16	0	NACC844308	0.5	0	0	1	0	1
NACC505845	15	0	NACC844308	0	1	1	1	1	0
NACC725629	17	0	NACC844308	1	1	1	0	1	0
NACC844308	13	1	NACC844308	2	1	0	0	0	1
NACC332672	14	0	NACC845178	0	1	1	1	1	0
NACC366453	17	0	NACC845178	0.5	1	0	1	1	0
NACC437870	16	0	NACC845178	0	1	1	0	1	0
NACC724965	18	0	NACC845178	0	1	0	1	1	0
NACC756454	12	0	NACC845178	0.5	0	0	1	1	0
NACC845178	18	1	NACC845178	0	1	0	1	1	0
NACC272988	13	0	NACC848281	0	1	1	1	1	0
NACC368901	14	0	NACC848281	0	0	1	1	0	0
NACC461060	18	0	NACC848281	0	0	1	1	0	0
NACC464121	14	0	NACC848281	0.5	1	0	1	1	0
NACC848281	12	1	NACC848281	0	0	0	1	0	0
NACC071759	18	0	NACC852595	0	1	0	1	1	0
NACC100693	16	0	NACC852595	0	1	0	0	1	0
NACC134929	12	0	NACC852595	0	0	0	1	0	1
NACC210879	18	0	NACC852595	0	1	1	1	1	0
NACC688711	16	0	NACC852595	0	1	1	1	1	0
NACC852595	20	1	NACC852595	1	1	0	1	0	1
NACC176148	12	0	NACC855249	0	1	1	1	1	0
NACC267768	14	0	NACC855249	0	1	0	1	1	0
NACC497314	18	0	NACC855249	3	1	0	1	1	0
NACC876427	18	0	NACC855249	0.5	1	1	1	1	0
NACC282654	20	0	NACC855249	0.5	1	0	1	1	0
NACC855249	16	1	NACC855249	0	0	1	1	0	0
NACC067141	12	0	NACC855961	0.5	1	1	1	0	1
NACC166911	14	0	NACC855961	0	0	1	1	1	0
NACC351618	19	0	NACC855961	0	1	0	1	1	0
NACC659684	20	0	NACC855961	0.5	1	0	1	1	0
NACC833354	12	0	NACC855961	0.5	1	1	1	1	0
NACC855961	20	1	NACC855961	0.5	1	0	1	1	0
NACC005230	8	0	NACC861111	1	1	1	1	1	0
NACC019383	20	0	NACC861111	0	1	0	1	1	0
NACC396482	13	0	NACC861111	0.5	1	0	1	1	0
NACC713525	12	0	NACC861111	0	0	0	1	0	1
NACC994970	16	0	NACC861111	0.5	1	0	1	1	0
NACC861111	12	1	NACC861111	0.5	1	1	0	0	1
NACC215408	16	0	NACC863637	0.5	0	0	0	0	1
NACC326927	18	0	NACC863637	1	1	0	1	1	0
NACC712050	18	0	NACC863637	0.5	1	0	0	1	0
NACC827801	15	0	NACC863637	0	1	1	1	1	0
NACC930593	12	0	NACC863637	0.5	1	1	1	1	0
NACC863637	18	1	NACC863637	0.5	1	1	1	0	0
NACC025004	16	0	NACC865159	0	1	1	1	1	0
NACC217189	9	0	NACC865159	1	1	0	1	1	0
NACC497459	12	0	NACC865159	0.5	1	0	1	1	0
NACC710774	16	0	NACC865159	1	1	0	1	1	0
NACC865159	20	1	NACC865159	0.5	1	0	1	0	1
NACC297727	16	0	NACC880616	0	0	1	1	0	0
NACC307432	16	0	NACC880616	1	1	0	1	1	0
NACC482725	15	0	NACC880616	0	1	1	0	1	0
NACC510923	13	0	NACC880616	0	1	1	1	1	0
NACC855701	14	0	NACC880616	0	1	1	0	1	0
NACC880616	18	1	NACC880616	0	1	1	1	0	0
NACC020811	8	0	NACC887046	0	1	0	1	1	0
NACC497314	18	0	NACC887046	3	1	0	1	1	0
NACC610397	20	0	NACC887046	0	1	0	1	1	0
NACC767939	12	0	NACC887046	0	1	1	1	1	0
NACC879647	16	0	NACC887046	0	1	1	0	1	0
NACC887046	20	1	NACC887046	0	1	1	1	0	0
NACC013678	16	0	NACC887695	0	1	0	1	1	0
NACC240433	13	0	NACC887695	1	1	0	1	1	0
NACC244670	12	0	NACC887695	0.5	1	1	1	1	0
NACC772975	18	0	NACC887695	0	1	0	1	1	0
NACC887695	15	1	NACC887695	1	0	0	1	0	0
NACC428546	12	0	NACC892483	0	1	0	1	1	0
NACC448999	12	0	NACC892483	1	1	1	0	1	0
NACC777831	18	0	NACC892483	0	1	1	1	1	0
NACC780551	16	0	NACC892483	0	1	0	1	1	0
NACC994058	18	0	NACC892483	0.5	1	0	1	1	0
NACC892483	16	1	NACC892483	3	0	1	1	1	0
NACC335265	18	0	NACC892529	0.5	1	0	1	1	0
NACC431273	20	0	NACC892529	1	1	0	1	1	0
NACC438212	20	0	NACC892529	0	1	0	1	1	0
NACC457869	18	0	NACC892529	0.5	1	0	1	1	0
NACC999393	11	0	NACC892529	1	1	0	1	1	0
NACC892529	12	1	NACC892529	0.5	0	0	0	0	1
NACC282440	17	0	NACC895295	0.5	0	1	1	0	1
NACC523286	20	0	NACC895295	0	1	0	1	1	0
NACC622788	16	0	NACC895295	0	1	0	1	1	0
NACC760981	12	0	NACC895295	0.5	1	0	1	1	0
NACC890528	20	0	NACC895295	2	1	0	0	1	0
NACC895295	16	1	NACC895295	0	0	1	0	0	1
NACC438637	16	0	NACC901971	0	1	0	1	1	0
NACC572922	20	0	NACC901971	0	1	0	1	1	0
NACC762883	16	0	NACC901971	0.5	1	0	1	1	0
NACC909813	12	0	NACC901971	0	1	1	1	1	0
NACC901971	12	1	NACC901971	0	1	0	1	1	0
NACC305982	14	0	NACC902110	3	1	1	1	1	0
NACC374324	12	0	NACC902110	0	1	1	1	1	0
NACC447866	20	0	NACC902110	0	0	1	1	0	0
NACC460458	14	0	NACC902110	0	1	1	1	1	0
NACC965266	18	0	NACC902110	0	1	1	0	1	0
NACC902110	25	1	NACC902110	1	0	0	1	0	0
NACC168000	14	0	NACC902733	0	0	1	1	0	0
NACC244289	20	0	NACC902733	2	1	0	0	1	0
NACC790192	14	0	NACC902733	1	1	0	1	1	0
NACC804262	16	0	NACC902733	0	0	1	1	0	1
NACC985416	16	0	NACC902733	0	1	0	1	1	0
NACC902733	16	1	NACC902733	0	1	0	1	1	0
NACC210798	20	0	NACC904223	0.5	1	0	1	1	0
NACC289183	18	0	NACC904223	0.5	1	0	1	1	0
NACC310022	18	0	NACC904223	1	1	0	1	1	0
NACC427386	17	0	NACC904223	2	1	1	1	1	0
NACC487154	15	0	NACC904223	0	0	0	1	0	0
NACC904223	8	1	NACC904223	0	0	1	1	0	0
NACC055173	16	0	NACC905647	0.5	1	0	1	1	0
NACC056647	18	0	NACC905647	0	1	1	1	1	0
NACC641261	14	0	NACC905647	0	1	1	0	1	0
NACC645957	19	0	NACC905647	1	1	0	1	1	0
NACC954541	20	0	NACC905647	0	1	0	1	1	0
NACC905647	18	1	NACC905647	0	1	0	1	0	0
NACC461046	16	0	NACC909618	0	1	1	1	1	0
NACC650062	12	0	NACC909618	1	1	0	1	1	0
NACC908958	12	0	NACC909618	0	1	1	1	1	0
NACC909618	16	1	NACC909618	0	1	1	1	1	0
NACC133279	18	0	NACC911198	0.5	1	0	1	1	0
NACC146139	14	0	NACC911198	0.5	1	0	1	1	0
NACC331899	15	0	NACC911198	2	1	1	1	1	0
NACC887312	14	0	NACC911198	1	1	0	1	1	0
NACC911198	14	1	NACC911198	0	0	1	0	0	1
NACC190858	18	0	NACC914517	1	1	1	1	1	0
NACC284566	12	0	NACC914517	0.5	1	0	0	1	0
NACC315847	12	0	NACC914517	1	1	1	1	1	0
NACC497027	15	0	NACC914517	0.5	1	1	1	1	0
NACC601018	26	0	NACC914517	0.5	1	0	1	1	0
NACC914517	16	1	NACC914517	0	1	1	1	1	0
NACC263289	16	0	NACC915851	0	1	0	1	1	0
NACC326351	12	0	NACC915851	3	1	1	1	1	0
NACC333460	16	0	NACC915851	0	1	0	1	1	0
NACC572216	16	0	NACC915851	0	1	0	1	1	0
NACC641261	14	0	NACC915851	0	1	1	0	1	0
NACC915851	14	1	NACC915851	0	1	0	1	1	0
NACC355742	20	0	NACC918927	0.5	0	0	1	0	1
NACC437467	19	0	NACC918927	0	1	1	0	1	0
NACC740900	16	0	NACC918927	2	1	1	1	1	0
NACC846122	18	0	NACC918927	3	1	1	1	1	0
NACC918927	13	1	NACC918927	0.5	1	0	1	1	0
NACC576090	16	0	NACC932597	1	1	1	1	1	0
NACC598712	9	0	NACC932597	0.5	1	0	1	1	0
NACC689243	12	0	NACC932597	0	1	1	1	1	0
NACC880496	14	0	NACC932597	1	1	1	1	1	0
NACC938624	18	0	NACC932597	0.5	1	0	1	1	0
NACC932597	18	1	NACC932597	0	0	1	1	0	1
NACC371104	20	0	NACC933223	1	1	0	1	1	0
NACC519744	16	0	NACC933223	1	1	1	1	1	0
NACC521271	12	0	NACC933223	0	1	1	1	1	0
NACC899670	18	0	NACC933223	0	1	1	1	1	0
NACC933644	14	0	NACC933223	0.5	1	1	1	1	0
NACC933223	12	1	NACC933223	0.5	1	0	1	1	0
NACC003052	22	0	NACC933870	0	1	0	1	1	0
NACC169053	8	0	NACC933870	0.5	1	0	1	1	0
NACC605206	16	0	NACC933870	0	1	1	1	1	0
NACC801797	14	0	NACC933870	0.5	1	0	1	1	0
NACC923082	18	0	NACC933870	1	1	0	1	1	0
NACC933870	18	1	NACC933870	1	1	1	1	0	0
NACC583372	21	0	NACC935047	0	1	0	1	1	0
NACC589999	16	0	NACC935047	0.5	1	0	0	1	0
NACC603697	18	0	NACC935047	0	1	0	1	1	0
NACC682796	20	0	NACC935047	0.5	1	0	1	1	0
NACC772583	13	0	NACC935047	0	1	1	1	1	0
NACC935047	18	1	NACC935047	0	1	0	1	0	0
NACC013422	20	0	NACC936976	2	1	0	1	1	0
NACC236906	18	0	NACC936976	0.5	1	0	1	1	0
NACC276161	12	0	NACC936976	2	1	0	1	1	0
NACC447247	16	0	NACC936976	0.5	1	0	1	1	0
NACC591670	19	0	NACC936976	2	1	0	1	1	0
NACC936976	12	1	NACC936976	0	1	0	1	1	0
NACC096777	20	0	NACC941750	0.5	1	1	1	1	0
NACC571978	18	0	NACC941750	0	1	0	1	1	0
NACC752611	18	0	NACC941750	0	1	1	1	1	0
NACC866916	18	0	NACC941750	0	1	0	1	1	0
NACC941750	18	1	NACC941750	0	1	1	1	1	0
NACC429440	16	0	NACC944087	0.5	1	0	1	1	0
NACC448597	16	0	NACC944087	0	1	1	1	1	0
NACC688290	16	0	NACC944087	0.5	1	1	1	1	0
NACC932057	17	0	NACC944087	3	1	1	1	1	0
NACC944087	16	1	NACC944087	0	1	1	1	0	0
NACC114276	19	0	NACC944363	0	1	0	1	1	0
NACC530475	16	0	NACC944363	0.5	1	1	1	1	0
NACC540273	12	0	NACC944363	1	1	0	1	1	0
NACC739697	16	0	NACC944363	0	0	1	1	0	1
NACC825907	16	0	NACC944363	0	1	1	1	1	0
NACC944363	18	1	NACC944363	0	1	0	1	1	0
NACC131713	16	0	NACC947383	0.5	1	0	1	1	0
NACC169053	8	0	NACC947383	0.5	1	0	1	1	0
NACC203696	12	0	NACC947383	0.5	1	0	1	1	0
NACC905904	21	0	NACC947383	2	1	0	1	1	0
NACC947383	14	1	NACC947383	0	0	0	1	1	0
NACC538378	12	0	NACC949617	1	1	1	1	1	0
NACC568450	19	0	NACC949617	0.5	1	1	1	1	0
NACC688148	20	0	NACC949617	2	1	0	1	1	0
NACC752764	16	0	NACC949617	0.5	1	1	1	1	0
NACC964724	16	0	NACC949617	0.5	1	1	1	1	0
NACC949617	16	1	NACC949617	0.5	1	0	1	1	0
NACC115411	13	0	NACC951149	2	1	1	1	1	0
NACC310833	12	0	NACC951149	0	1	0	1	1	0
NACC448793	18	0	NACC951149	0	1	1	1	1	0
NACC642177	16	0	NACC951149	0	1	1	1	1	0
NACC761693	20	0	NACC951149	0.5	1	0	1	1	0
NACC951149	16	1	NACC951149	1	1	1	1	1	0
NACC072850	20	0	NACC962932	0	1	1	1	1	0
NACC108886	14	0	NACC962932	0.5	1	0	1	1	0
NACC623440	16	0	NACC962932	0	1	0	0	1	0
NACC676299	20	0	NACC962932	1	1	0	1	1	0
NACC891768	20	0	NACC962932	0	1	1	1	0	0
NACC962932	18	1	NACC962932	0	1	0	1	1	0
NACC278172	18	0	NACC963866	3	1	0	1	1	0
NACC385948	18	0	NACC963866	1	1	0	1	1	0
NACC579110	16	0	NACC963866	0	0	0	1	0	0
NACC930419	14	0	NACC963866	0	1	1	1	0	1
NACC954055	18	0	NACC963866	0	1	0	1	1	0
NACC963866	16	1	NACC963866	0	1	1	1	1	0
NACC257816	16	0	NACC977985	1	1	0	1	1	0
NACC378202	18	0	NACC977985	0	1	1	1	1	0
NACC666426	20	0	NACC977985	0	1	0	1	1	0
NACC769158	18	0	NACC977985	0	1	1	1	1	0
NACC891910	20	0	NACC977985	0	1	0	1	1	0
NACC977985	19	1	NACC977985	0	1	0	1	0	1
NACC635181	18	0	NACC978182	0	1	1	1	1	0
NACC694662	16	0	NACC978182	3	1	1	1	1	0
NACC742380	14	0	NACC978182	2	1	1	0	1	0
NACC809402	17	0	NACC978182	0.5	1	0	0	1	0
NACC914898	18	0	NACC978182	0.5	1	0	0	1	0
NACC978182	12	1	NACC978182	0.5	1	0	1	1	0
NACC378445	15	0	NACC978730	0.5	1	0	0	1	0
NACC420047	19	0	NACC978730	0.5	1	0	1	1	0
NACC662153	18	0	NACC978730	0	0	1	1	0	0
NACC807271	16	0	NACC978730	0	1	0	1	1	0
NACC982346	16	0	NACC978730	0.5	1	0	1	1	0
NACC978730	18	1	NACC978730	0	0	1	0	1	0
NACC318168	16	0	NACC980732	0	0	1	1	0	1
NACC386049	10	0	NACC980732	0.5	1	0	1	1	0
NACC665307	14	0	NACC980732	0.5	1	0	0	1	0
NACC714372	16	0	NACC980732	0.5	1	1	1	1	0
NACC046497	12	0	NACC980732	0.5	1	0	1	1	0
NACC980732	16	1	NACC980732	0	0	1	0	0	0
NACC109399	16	0	NACC981507	0	1	1	1	1	0
NACC205551	16	0	NACC981507	0	1	1	1	0	0
NACC245493	14	0	NACC981507	0	1	0	1	0	1
NACC575727	20	0	NACC981507	3	1	1	1	1	0
NACC829198	17	0	NACC981507	0	1	1	1	1	0
NACC981507	13	1	NACC981507	0	0	1	1	0	0
NACC030231	15	0	NACC982128	0	1	1	1	1	0
NACC574711	18	0	NACC982128	1	1	0	1	1	0
NACC828200	13	0	NACC982128	0.5	1	0	1	1	0
NACC996048	16	0	NACC982128	0	0	1	1	0	0
NACC982128	17	1	NACC982128	0.5	1	0	1	1	0
NACC003674	14	0	NACC984280	0.5	1	0	1	1	0
NACC077352	16	0	NACC984280	2	1	0	1	1	0
NACC650878	16	0	NACC984280	0	1	1	1	1	0
NACC793452	18	0	NACC984280	0.5	1	0	0	1	0
NACC815585	16	0	NACC984280	0.5	1	1	1	1	0
NACC984280	14	1	NACC984280	0.5	0	0	1	0	1
NACC129937	14	0	NACC990452	3	1	1	1	1	0
NACC177590	16	0	NACC990452	0.5	1	1	1	1	0
NACC287110	16	0	NACC990452	0	1	0	1	1	0
NACC607768	14	0	NACC990452	0	1	1	0	1	0
NACC714310	17	0	NACC990452	0.5	1	0	1	1	0
NACC990452	16	1	NACC990452	0.5	1	0	1	1	0
NACC000903	16	0	NACC995755	0	1	0	1	1	0
NACC134124	16	0	NACC995755	0	1	1	1	1	0
NACC282118	16	0	NACC995755	1	1	1	1	1	0
NACC880091	18	0	NACC995755	0	1	1	1	1	0
NACC953913	16	0	NACC995755	3	0	1	1	1	0
NACC995755	14	1	NACC995755	0	1	1	1	1	0
NACC254862	16	0	NACC997672	0.5	1	0	1	1	0
NACC310703	12	0	NACC997672	0.5	1	1	1	1	0
NACC336917	16	0	NACC997672	1	1	0	1	1	0
NACC619808	12	0	NACC997672	0.5	1	0	1	1	0
NACC764127	18	0	NACC997672	0	1	1	1	1	0
NACC997672	18	1	NACC997672	0.5	0	1	1	0	0
NACC002487	15	0	NACC998324	0	1	1	1	1	0
NACC196922	18	0	NACC998324	0	1	1	1	0	0
NACC742105	12	0	NACC998324	0.5	1	0	0	1	0
NACC896309	12	0	NACC998324	0	1	0	1	1	0
NACC998324	12	1	NACC998324	0	1	0	1	0	0

## Sheet: Table3_Npialone
NACCID	EDUC	divsep	case_id	L_CDRGLOB	L_INLIVWTH	female	white	spouse	child	l_totnpi
NACC020495	19	0	NACC000919	0	1	0	1	1	0	0
NACC060518	20	0	NACC000919	0	1	1	1	0	0	4
NACC451696	16	0	NACC000919	0.5	1	1	1	1	0	1
NACC590026	16	0	NACC000919	0.5	1	1	1	1	0	2
NACC920621	16	0	NACC000919	0.5	1	1	1	1	0	2
NACC000919	19	1	NACC000919	0	0	0	0	0	1	0
NACC349149	16	0	NACC007873	0	1	1	1	1	0	0
NACC437540	20	0	NACC007873	0	1	0	1	1	0	1
NACC583284	12	0	NACC007873	0	1	1	1	1	0	0
NACC820037	20	0	NACC007873	0.5	1	0	1	1	0	0
NACC894704	13	0	NACC007873	3	0	0	1	1	0	16
NACC007873	16	1	NACC007873	0.5	1	0	1	1	0	4
NACC023832	14	0	NACC008573	0.5	1	1	1	1	0	6
NACC105547	18	0	NACC008573	1	1	1	1	1	0	0
NACC645436	14	0	NACC008573	2	1	1	1	1	0	10
NACC788318	16	0	NACC008573	0	1	0	1	0	1	1
NACC008573	12	1	NACC008573	0	1	1	0	0	0	0
NACC175328	14	0	NACC010492	0	1	1	0	1	0	0
NACC389069	16	0	NACC010492	0.5	1	1	1	1	0	3
NACC401923	16	0	NACC010492	0	1	1	1	1	0	6
NACC561434	12	0	NACC010492	0	1	1	1	1	0	0
NACC823780	16	0	NACC010492	1	1	0	1	1	0	5
NACC010492	20	1	NACC010492	0	0	1	1	0	1	4
NACC025134	16	0	NACC020317	0	1	0	1	1	0	0
NACC058464	16	0	NACC020317	0.5	1	0	1	1	0	7
NACC610583	18	0	NACC020317	0.5	1	1	1	1	0	1
NACC893820	18	0	NACC020317	0	1	1	1	1	0	2
NACC020317	14	1	NACC020317	0	0	0	1	0	0	0
NACC001006	18	0	NACC021275	0	1	1	1	1	0	3
NACC060203	16	0	NACC021275	0	0	0	1	0	0	0
NACC415502	16	0	NACC021275	1	1	0	1	1	0	4
NACC426629	14	0	NACC021275	0.5	1	1	1	1	0	2
NACC484852	12	0	NACC021275	0.5	1	1	1	1	0	1
NACC021275	12	1	NACC021275	0	1	1	0	0	0	0
NACC192548	14	0	NACC033332	0.5	1	0	1	1	0	11
NACC256240	20	0	NACC033332	0.5	1	0	1	1	0	3
NACC358491	16	0	NACC033332	0.5	1	0	1	1	0	2
NACC625737	18	0	NACC033332	0	1	1	1	1	0	5
NACC724594	16	0	NACC033332	0	0	1	1	0	0	0
NACC033332	16	1	NACC033332	0.5	0	1	1	0	0	13
NACC326251	16	0	NACC036619	2	1	1	1	1	0	10
NACC428706	14	0	NACC036619	2	1	0	1	1	0	5
NACC717294	16	0	NACC036619	1	1	0	1	1	0	11
NACC036619	16	1	NACC036619	0.5	1	0	1	1	0	1
NACC007646	14	0	NACC039771	0.5	1	0	0	1	0	7
NACC222676	16	0	NACC039771	1	1	0	1	1	0	6
NACC795993	16	0	NACC039771	0	1	1	0	1	0	0
NACC912355	20	0	NACC039771	0.5	1	0	1	1	0	13
NACC967819	17	0	NACC039771	0	1	1	0	1	0	0
NACC039771	19	1	NACC039771	0	1	1	1	1	0	3
NACC382616	16	0	NACC042077	1	1	0	1	1	0	1
NACC437161	18	0	NACC042077	0	1	1	1	1	0	0
NACC496079	16	0	NACC042077	0.5	1	0	1	1	0	3
NACC743016	12	0	NACC042077	0.5	1	0	1	1	0	2
NACC966512	12	0	NACC042077	0	1	0	1	1	0	4
NACC042077	12	1	NACC042077	0	0	0	1	0	0	0
NACC294218	18	0	NACC046147	0	1	0	1	1	0	6
NACC477241	14	0	NACC046147	0.5	0	1	1	0	1	10
NACC743429	18	0	NACC046147	0.5	1	1	0	1	0	1
NACC783359	12	0	NACC046147	1	1	0	1	1	0	6
NACC046147	24	1	NACC046147	0.5	1	0	1	1	0	6
NACC036063	12	0	NACC051233	0	0	1	1	0	0	3
NACC073350	13	0	NACC051233	0.5	0	1	1	0	0	7
NACC702149	16	0	NACC051233	0	0	0	1	0	0	1
NACC811151	20	0	NACC051233	0.5	1	1	1	1	0	7
NACC957794	20	0	NACC051233	0	1	1	1	1	0	0
NACC051233	7	1	NACC051233	3	0	0	1	0	0	7
NACC543694	18	0	NACC061836	1	1	0	1	1	0	9
NACC569723	11	0	NACC061836	0.5	1	0	1	1	0	4
NACC589336	18	0	NACC061836	0	1	1	0	1	0	0
NACC701098	16	0	NACC061836	0	1	1	1	1	0	0
NACC981850	12	0	NACC061836	0.5	1	0	1	1	0	0
NACC061836	14	1	NACC061836	0	0	0	0	0	0	0
NACC235863	20	0	NACC076374	0	1	1	1	1	0	0
NACC524553	20	0	NACC076374	0.5	1	0	1	1	0	2
NACC627975	14	0	NACC076374	0.5	1	0	1	1	0	3
NACC649099	18	0	NACC076374	1	1	1	1	1	0	2
NACC874776	12	0	NACC076374	0	1	1	0	1	0	0
NACC076374	17	1	NACC076374	0	0	0	1	0	0	0
NACC143280	18	0	NACC076901	0	1	0	1	1	0	0
NACC189413	16	0	NACC076901	0.5	1	0	1	1	0	1
NACC210341	17	0	NACC076901	0.5	1	1	1	0	0	2
NACC331366	16	0	NACC076901	3	1	0	1	1	0	15
NACC865212	12	0	NACC076901	0	1	1	1	1	0	0
NACC076901	12	1	NACC076901	0.5	0	1	1	0	0	4
NACC040167	18	0	NACC078090	0	1	0	1	1	0	8
NACC212681	18	0	NACC078090	0	1	0	1	1	0	1
NACC256240	20	0	NACC078090	1	1	0	1	1	0	8
NACC610551	18	0	NACC078090	0	1	0	1	1	0	0
NACC610583	18	0	NACC078090	0.5	1	1	1	1	0	1
NACC078090	20	1	NACC078090	0	0	0	1	1	0	0
NACC227156	16	0	NACC088207	0	0	1	1	0	1	1
NACC479586	18	0	NACC088207	0	1	0	1	1	0	0
NACC544667	16	0	NACC088207	1	1	1	1	1	0	2
NACC640110	20	0	NACC088207	0	1	0	1	1	0	0
NACC827175	18	0	NACC088207	0.5	1	1	1	1	0	0
NACC088207	16	1	NACC088207	0.5	1	1	1	1	0	5
NACC068258	17	0	NACC097605	0	1	0	1	1	0	0
NACC138574	20	0	NACC097605	0	1	1	1	1	0	0
NACC794056	14	0	NACC097605	0	1	0	1	1	0	0
NACC826418	18	0	NACC097605	0.5	1	0	1	1	0	0
NACC849277	14	0	NACC097605	0	0	0	1	0	1	0
NACC097605	15	1	NACC097605	0	0	1	1	0	1	8
NACC269887	12	0	NACC098611	3	1	1	0	1	0	5
NACC333402	13	0	NACC098611	0.5	1	1	1	1	0	0
NACC661768	14	0	NACC098611	0.5	1	1	1	1	0	2
NACC682903	2	0	NACC098611	0.5	1	0	1	1	0	19
NACC098611	16	1	NACC098611	0	0	0	1	0	0	0
NACC334433	18	0	NACC101625	0	1	0	1	1	0	0
NACC489280	12	0	NACC101625	0.5	1	0	1	1	0	4
NACC505703	20	0	NACC101625	0	1	1	1	1	0	0
NACC101625	14	1	NACC101625	0.5	1	1	1	1	0	0
NACC372908	18	0	NACC101834	1	1	0	0	1	0	0
NACC505845	15	0	NACC101834	0	1	1	1	1	0	0
NACC791447	16	0	NACC101834	2	0	1	1	0	0	13
NACC823278	20	0	NACC101834	1	1	1	1	1	0	9
NACC886525	20	0	NACC101834	0	1	0	0	1	0	2
NACC101834	16	1	NACC101834	0	1	1	1	1	0	0
NACC228934	17	0	NACC103176	0	0	0	1	0	1	1
NACC466904	14	0	NACC103176	0	1	0	1	1	0	0
NACC599119	16	0	NACC103176	0.5	1	0	1	1	0	0
NACC810367	16	0	NACC103176	0	1	0	1	1	0	0
NACC819237	19	0	NACC103176	0	1	0	1	1	0	0
NACC103176	12	1	NACC103176	2	0	1	0	0	1	0
NACC006983	18	0	NACC107187	0.5	1	1	1	1	0	3
NACC364616	19	0	NACC107187	1	1	0	1	1	0	5
NACC921399	14	0	NACC107187	0	0	1	1	0	1	0
NACC950415	18	0	NACC107187	0.5	1	0	1	1	0	2
NACC107187	12	1	NACC107187	1	0	1	1	0	1	3
NACC114628	16	0	NACC108271	0.5	1	0	1	1	0	1
NACC152116	20	0	NACC108271	0	1	1	1	1	0	1
NACC235863	20	0	NACC108271	0	1	1	1	1	0	2
NACC519472	16	0	NACC108271	1	1	0	1	1	0	9
NACC654355	12	0	NACC108271	0.5	1	1	1	1	0	0
NACC108271	13	1	NACC108271	0	1	1	0	1	0	9
NACC271980	13	0	NACC117977	0.5	1	1	1	1	0	5
NACC427625	14	0	NACC117977	0	1	1	1	1	0	2
NACC585143	24	0	NACC117977	0	1	0	0	1	0	0
NACC860925	12	0	NACC117977	1	1	0	0	1	0	9
NACC117977	18	1	NACC117977	1	1	1	1	0	0	9
NACC265305	16	0	NACC126534	0.5	1	0	1	1	0	13
NACC436299	16	0	NACC126534	0	1	1	1	1	0	2
NACC577517	20	0	NACC126534	2	1	0	1	1	0	0
NACC851142	16	0	NACC126534	0	1	0	1	1	0	0
NACC126534	16	1	NACC126534	0.5	1	0	1	1	0	11
NACC006396	14	0	NACC128324	0.5	1	1	1	1	0	6
NACC068807	12	0	NACC128324	0	0	1	1	0	0	0
NACC265148	20	0	NACC128324	0	1	0	1	1	0	0
NACC649408	11	0	NACC128324	2	1	0	1	1	0	2
NACC128324	16	1	NACC128324	1	1	0	1	1	0	8
NACC058186	12	0	NACC133334	0	1	1	1	1	0	0
NACC108048	18	0	NACC133334	0.5	1	0	1	1	0	7
NACC129886	20	0	NACC133334	0	1	0	1	1	0	2
NACC488571	14	0	NACC133334	0.5	1	1	0	1	0	0
NACC758528	18	0	NACC133334	0	1	1	1	1	0	2
NACC133334	14	1	NACC133334	0.5	1	0	1	1	0	0
NACC172960	19	0	NACC137822	0	1	0	1	1	0	2
NACC242143	16	0	NACC137822	0.5	1	0	1	1	0	7
NACC663558	14	0	NACC137822	0.5	1	0	1	1	0	2
NACC750095	17	0	NACC137822	0	1	0	1	1	0	4
NACC852795	20	0	NACC137822	3	1	0	1	1	0	5
NACC137822	20	1	NACC137822	0.5	1	0	0	1	0	1
NACC236454	12	0	NACC139464	1	1	0	1	1	0	3
NACC885316	14	0	NACC139464	0.5	1	0	1	1	0	5
NACC891584	12	0	NACC139464	0.5	1	0	1	1	0	5
NACC981496	16	0	NACC139464	0	1	0	0	1	0	4
NACC139464	18	1	NACC139464	0	0	1	1	0	0	0
NACC009509	12	0	NACC141770	3	1	1	1	1	0	7
NACC178253	12	0	NACC141770	0	1	1	1	1	0	0
NACC474769	16	0	NACC141770	1	1	1	1	1	0	10
NACC668059	12	0	NACC141770	0.5	1	0	1	1	0	10
NACC729401	12	0	NACC141770	0	1	0	1	1	0	0
NACC141770	18	1	NACC141770	0	1	0	1	1	0	2
NACC030229	12	0	NACC142503	0.5	1	0	1	1	0	1
NACC134239	15	0	NACC142503	0	1	1	0	1	0	0
NACC165306	16	0	NACC142503	2	1	0	0	1	0	21
NACC505013	17	0	NACC142503	1	1	0	0	1	0	9
NACC142503	19	1	NACC142503	0	0	1	1	0	1	0
NACC157618	18	0	NACC142678	0	1	0	0	1	0	1
NACC188574	18	0	NACC142678	0	1	0	1	1	0	0
NACC244693	14	0	NACC142678	0	0	1	0	0	1	0
NACC404492	19	0	NACC142678	0.5	1	0	1	1	0	0
NACC747160	18	0	NACC142678	0.5	1	0	1	1	0	2
NACC142678	18	1	NACC142678	0	0	0	1	0	1	0
NACC131173	12	0	NACC146044	0	1	0	1	1	0	0
NACC273561	16	0	NACC146044	0	1	1	1	1	0	6
NACC279206	16	0	NACC146044	1	1	1	1	1	0	0
NACC369715	12	0	NACC146044	0.5	1	0	1	1	0	0
NACC773472	18	0	NACC146044	0.5	1	1	1	1	0	0
NACC146044	18	1	NACC146044	0	0	0	0	1	0	5
NACC159489	16	0	NACC146987	1	1	0	1	1	0	2
NACC195043	18	0	NACC146987	0	1	1	1	1	0	0
NACC280383	18	0	NACC146987	0	1	0	1	0	1	1
NACC463343	16	0	NACC146987	0	0	1	1	0	0	0
NACC953611	18	0	NACC146987	0	1	1	1	1	0	0
NACC146987	16	1	NACC146987	0	1	1	1	1	0	0
NACC003987	16	0	NACC151472	0.5	1	0	1	1	0	3
NACC210833	16	0	NACC151472	2	1	0	1	1	0	14
NACC464461	17	0	NACC151472	0.5	1	0	1	1	0	2
NACC751091	18	0	NACC151472	1	1	1	1	1	0	13
NACC958029	18	0	NACC151472	0	1	0	1	1	0	1
NACC151472	14	1	NACC151472	0	1	1	1	1	0	0
NACC018919	16	0	NACC152635	0	1	0	1	1	0	0
NACC291227	18	0	NACC152635	0	0	1	0	0	0	1
NACC316022	16	0	NACC152635	0	1	1	0	1	0	2
NACC513002	14	0	NACC152635	0.5	1	0	1	1	0	4
NACC773357	14	0	NACC152635	2	1	1	1	1	0	7
NACC152635	14	1	NACC152635	0.5	1	1	1	1	0	6
NACC173846	20	0	NACC154574	0	1	0	1	1	0	0
NACC768616	20	0	NACC154574	0	0	0	1	0	0	0
NACC999641	14	0	NACC154574	1	1	0	1	1	0	6
NACC154574	11	1	NACC154574	0.5	0	1	1	0	1	5
NACC153083	16	0	NACC160162	0.5	1	0	1	1	0	2
NACC251429	20	0	NACC160162	2	0	0	1	0	1	4
NACC628412	14	0	NACC160162	0.5	0	1	1	0	1	2
NACC685876	18	0	NACC160162	0	1	1	1	1	0	0
NACC823122	18	0	NACC160162	0.5	1	1	1	1	0	0
NACC160162	18	1	NACC160162	0	0	1	0	0	0	0
NACC008956	12	0	NACC170056	1	1	0	1	1	0	1
NACC345481	14	0	NACC170056	0.5	1	0	1	1	0	0
NACC839463	18	0	NACC170056	0.5	1	1	1	1	0	1
NACC848646	16	0	NACC170056	0	1	1	1	1	0	1
NACC906644	16	0	NACC170056	0	1	0	1	1	0	2
NACC170056	18	1	NACC170056	0	0	0	1	0	0	1
NACC044138	4	0	NACC171235	0.5	1	0	1	1	0	1
NACC101228	16	0	NACC171235	1	1	1	1	1	0	2
NACC432331	17	0	NACC171235	0	1	1	1	1	0	0
NACC774813	16	0	NACC171235	0	1	1	1	1	0	0
NACC171235	14	1	NACC171235	0.5	1	0	1	0	0	0
NACC214653	18	0	NACC206468	0	1	1	0	1	0	2
NACC238975	12	0	NACC206468	2	1	0	1	1	0	7
NACC718613	12	0	NACC206468	0.5	1	0	1	1	0	0
NACC810699	9	0	NACC206468	3	1	1	0	1	0	0
NACC206468	12	1	NACC206468	2	0	1	1	0	1	0
NACC121339	18	0	NACC210601	0	1	1	1	1	0	0
NACC195948	16	0	NACC210601	0	1	0	1	1	0	0
NACC204836	18	0	NACC210601	0	1	1	1	1	0	0
NACC520462	16	0	NACC210601	0	1	0	1	1	0	0
NACC660052	20	0	NACC210601	1	1	0	1	1	0	4
NACC210601	12	1	NACC210601	0.5	1	0	1	1	0	14
NACC174479	18	0	NACC210739	0	1	0	1	1	0	0
NACC391566	12	0	NACC210739	1	0	1	1	0	1	8
NACC579365	17	0	NACC210739	0.5	1	0	1	1	0	0
NACC737311	18	0	NACC210739	0.5	1	0	1	1	0	1
NACC825780	12	0	NACC210739	1	1	0	1	1	0	2
NACC210739	14	1	NACC210739	2	0	0	1	0	1	1
NACC200275	18	0	NACC210923	0	1	0	1	1	0	0
NACC426468	15	0	NACC210923	0	1	0	1	1	0	2
NACC439367	19	0	NACC210923	0	1	0	1	1	0	1
NACC680959	12	0	NACC210923	1	1	0	1	1	0	6
NACC917131	14	0	NACC210923	1	1	0	1	1	0	4
NACC210923	16	1	NACC210923	0.5	1	0	1	1	0	13
NACC135949	14	0	NACC212846	0.5	1	1	1	1	0	1
NACC538035	20	0	NACC212846	2	1	0	1	1	0	5
NACC573714	16	0	NACC212846	0	1	0	1	1	0	0
NACC579680	20	0	NACC212846	0	1	0	1	1	0	0
NACC931644	14	0	NACC212846	2	1	0	1	1	0	11
NACC212846	13	1	NACC212846	0.5	1	0	0	1	0	6
NACC349327	20	0	NACC215115	0	0	1	0	0	0	0
NACC388999	16	0	NACC215115	0	1	1	1	1	0	4
NACC483862	16	0	NACC215115	0	1	0	1	1	0	1
NACC586155	15	0	NACC215115	0	1	1	1	1	0	0
NACC752061	16	0	NACC215115	0.5	1	1	1	1	0	1
NACC215115	15	1	NACC215115	0	0	1	0	0	0	0
NACC465458	16	0	NACC218671	0.5	1	0	1	1	0	2
NACC620335	20	0	NACC218671	0.5	1	1	1	1	0	0
NACC713551	8	0	NACC218671	1	1	1	1	1	0	1
NACC757439	20	0	NACC218671	3	1	0	0	1	0	1
NACC890015	13	0	NACC218671	0	1	1	1	1	0	1
NACC218671	18	1	NACC218671	3	0	0	1	1	0	11
NACC153895	14	0	NACC222132	0	1	1	1	1	0	0
NACC200275	18	0	NACC222132	0	1	0	1	1	0	0
NACC447215	16	0	NACC222132	0	1	1	1	1	0	0
NACC728822	18	0	NACC222132	0	1	1	1	1	0	0
NACC222132	14	1	NACC222132	0	1	0	1	1	0	0
NACC026222	16	0	NACC232216	0	1	1	1	1	0	0
NACC032703	20	0	NACC232216	0.5	1	0	1	1	0	0
NACC783316	20	0	NACC232216	0.5	1	0	1	1	0	0
NACC798057	19	0	NACC232216	0	1	0	1	1	0	2
NACC881761	20	0	NACC232216	0	1	0	1	1	0	0
NACC232216	18	1	NACC232216	2	1	1	1	1	0	12
NACC273819	13	0	NACC234794	1	1	0	1	1	0	6
NACC333450	16	0	NACC234794	0.5	1	1	1	1	0	0
NACC861245	13	0	NACC234794	0.5	1	0	1	1	0	0
NACC234794	18	1	NACC234794	0	0	1	1	0	1	0
NACC133247	16	0	NACC235847	0	1	1	1	1	0	0
NACC491043	14	0	NACC235847	1	1	0	1	1	0	8
NACC541212	16	0	NACC235847	0	1	1	1	1	0	3
NACC795495	12	0	NACC235847	0.5	1	0	1	1	0	8
NACC235847	20	1	NACC235847	0	1	0	1	1	0	1
NACC174818	19	0	NACC236621	0	1	1	1	1	0	4
NACC593283	18	0	NACC236621	0.5	1	0	1	1	0	8
NACC667604	27	0	NACC236621	1	1	1	1	1	0	10
NACC714492	16	0	NACC236621	1	1	0	1	1	0	21
NACC734231	16	0	NACC236621	0	1	0	1	1	0	0
NACC236621	16	1	NACC236621	0	1	0	0	1	0	0
NACC168727	16	0	NACC240871	0.5	1	0	1	1	0	3
NACC208397	18	0	NACC240871	0	1	1	1	1	0	0
NACC263566	16	0	NACC240871	0.5	1	0	0	1	0	2
NACC434783	14	0	NACC240871	1	1	1	1	1	0	18
NACC697390	18	0	NACC240871	0	0	1	1	0	0	0
NACC240871	13	1	NACC240871	0	1	0	0	0	0	2
NACC252097	20	0	NACC241255	2	1	0	1	1	0	2
NACC496852	12	0	NACC241255	0.5	1	0	1	1	0	2
NACC635668	16	0	NACC241255	3	0	0	1	1	0	3
NACC715621	16	0	NACC241255	0	0	1	1	1	0	0
NACC848404	18	0	NACC241255	0	0	1	1	0	1	0
NACC241255	6	1	NACC241255	0	1	0	1	1	0	4
NACC029705	18	0	NACC241367	0	1	1	1	0	1	0
NACC102858	16	0	NACC241367	0	1	0	1	1	0	0
NACC543442	18	0	NACC241367	0.5	1	0	1	1	0	0
NACC647733	16	0	NACC241367	0	1	0	1	1	0	0
NACC913394	18	0	NACC241367	2	1	0	1	1	0	15
NACC241367	15	1	NACC241367	0.5	0	1	1	0	0	0
NACC306684	20	0	NACC243437	0	1	0	0	1	0	0
NACC366267	12	0	NACC243437	0.5	1	0	1	1	0	3
NACC622056	13	0	NACC243437	0	1	1	1	1	0	4
NACC728901	16	0	NACC243437	0	1	1	1	1	0	0
NACC968547	16	0	NACC243437	0	1	1	1	1	0	0
NACC243437	16	1	NACC243437	0.5	0	1	1	0	0	12
NACC686188	15	0	NACC254293	0.5	1	0	0	1	0	3
NACC694920	16	0	NACC254293	0	1	1	1	1	0	0
NACC825857	14	0	NACC254293	0	1	0	1	1	0	1
NACC904489	18	0	NACC254293	0.5	1	0	1	1	0	0
NACC997828	18	0	NACC254293	0.5	1	0	1	1	0	4
NACC254293	12	1	NACC254293	0	1	0	1	1	0	2
NACC013409	18	0	NACC255013	0	1	1	1	1	0	0
NACC073429	14	0	NACC255013	0	1	1	1	1	0	4
NACC179165	12	0	NACC255013	0	1	0	1	1	0	4
NACC262548	16	0	NACC255013	0	1	1	1	0	1	2
NACC689243	12	0	NACC255013	0	1	1	1	1	0	4
NACC255013	12	1	NACC255013	0	0	0	0	1	0	0
NACC283274	16	0	NACC259259	0	1	1	1	0	1	0
NACC517376	19	0	NACC259259	0	0	0	1	0	0	0
NACC789553	12	0	NACC259259	0.5	1	0	1	1	0	0
NACC870294	16	0	NACC259259	0	1	0	1	1	0	0
NACC259259	13	1	NACC259259	0	1	0	0	1	0	0
NACC026115	16	0	NACC261293	0	1	1	1	1	0	0
NACC360782	18	0	NACC261293	0	0	1	0	0	0	2
NACC531589	16	0	NACC261293	0	1	1	1	1	0	0
NACC644849	23	0	NACC261293	0	1	1	0	1	0	0
NACC825751	16	0	NACC261293	0	1	1	1	1	0	4
NACC261293	19	1	NACC261293	1	1	0	1	0	0	5
NACC114272	18	0	NACC278294	2	0	0	1	1	0	7
NACC465463	19	0	NACC278294	0.5	1	0	0	1	0	3
NACC525120	12	0	NACC278294	0.5	1	0	1	1	0	1
NACC698278	16	0	NACC278294	0	0	0	0	0	1	0
NACC843597	16	0	NACC278294	0	1	0	0	1	0	0
NACC278294	17	1	NACC278294	0.5	0	0	1	0	1	2
NACC259553	18	0	NACC295213	0	0	1	1	0	0	5
NACC395560	18	0	NACC295213	0	0	1	1	0	0	0
NACC890684	18	0	NACC295213	0	1	0	1	1	0	0
NACC933258	20	0	NACC295213	1	1	1	1	1	0	1
NACC295213	14	1	NACC295213	0	0	1	0	0	0	5
NACC221757	20	0	NACC305256	0	0	0	1	0	0	0
NACC279399	13	0	NACC305256	0	1	1	1	1	0	1
NACC582203	20	0	NACC305256	0.5	1	0	1	1	0	8
NACC910475	14	0	NACC305256	0	1	0	1	1	0	0
NACC305256	18	1	NACC305256	0.5	1	1	0	0	1	5
NACC018825	14	0	NACC311691	0	1	0	1	1	0	0
NACC240581	13	0	NACC311691	0	1	1	0	1	0	0
NACC305982	14	0	NACC311691	2	1	1	1	1	0	6
NACC572216	16	0	NACC311691	0	1	0	1	1	0	0
NACC981582	16	0	NACC311691	0	1	0	1	1	0	1
NACC311691	13	1	NACC311691	0	1	1	1	1	0	0
NACC120572	18	0	NACC311697	0	1	1	1	1	0	0
NACC311697	16	1	NACC311697	0	1	1	1	1	0	2
NACC047077	14	0	NACC312721	0	1	1	1	1	0	0
NACC197822	20	0	NACC312721	0	1	0	1	1	0	0
NACC223078	14	0	NACC312721	0	1	1	1	0	1	0
NACC453960	16	0	NACC312721	0.5	1	0	1	1	0	2
NACC752795	18	0	NACC312721	0	1	1	1	1	0	0
NACC312721	12	1	NACC312721	0	1	1	1	1	0	9
NACC067329	18	0	NACC315946	0.5	1	0	1	1	0	0
NACC148315	13	0	NACC315946	0	0	1	1	0	0	0
NACC429716	18	0	NACC315946	0	1	0	1	0	1	1
NACC658274	14	0	NACC315946	0	1	1	1	1	0	3
NACC693324	16	0	NACC315946	0.5	1	0	1	1	0	0
NACC315946	12	1	NACC315946	1	1	1	1	1	0	0
NACC063807	18	0	NACC316629	0	1	1	1	1	0	0
NACC310372	20	0	NACC316629	0.5	0	1	1	0	0	7
NACC837169	16	0	NACC316629	0	1	0	1	1	0	0
NACC902049	18	0	NACC316629	1	1	1	1	1	0	1
NACC907360	18	0	NACC316629	0	0	1	1	0	1	1
NACC316629	12	1	NACC316629	1	1	1	1	1	0	7
NACC083474	12	0	NACC326779	2	1	0	1	1	0	7
NACC335184	18	0	NACC326779	0	1	1	0	1	0	0
NACC462549	20	0	NACC326779	0	1	0	1	1	0	8
NACC617672	18	0	NACC326779	2	0	1	0	1	0	4
NACC821846	14	0	NACC326779	1	1	0	1	1	0	7
NACC326779	20	1	NACC326779	0	1	1	1	1	0	0
NACC405922	12	0	NACC327105	1	1	0	1	1	0	19
NACC526593	18	0	NACC327105	0	1	0	1	1	0	1
NACC585349	18	0	NACC327105	0	1	1	1	1	0	3
NACC917131	14	0	NACC327105	1	1	0	1	1	0	6
NACC327105	16	1	NACC327105	0	0	1	1	0	0	4
NACC930365	20	0	NACC328897	0.5	1	0	1	1	0	3
NACC328897	9	1	NACC328897	2	0	0	1	0	0	7
NACC013791	16	0	NACC340771	0.5	1	0	1	1	0	6
NACC236725	18	0	NACC340771	0.5	1	0	0	1	0	0
NACC544445	12	0	NACC340771	0.5	1	0	0	1	0	1
NACC655598	12	0	NACC340771	1	1	0	0	1	0	20
NACC340771	12	1	NACC340771	0	1	0	1	1	0	0
NACC172297	20	0	NACC342671	0	1	1	1	1	0	2
NACC593392	15	0	NACC342671	0	1	1	1	1	0	2
NACC682569	14	0	NACC342671	0	0	1	1	0	0	0
NACC869834	12	0	NACC342671	1	1	1	1	0	0	17
NACC912050	20	0	NACC342671	0	1	1	1	1	0	0
NACC342671	16	1	NACC342671	0.5	0	0	1	0	0	12
NACC119604	18	0	NACC345156	0	1	1	1	1	0	0
NACC202561	17	0	NACC345156	0	1	1	1	1	0	2
NACC710623	18	0	NACC345156	1	1	1	1	1	0	2
NACC739697	16	0	NACC345156	0	0	1	1	0	1	3
NACC827616	18	0	NACC345156	0.5	1	1	1	1	0	7
NACC345156	15	1	NACC345156	0	0	1	1	0	1	0
NACC137699	16	0	NACC349649	0	0	1	1	0	1	0
NACC198146	14	0	NACC349649	0	0	1	1	0	0	0
NACC285516	16	0	NACC349649	0	1	0	1	1	0	0
NACC598138	19	0	NACC349649	2	1	1	1	1	0	3
NACC349649	16	1	NACC349649	0.5	0	1	0	0	0	0
NACC285905	18	0	NACC349812	0	1	1	1	1	0	0
NACC480401	18	0	NACC349812	0	0	1	1	0	0	0
NACC744014	19	0	NACC349812	0	1	1	1	1	0	0
NACC763185	16	0	NACC349812	0	1	1	1	1	0	2
NACC767357	15	0	NACC349812	0.5	1	1	1	1	0	0
NACC349812	16	1	NACC349812	0	0	1	0	0	1	0
NACC002171	14	0	NACC351764	2	1	1	1	1	0	2
NACC544234	18	0	NACC351764	0	0	0	1	0	1	1
NACC687825	18	0	NACC351764	0	1	1	1	0	0	2
NACC733210	18	0	NACC351764	0	0	1	1	0	0	0
NACC351764	14	1	NACC351764	0	0	1	0	0	1	0
NACC465201	18	0	NACC354396	1	1	1	1	1	0	3
NACC814192	18	0	NACC354396	0	1	1	1	1	0	0
NACC968493	15	0	NACC354396	0.5	1	0	1	1	0	3
NACC983519	16	0	NACC354396	0	1	0	1	1	0	0
NACC354396	18	1	NACC354396	0	1	1	0	1	0	0
NACC217036	14	0	NACC359797	3	1	0	1	1	0	11
NACC304435	12	0	NACC359797	1	1	0	1	1	0	6
NACC652553	14	0	NACC359797	0	1	1	1	1	0	0
NACC737245	12	0	NACC359797	0.5	1	1	1	1	0	1
NACC920243	18	0	NACC359797	0	1	1	1	1	0	1
NACC359797	12	1	NACC359797	0.5	1	0	1	1	0	20
NACC052272	12	0	NACC361240	0	1	0	1	1	0	0
NACC316622	16	0	NACC361240	1	1	1	1	1	0	6
NACC494969	18	0	NACC361240	0	1	1	1	1	0	0
NACC930707	14	0	NACC361240	0	1	1	1	1	0	0
NACC361240	16	1	NACC361240	0	1	1	1	0	1	0
NACC044350	15	0	NACC367437	0	1	1	1	1	0	1
NACC131063	16	0	NACC367437	0.5	0	1	1	0	0	0
NACC510923	13	0	NACC367437	0	1	1	1	0	0	0
NACC524806	14	0	NACC367437	0	1	1	1	1	0	1
NACC367437	20	1	NACC367437	2	0	0	1	1	0	10
NACC094017	15	0	NACC372928	0	1	0	0	1	0	1
NACC637193	18	0	NACC372928	0.5	0	1	1	0	1	4
NACC737245	12	0	NACC372928	0.5	1	1	1	1	0	5
NACC871883	16	0	NACC372928	0.5	1	0	1	1	0	0
NACC885437	12	0	NACC372928	0.5	1	0	1	1	0	6
NACC372928	12	1	NACC372928	0.5	0	0	0	1	0	3
NACC388999	16	0	NACC373748	0	1	1	1	1	0	0
NACC811759	18	0	NACC373748	0	0	1	1	0	0	0
NACC904147	15	0	NACC373748	0	1	1	1	1	0	3
NACC912479	12	0	NACC373748	0.5	1	1	1	1	0	1
NACC373748	15	1	NACC373748	0.5	1	0	1	1	0	0
NACC003987	16	0	NACC377178	1	1	0	1	1	0	3
NACC052272	12	0	NACC377178	0	1	0	1	1	0	2
NACC053791	16	0	NACC377178	0	1	1	1	1	0	2
NACC087340	16	0	NACC377178	0	1	1	0	1	0	0
NACC855105	16	0	NACC377178	2	1	1	1	1	0	10
NACC377178	17	1	NACC377178	0	1	1	1	1	0	1
NACC018958	16	0	NACC378804	0	1	1	1	1	0	2
NACC222712	16	0	NACC378804	0	1	1	1	1	0	2
NACC686224	14	0	NACC378804	1	1	1	1	1	0	20
NACC718602	16	0	NACC378804	0	1	1	0	1	0	1
NACC378804	16	1	NACC378804	0	0	0	1	0	0	0
NACC517892	13	0	NACC380459	1	1	1	1	1	0	12
NACC558363	18	0	NACC380459	0.5	1	1	1	1	0	3
NACC902651	18	0	NACC380459	0.5	1	0	1	1	0	8
NACC919524	16	0	NACC380459	0.5	1	0	0	1	0	4
NACC936684	16	0	NACC380459	0	1	0	1	1	0	0
NACC380459	16	1	NACC380459	0	1	0	1	1	0	0
NACC040911	12	0	NACC386596	1	1	1	1	1	0	0
NACC234195	15	0	NACC386596	0	0	1	1	0	1	1
NACC295747	16	0	NACC386596	0	1	1	1	0	0	0
NACC402140	12	0	NACC386596	0.5	0	1	1	0	0	7
NACC481687	12	0	NACC386596	0.5	1	1	0	1	0	3
NACC386596	14	1	NACC386596	0	1	1	1	1	0	2
NACC351568	12	0	NACC388223	0.5	1	0	1	0	0	7
NACC535710	18	0	NACC388223	3	1	0	1	1	0	5
NACC717865	18	0	NACC388223	2	1	0	1	1	0	10
NACC849257	18	0	NACC388223	0	1	0	1	1	0	0
NACC994375	16	0	NACC388223	0	1	1	1	1	0	0
NACC388223	16	1	NACC388223	0	1	0	1	1	0	0
NACC577518	18	0	NACC393480	1	1	0	1	1	0	9
NACC579475	18	0	NACC393480	0	1	0	1	1	0	0
NACC663693	20	0	NACC393480	0	1	0	1	1	0	0
NACC865168	13	0	NACC393480	0.5	1	0	1	1	0	4
NACC925850	20	0	NACC393480	1	1	1	1	1	0	2
NACC393480	18	1	NACC393480	0	1	0	1	0	0	0
NACC212145	12	0	NACC400907	0.5	1	0	1	1	0	0
NACC555148	18	0	NACC400907	0.5	1	0	1	1	0	2
NACC608552	18	0	NACC400907	1	1	0	1	1	0	8
NACC799620	16	0	NACC400907	0	1	1	1	1	0	3
NACC831486	19	0	NACC400907	0	1	1	1	1	0	1
NACC400907	17	1	NACC400907	1	1	0	1	1	0	4
NACC102458	17	0	NACC402283	3	1	0	1	1	0	12
NACC128226	18	0	NACC402283	0.5	1	0	0	1	0	6
NACC708702	16	0	NACC402283	0	0	1	0	0	0	0
NACC814827	20	0	NACC402283	0.5	1	0	1	1	0	0
NACC985459	19	0	NACC402283	0.5	1	1	1	1	0	1
NACC402283	14	1	NACC402283	0.5	1	0	0	0	0	1
NACC460564	17	0	NACC403851	0	1	1	1	1	0	0
NACC503515	16	0	NACC403851	0	1	0	1	1	0	2
NACC599383	18	0	NACC403851	2	1	1	1	1	0	12
NACC817066	18	0	NACC403851	0.5	1	1	1	1	0	1
NACC960283	12	0	NACC403851	0	1	1	1	1	0	0
NACC403851	18	1	NACC403851	0	1	1	1	1	0	0
NACC036622	18	0	NACC403920	0.5	1	0	1	1	0	0
NACC065301	15	0	NACC403920	1	1	0	1	1	0	17
NACC536689	16	0	NACC403920	0.5	1	1	1	1	0	0
NACC568149	18	0	NACC403920	1	1	0	0	1	0	4
NACC702863	16	0	NACC403920	1	1	1	1	0	1	8
NACC403920	14	1	NACC403920	0	0	0	1	0	1	0
NACC017286	18	0	NACC406648	0.5	1	0	1	1	0	7
NACC172434	12	0	NACC406648	0.5	1	0	1	1	0	2
NACC357892	18	0	NACC406648	0	1	1	1	1	0	0
NACC370850	20	0	NACC406648	0	1	0	1	1	0	4
NACC535413	12	0	NACC406648	1	1	0	1	1	0	3
NACC406648	15	1	NACC406648	0	0	0	0	0	1	0
NACC176959	18	0	NACC408938	0.5	1	1	1	1	0	0
NACC431273	20	0	NACC408938	0.5	1	0	1	1	0	5
NACC738543	16	0	NACC408938	0	1	1	1	1	0	0
NACC806315	13	0	NACC408938	0.5	1	0	1	1	0	6
NACC918366	16	0	NACC408938	0	1	1	1	1	0	0
NACC408938	20	1	NACC408938	0	0	1	1	0	1	1
NACC055376	12	0	NACC409493	1	1	0	1	1	0	22
NACC378281	18	0	NACC409493	0	1	0	1	1	0	0
NACC619543	13	0	NACC409493	0.5	0	0	1	0	0	1
NACC816437	18	0	NACC409493	0	1	0	1	1	0	0
NACC887317	16	0	NACC409493	0.5	1	0	1	1	0	1
NACC409493	10	1	NACC409493	0.5	1	1	0	0	1	7
NACC080511	16	0	NACC410518	0	1	0	1	1	0	0
NACC554303	20	0	NACC410518	1	1	0	1	1	0	10
NACC776899	18	0	NACC410518	1	1	0	1	1	0	19
NACC888177	14	0	NACC410518	0	0	1	1	0	1	0
NACC988180	14	0	NACC410518	0	1	0	1	1	0	0
NACC410518	18	1	NACC410518	0.5	1	0	1	0	1	0
NACC247661	14	0	NACC411436	0.5	1	0	1	1	0	0
NACC279395	16	0	NACC411436	0.5	1	1	1	1	0	4
NACC435355	16	0	NACC411436	0	1	0	1	1	0	0
NACC411436	18	1	NACC411436	0	1	1	0	1	0	0
NACC537209	18	0	NACC411530	0	1	0	0	1	0	0
NACC539972	16	0	NACC411530	0	1	0	1	1	0	3
NACC764879	18	0	NACC411530	0.5	1	0	1	1	0	4
NACC411530	16	1	NACC411530	0	0	1	0	0	0	0
NACC004332	18	0	NACC426330	0	1	0	1	1	0	0
NACC436526	16	0	NACC426330	0.5	1	0	1	1	0	1
NACC488879	12	0	NACC426330	0	1	1	1	1	0	0
NACC606998	13	0	NACC426330	0	1	0	0	1	0	0
NACC426330	18	1	NACC426330	0	0	0	1	0	0	0
NACC468488	20	0	NACC426424	0	1	0	1	1	0	0
NACC614687	16	0	NACC426424	1	1	1	1	1	0	3
NACC862366	20	0	NACC426424	0	1	0	1	1	0	0
NACC426424	22	1	NACC426424	0	0	1	1	0	0	0
NACC160809	13	0	NACC436482	0.5	1	1	1	1	0	3
NACC292983	16	0	NACC436482	3	0	1	1	1	0	2
NACC755185	18	0	NACC436482	0	1	0	1	1	0	3
NACC436482	18	1	NACC436482	0	1	1	1	1	0	2
NACC086890	20	0	NACC442958	0	1	0	1	1	0	0
NACC691402	14	0	NACC442958	0	1	1	1	1	0	0
NACC853618	20	0	NACC442958	0.5	1	0	1	1	0	0
NACC948933	18	0	NACC442958	0	1	0	1	1	0	0
NACC442958	18	1	NACC442958	0	1	1	1	0	0	3
NACC193386	16	0	NACC446111	0	1	1	1	1	0	0
NACC279317	17	0	NACC446111	2	1	1	0	1	0	5
NACC287219	18	0	NACC446111	0.5	1	0	1	1	0	8
NACC951390	16	0	NACC446111	0.5	1	1	1	1	0	3
NACC989005	11	0	NACC446111	0	1	0	1	1	0	2
NACC446111	17	1	NACC446111	0.5	0	0	1	1	0	2
NACC605797	11	0	NACC451354	0	1	0	0	1	0	0
NACC716643	20	0	NACC451354	0.5	1	1	1	0	0	2
NACC988332	20	0	NACC451354	0	1	0	1	1	0	3
NACC451354	17	1	NACC451354	0	0	1	1	0	0	5
NACC059720	24	0	NACC458452	1	1	1	1	1	0	4
NACC506450	12	0	NACC458452	0.5	1	0	1	1	0	0
NACC848996	20	0	NACC458452	0.5	1	0	1	1	0	6
NACC971177	18	0	NACC458452	0.5	1	0	1	1	0	9
NACC458452	12	1	NACC458452	0.5	0	0	1	1	0	3
NACC140032	18	0	NACC462523	0	1	0	1	1	0	0
NACC496852	12	0	NACC462523	0.5	1	0	1	1	0	0
NACC579475	18	0	NACC462523	1	1	0	1	1	0	0
NACC904247	20	0	NACC462523	0	1	0	1	1	0	0
NACC462523	20	1	NACC462523	0	1	0	0	1	0	0
NACC062635	14	0	NACC465717	1	1	1	1	1	0	7
NACC134848	12	0	NACC465717	0.5	1	1	1	1	0	0
NACC301935	13	0	NACC465717	0.5	1	0	0	1	0	1
NACC601620	13	0	NACC465717	1	1	0	1	1	0	16
NACC465717	16	1	NACC465717	0.5	1	1	1	0	0	3
NACC355116	18	0	NACC486578	0.5	1	1	1	1	0	1
NACC595878	14	0	NACC486578	1	1	0	1	1	0	2
NACC731195	12	0	NACC486578	1	1	1	1	1	0	0
NACC841210	16	0	NACC486578	0.5	0	1	1	0	1	5
NACC919138	20	0	NACC486578	0.5	1	0	1	1	0	1
NACC486578	12	1	NACC486578	0	0	1	1	0	0	3
NACC352547	19	0	NACC490238	0.5	1	0	1	1	0	8
NACC507839	16	0	NACC490238	0.5	1	0	1	1	0	0
NACC571207	14	0	NACC490238	0	1	1	1	1	0	0
NACC676529	18	0	NACC490238	0	1	1	1	1	0	0
NACC490238	3	1	NACC490238	0	0	1	1	0	0	1
NACC159167	14	0	NACC494253	0	1	1	0	1	0	0
NACC240609	18	0	NACC494253	1	1	1	1	1	0	0
NACC460685	12	0	NACC494253	1	1	0	1	1	0	11
NACC521660	18	0	NACC494253	0	0	0	1	0	0	1
NACC494253	16	1	NACC494253	0.5	1	0	1	1	0	10
NACC015897	13	0	NACC504791	1	1	0	1	1	0	5
NACC296480	12	0	NACC504791	0.5	1	1	1	1	0	2
NACC407036	16	0	NACC504791	0	1	1	0	1	0	0
NACC423383	18	0	NACC504791	0	1	1	1	1	0	1
NACC454815	17	0	NACC504791	0.5	1	1	1	1	0	1
NACC504791	14	1	NACC504791	1	1	0	1	1	0	18
NACC228997	15	0	NACC506623	0.5	1	1	1	1	0	0
NACC315795	19	0	NACC506623	0	1	0	1	1	0	1
NACC620810	17	0	NACC506623	0	1	0	1	1	0	0
NACC639865	12	0	NACC506623	0.5	1	0	0	1	0	0
NACC695854	20	0	NACC506623	1	1	0	0	1	0	3
NACC506623	25	1	NACC506623	0.5	1	0	1	1	0	2
NACC168878	16	0	NACC508835	1	0	1	1	0	0	7
NACC334245	16	0	NACC508835	0.5	1	0	1	1	0	2
NACC366453	17	0	NACC508835	0.5	1	0	1	1	0	2
NACC476998	16	0	NACC508835	0.5	1	0	1	1	0	0
NACC508835	16	1	NACC508835	0	0	0	1	0	0	0
NACC526593	18	0	NACC517898	0	1	0	1	1	0	0
NACC606348	12	0	NACC517898	0	1	1	1	1	0	8
NACC774914	16	0	NACC517898	0	0	1	1	0	0	0
NACC517898	8	1	NACC517898	3	0	1	0	0	1	20
NACC345047	16	0	NACC521334	0.5	1	0	1	1	0	1
NACC530863	18	0	NACC521334	0.5	1	1	1	1	0	1
NACC948317	18	0	NACC521334	0.5	1	0	1	0	0	2
NACC521334	20	1	NACC521334	0	1	0	1	1	0	2
NACC130041	12	0	NACC525405	0	0	1	1	0	1	1
NACC253375	13	0	NACC525405	0.5	1	1	1	1	0	0
NACC599088	16	0	NACC525405	0	1	0	0	1	0	0
NACC853155	16	0	NACC525405	0.5	1	0	1	1	0	4
NACC525405	12	1	NACC525405	0	0	1	0	0	0	0
NACC013409	18	0	NACC526118	0	1	1	1	1	0	0
NACC091419	20	0	NACC526118	0	1	1	1	1	0	0
NACC605797	11	0	NACC526118	0	1	0	0	0	0	1
NACC526118	14	1	NACC526118	2	1	1	1	1	0	14
NACC294631	20	0	NACC526369	3	0	0	1	1	0	10
NACC331940	16	0	NACC526369	1	1	0	1	1	0	4
NACC558854	20	0	NACC526369	2	1	0	1	1	0	9
NACC690706	14	0	NACC526369	0	1	0	1	1	0	0
NACC877660	20	0	NACC526369	2	1	0	1	1	0	15
NACC526369	15	1	NACC526369	0.5	1	1	1	1	0	0
NACC123328	15	0	NACC527308	1	1	1	1	1	0	13
NACC166937	13	0	NACC527308	0.5	0	0	0	0	0	0
NACC724625	16	0	NACC527308	0.5	1	0	1	1	0	6
NACC989696	12	0	NACC527308	1	1	1	1	1	0	1
NACC527308	12	1	NACC527308	0.5	0	1	0	0	0	1
NACC148117	5	0	NACC528527	1	1	0	1	1	0	8
NACC723598	17	0	NACC528527	1	1	1	1	1	0	13
NACC831792	18	0	NACC528527	0	1	0	1	1	0	0
NACC845051	17	0	NACC528527	0	0	1	1	0	1	0
NACC528527	18	1	NACC528527	0	0	1	1	0	0	0
NACC067115	18	0	NACC528913	0	1	1	1	1	0	0
NACC227483	20	0	NACC528913	0	0	0	1	0	0	2
NACC279114	16	0	NACC528913	0	1	1	1	1	0	0
NACC452141	12	0	NACC528913	0.5	1	1	1	1	0	0
NACC240581	13	0	NACC528913	0	1	1	0	1	0	0
NACC528913	12	1	NACC528913	0	1	1	0	0	1	0
NACC337311	15	0	NACC532693	0.5	1	0	1	1	0	8
NACC406904	16	0	NACC532693	0.5	1	0	0	1	0	0
NACC792669	12	0	NACC532693	2	1	1	1	1	0	11
NACC806530	14	0	NACC532693	1	1	0	1	1	0	4
NACC838233	20	0	NACC532693	0.5	1	1	1	1	0	1
NACC532693	12	1	NACC532693	0	1	1	1	1	0	0
NACC024666	20	0	NACC534339	0.5	1	1	1	1	0	0
NACC403347	13	0	NACC534339	0	1	1	1	1	0	0
NACC424241	16	0	NACC534339	0.5	1	1	1	1	0	1
NACC517376	19	0	NACC534339	0	0	0	1	0	0	0
NACC989110	18	0	NACC534339	0.5	1	1	1	1	0	6
NACC534339	17	1	NACC534339	0.5	1	0	1	1	0	0
NACC110222	16	0	NACC547141	0	1	1	0	1	0	2
NACC131503	15	0	NACC547141	1	1	0	1	1	0	5
NACC769593	18	0	NACC547141	0	1	1	1	1	0	0
NACC975428	12	0	NACC547141	2	0	0	1	1	0	16
NACC547141	20	1	NACC547141	0.5	1	0	1	1	0	4
NACC070937	18	0	NACC553199	0	1	0	1	1	0	0
NACC119444	12	0	NACC553199	0	1	0	1	1	0	3
NACC686005	13	0	NACC553199	0	1	0	1	0	0	3
NACC806315	13	0	NACC553199	0.5	1	0	1	1	0	6
NACC999631	16	0	NACC553199	1	1	1	1	0	0	8
NACC553199	10	1	NACC553199	0.5	1	0	1	1	0	2
NACC116154	16	0	NACC559610	1	1	1	1	1	0	2
NACC358111	20	0	NACC559610	0	1	1	1	1	0	0
NACC496350	15	0	NACC559610	0	1	0	1	1	0	0
NACC701437	13	0	NACC559610	3	1	1	1	1	0	2
NACC559610	16	1	NACC559610	2	0	1	0	1	0	2
NACC125598	22	0	NACC561009	0	0	1	0	0	1	1
NACC318024	16	0	NACC561009	0.5	0	1	1	0	1	4
NACC326821	14	0	NACC561009	0	1	0	1	1	0	3
NACC751244	18	0	NACC561009	0	0	1	1	0	1	0
NACC561009	18	1	NACC561009	0	1	1	1	1	0	0
NACC329721	10	0	NACC561047	1	1	0	1	1	0	15
NACC553970	17	0	NACC561047	2	1	0	1	1	0	1
NACC561047	20	1	NACC561047	0	0	0	1	0	1	0
NACC108410	18	0	NACC562831	0	1	1	1	1	0	3
NACC299566	12	0	NACC562831	0	1	0	1	1	0	0
NACC709450	16	0	NACC562831	0.5	1	0	1	1	0	5
NACC715967	16	0	NACC562831	1	1	0	1	1	0	12
NACC925833	17	0	NACC562831	0	1	1	1	0	1	0
NACC562831	18	1	NACC562831	0.5	0	1	1	0	0	3
NACC210425	16	0	NACC565322	0	1	1	0	1	0	1
NACC434963	16	0	NACC565322	0.5	1	1	1	1	0	4
NACC667681	13	0	NACC565322	0	1	0	1	1	0	0
NACC834296	20	0	NACC565322	0	1	1	1	1	0	0
NACC565322	16	1	NACC565322	0	1	0	1	1	0	5
NACC183319	20	0	NACC570271	0.5	1	0	0	1	0	3
NACC365523	12	0	NACC570271	2	1	0	1	1	0	2
NACC882410	14	0	NACC570271	3	1	0	1	1	0	7
NACC991484	12	0	NACC570271	0.5	0	1	0	0	1	0
NACC570271	18	1	NACC570271	0	1	0	1	1	0	6
NACC013409	18	0	NACC570518	0	1	1	1	1	0	0
NACC263566	16	0	NACC570518	3	1	0	0	1	0	12
NACC673245	18	0	NACC570518	0	1	1	0	0	0	1
NACC813348	18	0	NACC570518	2	1	0	1	1	0	8
NACC952834	14	0	NACC570518	0	1	1	1	1	0	0
NACC570518	13	1	NACC570518	0.5	1	0	1	1	0	2
NACC497392	20	0	NACC570618	2	1	1	1	1	0	0
NACC538539	20	0	NACC570618	0	1	0	1	1	0	1
NACC562510	12	0	NACC570618	0.5	1	0	1	1	0	0
NACC748919	16	0	NACC570618	0	1	0	0	1	0	0
NACC770787	18	0	NACC570618	2	1	1	1	1	0	12
NACC570618	12	1	NACC570618	0	1	1	1	0	1	0
NACC150980	18	0	NACC577324	0.5	1	0	1	1	0	3
NACC387952	20	0	NACC577324	1	1	1	1	1	0	2
NACC413245	20	0	NACC577324	0	1	0	1	1	0	3
NACC504001	21	0	NACC577324	0	1	1	1	1	0	0
NACC650132	12	0	NACC577324	1	1	0	1	1	0	4
NACC577324	20	1	NACC577324	0	1	0	1	1	0	2
NACC149519	13	0	NACC587569	0.5	1	1	1	1	0	5
NACC154132	16	0	NACC587569	0	1	0	1	1	0	0
NACC251753	16	0	NACC587569	2	1	0	1	1	0	3
NACC579570	14	0	NACC587569	1	1	0	1	0	0	3
NACC587569	16	1	NACC587569	0.5	1	0	1	1	0	11
NACC114233	19	0	NACC597882	1	1	0	1	1	0	9
NACC393850	18	0	NACC597882	0	1	0	1	1	0	1
NACC496134	16	0	NACC597882	0	0	1	0	0	0	0
NACC536842	12	0	NACC597882	0	1	1	0	1	0	0
NACC992483	16	0	NACC597882	0	1	0	1	1	0	1
NACC597882	20	1	NACC597882	0	0	0	1	0	0	0
NACC052792	16	0	NACC598601	0	1	1	1	1	0	4
NACC057843	18	0	NACC598601	0.5	1	0	1	1	0	0
NACC282654	20	0	NACC598601	0.5	1	0	1	1	0	3
NACC823609	12	0	NACC598601	0	1	0	1	1	0	4
NACC999209	16	0	NACC598601	0	1	0	1	1	0	3
NACC598601	16	1	NACC598601	0	0	1	0	0	1	2
NACC104765	20	0	NACC613148	0.5	1	0	1	1	0	2
NACC611373	16	0	NACC613148	1	1	0	1	1	0	14
NACC702240	12	0	NACC613148	0	0	0	1	0	1	0
NACC807377	18	0	NACC613148	1	1	0	1	1	0	9
NACC613148	18	1	NACC613148	0.5	1	0	0	1	0	8
NACC118569	7	0	NACC613244	0	0	1	0	0	1	4
NACC221296	20	0	NACC613244	1	0	1	1	0	1	10
NACC698548	16	0	NACC613244	1	1	0	0	1	0	13
NACC774448	14	0	NACC613244	0	0	1	1	0	0	0
NACC235863	20	0	NACC613244	0	1	1	1	1	0	2
NACC613244	13	1	NACC613244	0.5	1	1	1	0	0	1
NACC173621	14	0	NACC618336	0	1	0	1	1	0	2
NACC221175	12	0	NACC618336	1	1	1	1	1	0	6
NACC406039	12	0	NACC618336	1	1	1	1	1	0	1
NACC715967	16	0	NACC618336	0.5	1	0	1	1	0	21
NACC973522	16	0	NACC618336	0	1	1	0	1	0	0
NACC618336	10	1	NACC618336	0.5	1	0	1	1	0	1
NACC092518	10	0	NACC620216	1	1	1	0	1	0	4
NACC206511	16	0	NACC620216	0	1	0	1	1	0	2
NACC657666	12	0	NACC620216	0	1	0	1	1	0	2
NACC728901	16	0	NACC620216	0	1	1	1	1	0	0
NACC606348	12	0	NACC620216	0	1	1	1	1	0	8
NACC620216	17	1	NACC620216	0	1	1	1	0	1	0
NACC353393	20	0	NACC622465	0	1	0	1	1	0	3
NACC635810	19	0	NACC622465	0	1	0	0	1	0	0
NACC905942	16	0	NACC622465	0	0	1	1	0	1	2
NACC975990	12	0	NACC622465	1	1	1	1	1	0	2
NACC622465	14	1	NACC622465	0	0	1	0	0	0	0
NACC166937	13	0	NACC628725	0.5	0	0	0	0	0	0
NACC394239	16	0	NACC628725	0	1	0	1	1	0	0
NACC518429	18	0	NACC628725	0	0	1	1	0	1	4
NACC913197	16	0	NACC628725	0.5	1	0	1	1	0	0
NACC628725	16	1	NACC628725	0.5	1	0	1	1	0	2
NACC414361	16	0	NACC629145	0.5	1	0	1	1	0	0
NACC625585	8	0	NACC629145	0.5	1	0	1	1	0	2
NACC629312	16	0	NACC629145	0.5	0	1	0	0	1	6
NACC899441	20	0	NACC629145	0	1	0	1	1	0	0
NACC629145	20	1	NACC629145	0.5	1	0	1	0	0	6
NACC020707	20	0	NACC629599	1	1	0	1	1	0	3
NACC276629	18	0	NACC629599	1	1	0	1	1	0	3
NACC521092	16	0	NACC629599	0.5	1	0	1	1	0	0
NACC657544	20	0	NACC629599	2	1	0	1	1	0	10
NACC977707	16	0	NACC629599	0	0	0	0	0	1	0
NACC629599	14	1	NACC629599	0	1	1	1	1	0	8
NACC088976	16	0	NACC633756	0	1	0	1	1	0	2
NACC236378	18	0	NACC633756	0	1	1	1	1	0	3
NACC256876	16	0	NACC633756	1	1	0	0	1	0	4
NACC473823	16	0	NACC633756	0.5	1	0	1	1	0	1
NACC685781	13	0	NACC633756	0	1	1	1	1	0	0
NACC633756	18	1	NACC633756	0	1	1	1	1	0	2
NACC157987	19	0	NACC635935	0.5	1	1	1	1	0	0
NACC736111	18	0	NACC635935	1	1	0	1	1	0	9
NACC783587	12	0	NACC635935	0.5	1	0	1	1	0	1
NACC855701	14	0	NACC635935	0	1	1	0	1	0	0
NACC635935	18	1	NACC635935	0	0	0	1	1	0	0
NACC052909	14	0	NACC637392	1	0	1	1	0	1	2
NACC140032	18	0	NACC637392	0	1	0	1	1	0	0
NACC608725	14	0	NACC637392	2	1	0	1	1	0	2
NACC806223	18	0	NACC637392	0.5	1	0	1	1	0	11
NACC985657	16	0	NACC637392	0.5	1	1	1	1	0	0
NACC637392	12	1	NACC637392	0.5	1	0	1	0	0	6
NACC055496	16	0	NACC640518	0	0	1	1	0	1	0
NACC157809	16	0	NACC640518	0.5	1	1	1	1	0	0
NACC462587	14	0	NACC640518	0	1	0	1	1	0	1
NACC894901	14	0	NACC640518	0.5	1	0	1	1	0	6
NACC640518	12	1	NACC640518	0.5	0	0	1	0	0	3
NACC104944	19	0	NACC640612	1	1	0	1	1	0	18
NACC237267	14	0	NACC640612	1	1	0	1	1	0	6
NACC309595	14	0	NACC640612	0.5	1	0	1	1	0	1
NACC487548	18	0	NACC640612	0	1	0	1	1	0	0
NACC874009	6	0	NACC640612	2	1	0	0	1	0	8
NACC640612	18	1	NACC640612	0	1	1	1	1	0	1
NACC622056	13	0	NACC643642	0	1	1	1	1	0	2
NACC059861	19	0	NACC643642	0	1	0	1	1	0	1
NACC098543	16	0	NACC643642	0	1	1	1	1	0	0
NACC210341	17	0	NACC643642	3	1	1	1	0	0	3
NACC728901	16	0	NACC643642	0	1	1	1	1	0	0
NACC643642	16	1	NACC643642	0	1	1	1	0	0	0
NACC010336	21	0	NACC644510	0	1	0	1	1	0	1
NACC299791	17	0	NACC644510	0	1	1	1	1	0	0
NACC386709	14	0	NACC644510	0.5	1	1	1	1	0	0
NACC933301	15	0	NACC644510	1	1	1	1	1	0	1
NACC644510	12	1	NACC644510	0.5	0	0	0	0	0	0
NACC093468	18	0	NACC655818	1	1	1	0	1	0	4
NACC343216	16	0	NACC655818	0	1	0	1	1	0	0
NACC412080	18	0	NACC655818	0	1	0	1	1	0	3
NACC450794	12	0	NACC655818	0	1	1	0	1	0	0
NACC843752	12	0	NACC655818	0	1	0	1	1	0	0
NACC655818	16	1	NACC655818	0	0	1	1	0	0	3
NACC068807	12	0	NACC664171	0	0	1	1	0	0	0
NACC489660	12	0	NACC664171	1	1	0	1	1	0	9
NACC700372	20	0	NACC664171	0.5	0	0	1	0	0	0
NACC942946	20	0	NACC664171	0	1	0	1	1	0	1
NACC943110	12	0	NACC664171	0.5	1	1	1	1	0	3
NACC664171	22	1	NACC664171	0.5	1	0	1	1	0	19
NACC153895	14	0	NACC666897	0	1	1	1	1	0	0
NACC495741	18	0	NACC666897	3	1	1	1	1	0	3
NACC781969	19	0	NACC666897	0	1	0	1	1	0	0
NACC965030	17	0	NACC666897	0	1	0	1	1	0	1
NACC666897	16	1	NACC666897	1	1	0	1	1	0	6
NACC102805	18	0	NACC675636	0.5	1	0	1	1	0	2
NACC136753	20	0	NACC675636	0.5	1	0	1	1	0	6
NACC245493	14	0	NACC675636	0.5	1	0	1	1	0	0
NACC323638	16	0	NACC675636	0.5	1	0	1	1	0	2
NACC414920	15	0	NACC675636	2	1	1	1	1	0	3
NACC675636	18	1	NACC675636	0	1	0	1	1	0	1
NACC070582	12	0	NACC693922	0.5	0	1	1	0	1	6
NACC213060	19	0	NACC693922	0.5	1	0	1	1	0	3
NACC386818	14	0	NACC693922	0	1	0	1	1	0	0
NACC603651	16	0	NACC693922	2	1	0	1	1	0	7
NACC770787	18	0	NACC693922	0.5	1	1	1	1	0	8
NACC693922	12	1	NACC693922	1	1	0	0	1	0	10
NACC300133	18	0	NACC696033	0.5	1	0	1	1	0	6
NACC615798	18	0	NACC696033	1	1	0	1	1	0	8
NACC838124	16	0	NACC696033	3	1	1	1	1	0	8
NACC541212	16	0	NACC696033	0	1	1	1	1	0	3
NACC696033	14	1	NACC696033	0	1	1	1	0	0	4
NACC230995	14	0	NACC715524	0	1	0	1	1	0	1
NACC344955	18	0	NACC715524	0.5	1	0	0	1	0	4
NACC522390	18	0	NACC715524	2	1	0	0	1	0	11
NACC559009	20	0	NACC715524	0	1	0	1	1	0	4
NACC569125	14	0	NACC715524	3	0	1	1	1	0	12
NACC715524	16	1	NACC715524	0.5	0	0	1	0	0	0
NACC083687	16	0	NACC716598	0	1	0	1	1	0	0
NACC164017	16	0	NACC716598	0.5	1	0	1	1	0	0
NACC392995	16	0	NACC716598	0.5	1	0	1	1	0	3
NACC490313	19	0	NACC716598	0	0	0	1	0	1	6
NACC784574	8	0	NACC716598	3	1	0	1	1	0	10
NACC716598	14	1	NACC716598	0	0	0	1	0	0	0
NACC059294	16	0	NACC717520	3	1	0	1	1	0	13
NACC142509	18	0	NACC717520	0	1	1	1	1	0	0
NACC391029	14	0	NACC717520	0.5	1	0	1	1	0	3
NACC586854	14	0	NACC717520	0.5	1	1	1	1	0	6
NACC709828	20	0	NACC717520	0	1	1	1	1	0	2
NACC717520	16	1	NACC717520	0	1	0	1	1	0	0
NACC143280	18	0	NACC726003	0	1	0	1	1	0	2
NACC352744	16	0	NACC726003	0	1	1	1	0	0	0
NACC478776	16	0	NACC726003	0	1	1	1	1	0	0
NACC657666	12	0	NACC726003	0	1	0	1	1	0	3
NACC726003	14	1	NACC726003	0.5	1	0	1	1	0	9
NACC042473	16	0	NACC732037	0	1	0	1	1	0	5
NACC227062	16	0	NACC732037	0	0	0	1	0	0	0
NACC246799	16	0	NACC732037	0	1	1	1	1	0	0
NACC574711	18	0	NACC732037	1	1	0	1	1	0	6
NACC816399	14	0	NACC732037	0	1	1	1	1	0	0
NACC732037	18	1	NACC732037	0	1	0	1	1	0	0
NACC293744	16	0	NACC734558	0	1	0	1	1	0	0
NACC346719	18	0	NACC734558	0	1	1	0	1	0	0
NACC428546	12	0	NACC734558	0	1	0	1	1	0	2
NACC961691	14	0	NACC734558	0.5	1	0	1	1	0	10
NACC734558	12	1	NACC734558	0.5	0	1	1	0	1	6
NACC072840	16	0	NACC736109	0.5	1	0	1	1	0	0
NACC107896	20	0	NACC736109	1	1	0	1	1	0	17
NACC775189	20	0	NACC736109	0	1	1	1	1	0	0
NACC841556	14	0	NACC736109	0	1	1	1	1	0	0
NACC869489	12	0	NACC736109	0	0	1	0	0	0	0
NACC736109	12	1	NACC736109	0	1	1	0	0	1	0
NACC301698	14	0	NACC737641	0	1	1	1	1	0	5
NACC681783	16	0	NACC737641	0	1	0	0	1	0	0
NACC884435	16	0	NACC737641	0.5	0	0	0	0	1	2
NACC947630	17	0	NACC737641	0	1	1	1	1	0	1
NACC950159	18	0	NACC737641	0	1	0	1	1	0	0
NACC737641	12	1	NACC737641	0.5	1	0	0	1	0	11
NACC606348	12	0	NACC738775	0	1	1	1	1	0	16
NACC622056	13	0	NACC738775	1	1	1	1	1	0	8
NACC895414	12	0	NACC738775	0	0	1	1	1	0	0
NACC738775	14	1	NACC738775	0.5	1	1	1	1	0	9
NACC082204	18	0	NACC740598	0	1	0	1	1	0	0
NACC179899	16	0	NACC740598	0	1	0	0	1	0	1
NACC363842	14	0	NACC740598	1	1	0	1	1	0	15
NACC740598	12	1	NACC740598	0.5	0	1	1	0	1	1
NACC192644	12	0	NACC743927	2	1	1	1	1	0	4
NACC524806	14	0	NACC743927	0	1	1	1	1	0	0
NACC649408	11	0	NACC743927	1	1	0	1	1	0	0
NACC925290	14	0	NACC743927	0	1	0	1	1	0	0
NACC945278	2	0	NACC743927	2	1	0	1	1	0	18
NACC743927	14	1	NACC743927	0.5	0	1	0	0	0	0
NACC197687	20	0	NACC749864	0	1	0	1	1	0	2
NACC270893	18	0	NACC749864	0	1	1	1	1	0	0
NACC565802	11	0	NACC749864	1	1	0	1	1	0	6
NACC792798	14	0	NACC749864	0	0	1	1	0	1	0
NACC843415	14	0	NACC749864	0	0	0	1	0	0	0
NACC749864	14	1	NACC749864	0.5	1	0	0	0	0	4
NACC375187	12	0	NACC750833	2	0	1	1	0	0	2
NACC451206	13	0	NACC750833	0	0	0	1	0	0	0
NACC820776	20	0	NACC750833	0.5	1	0	1	1	0	0
NACC855477	18	0	NACC750833	0.5	1	0	1	1	0	2
NACC750833	14	1	NACC750833	1	1	0	1	1	0	1
NACC171242	19	0	NACC752251	0	1	0	1	1	0	3
NACC670052	18	0	NACC752251	0	1	1	1	1	0	0
NACC750711	14	0	NACC752251	0.5	0	0	1	1	0	10
NACC808311	18	0	NACC752251	0	1	1	1	1	0	0
NACC752251	13	1	NACC752251	0.5	0	0	1	0	0	0
NACC151939	18	0	NACC758074	0.5	1	1	1	1	0	1
NACC417975	16	0	NACC758074	0	1	1	0	1	0	0
NACC610472	14	0	NACC758074	0	1	1	1	1	0	1
NACC710774	16	0	NACC758074	0.5	1	0	1	1	0	9
NACC927495	18	0	NACC758074	0	1	1	1	1	0	0
NACC758074	20	1	NACC758074	0.5	0	0	1	0	0	0
NACC161667	16	0	NACC760143	0	1	0	1	1	0	2
NACC196810	13	0	NACC760143	0	1	1	1	1	0	0
NACC272808	18	0	NACC760143	0.5	1	0	1	1	0	13
NACC290781	16	0	NACC760143	0	1	0	1	1	0	3
NACC511791	18	0	NACC760143	0	1	0	1	1	0	0
NACC760143	12	1	NACC760143	0.5	0	1	0	0	1	10
NACC491615	16	0	NACC760871	0.5	1	1	1	1	0	1
NACC620746	16	0	NACC760871	0	1	1	1	1	0	0
NACC694293	16	0	NACC760871	0	1	1	1	1	0	0
NACC726897	16	0	NACC760871	0	1	0	1	1	0	0
NACC882999	16	0	NACC760871	0.5	0	0	1	0	0	3
NACC760871	16	1	NACC760871	0	1	1	1	1	0	1
NACC001464	16	0	NACC778150	1	1	1	1	1	0	6
NACC308028	14	0	NACC778150	0	1	1	0	1	0	0
NACC370588	20	0	NACC778150	0	1	1	1	1	0	0
NACC457687	18	0	NACC778150	0	0	1	1	0	0	0
NACC778150	20	1	NACC778150	0.5	1	1	1	0	0	2
NACC015713	16	0	NACC779324	1	1	0	1	1	0	11
NACC153796	18	0	NACC779324	0	1	1	1	1	0	0
NACC322567	15	0	NACC779324	0.5	1	0	1	1	0	8
NACC927004	16	0	NACC779324	0	1	0	1	1	0	0
NACC984937	12	0	NACC779324	0.5	1	0	1	1	0	0
NACC779324	16	1	NACC779324	0	1	1	0	0	0	0
NACC042991	17	0	NACC787480	0.5	1	1	1	1	0	4
NACC221757	20	0	NACC787480	0	0	0	1	0	0	0
NACC222830	16	0	NACC787480	0	1	1	1	1	0	2
NACC435071	14	0	NACC787480	0	1	0	1	1	0	0
NACC787480	20	1	NACC787480	0	1	1	1	1	0	0
NACC006205	14	0	NACC793370	0	1	1	1	1	0	2
NACC179165	12	0	NACC793370	0	1	0	1	1	0	0
NACC751091	18	0	NACC793370	1	1	1	1	1	0	19
NACC752038	16	0	NACC793370	0	1	1	1	1	0	0
NACC793370	13	1	NACC793370	0.5	0	1	1	0	0	7
NACC017698	16	0	NACC793572	0.5	1	1	1	1	0	3
NACC084449	16	0	NACC793572	1	1	0	1	1	0	7
NACC591820	18	0	NACC793572	0	1	1	0	1	0	0
NACC901363	16	0	NACC793572	0.5	0	1	1	1	0	8
NACC793572	23	1	NACC793572	0.5	1	0	1	1	0	0
NACC364616	19	0	NACC794844	1	1	0	1	1	0	1
NACC512264	18	0	NACC794844	0	1	0	1	1	0	0
NACC924833	12	0	NACC794844	1	1	1	1	1	0	5
NACC955576	18	0	NACC794844	1	1	0	1	1	0	21
NACC794844	12	1	NACC794844	0.5	0	0	1	0	0	3
NACC161549	19	0	NACC806671	1	1	0	1	1	0	2
NACC309426	20	0	NACC806671	2	1	0	1	1	0	10
NACC502792	12	0	NACC806671	0.5	0	0	1	0	1	0
NACC579475	18	0	NACC806671	0.5	1	0	1	1	0	0
NACC806671	16	1	NACC806671	0	1	0	1	1	0	1
NACC038403	16	0	NACC814757	1	1	0	1	1	0	0
NACC185008	14	0	NACC814757	0.5	1	0	0	1	0	1
NACC279638	18	0	NACC814757	3	0	1	0	1	0	12
NACC803770	18	0	NACC814757	0	0	1	0	0	1	0
NACC814757	16	1	NACC814757	0.5	1	0	1	0	0	10
NACC023967	18	0	NACC816953	0	1	0	1	1	0	0
NACC196751	16	0	NACC816953	0.5	1	0	1	1	0	0
NACC210700	16	0	NACC816953	0	1	0	1	1	0	0
NACC215831	16	0	NACC816953	0.5	1	0	1	1	0	2
NACC731300	18	0	NACC816953	2	0	1	1	1	0	4
NACC816953	19	1	NACC816953	1	0	0	1	0	1	4
NACC002288	18	0	NACC817037	0.5	1	0	1	1	0	3
NACC035481	20	0	NACC817037	0.5	1	1	1	1	0	11
NACC091917	16	0	NACC817037	0	1	0	1	1	0	7
NACC434793	16	0	NACC817037	1	1	1	1	1	0	2
NACC817037	18	1	NACC817037	0.5	1	0	0	1	0	5
NACC060833	12	0	NACC819857	0	0	0	0	0	1	1
NACC113819	16	0	NACC819857	0	0	0	1	0	1	0
NACC174114	13	0	NACC819857	1	1	0	1	1	0	4
NACC609908	14	0	NACC819857	0	1	1	1	1	0	2
NACC829310	12	0	NACC819857	1	1	1	1	1	0	2
NACC819857	20	1	NACC819857	0	0	0	0	0	1	0
NACC021496	12	0	NACC824304	1	1	1	1	1	0	5
NACC152775	18	0	NACC824304	0	1	0	1	1	0	0
NACC715967	16	0	NACC824304	0.5	1	0	1	1	0	17
NACC829999	14	0	NACC824304	0	1	1	1	1	0	0
NACC824304	16	1	NACC824304	3	0	0	1	1	0	7
NACC123231	12	0	NACC828368	0.5	1	0	1	1	0	3
NACC146151	18	0	NACC828368	0.5	1	0	1	1	0	7
NACC188158	16	0	NACC828368	0.5	1	1	0	1	0	1
NACC604717	13	0	NACC828368	0	0	1	1	0	1	0
NACC672406	18	0	NACC828368	0.5	1	0	1	1	0	3
NACC828368	20	1	NACC828368	0	1	0	1	1	0	6
NACC085731	20	0	NACC829421	0	1	0	1	1	0	0
NACC227778	18	0	NACC829421	0.5	0	0	1	0	1	0
NACC324303	18	0	NACC829421	0.5	1	0	1	1	0	0
NACC793766	16	0	NACC829421	0	1	1	1	1	0	0
NACC825678	13	0	NACC829421	0	1	1	1	1	0	0
NACC829421	14	1	NACC829421	1	1	0	1	1	0	2
NACC016324	18	0	NACC830828	0.5	1	0	1	1	0	4
NACC154693	14	0	NACC830828	0	0	1	1	0	1	0
NACC268714	12	0	NACC830828	1	1	1	1	1	0	5
NACC389118	18	0	NACC830828	0.5	1	0	1	1	0	3
NACC830828	14	1	NACC830828	0	1	1	1	1	0	0
NACC025134	16	0	NACC832165	0	1	0	1	1	0	0
NACC107077	20	0	NACC832165	0	1	0	0	1	0	0
NACC153785	16	0	NACC832165	0	1	1	1	1	0	0
NACC734161	16	0	NACC832165	0.5	1	0	1	1	0	3
NACC832165	18	1	NACC832165	1	0	1	1	0	1	3
NACC123328	15	0	NACC833607	0.5	1	1	1	1	0	4
NACC165070	20	0	NACC833607	2	1	0	0	1	0	9
NACC474680	16	0	NACC833607	3	1	0	1	1	0	8
NACC720607	14	0	NACC833607	3	1	1	1	1	0	2
NACC833607	16	1	NACC833607	1	1	0	1	1	0	8
NACC142905	9	0	NACC840025	1	1	0	1	1	0	0
NACC354370	18	0	NACC840025	0.5	1	0	1	1	0	1
NACC472822	18	0	NACC840025	0	1	0	1	1	0	0
NACC615997	12	0	NACC840025	0.5	1	0	1	1	0	3
NACC673909	12	0	NACC840025	0.5	1	1	1	1	0	6
NACC840025	13	1	NACC840025	0.5	0	1	1	0	0	18
NACC020203	20	0	NACC843881	0	1	1	1	1	0	0
NACC787374	18	0	NACC843881	0	0	1	0	0	0	0
NACC857145	19	0	NACC843881	0	1	0	1	1	0	0
NACC860377	20	0	NACC843881	0	1	1	1	1	0	1
NACC843881	19	1	NACC843881	0	0	0	1	1	0	1
NACC472835	12	0	NACC844308	0.5	1	0	1	1	0	0
NACC473188	16	0	NACC844308	0.5	0	0	1	0	1	1
NACC505845	15	0	NACC844308	0	1	1	1	1	0	0
NACC725629	17	0	NACC844308	1	1	1	0	1	0	3
NACC844308	13	1	NACC844308	2	1	0	0	0	1	7
NACC332672	14	0	NACC845178	0	1	1	1	1	0	1
NACC366453	17	0	NACC845178	0.5	1	0	1	1	0	0
NACC437870	16	0	NACC845178	0	1	1	0	1	0	0
NACC724965	18	0	NACC845178	0	1	0	1	1	0	0
NACC756454	12	0	NACC845178	0.5	0	0	1	1	0	4
NACC845178	18	1	NACC845178	0	1	0	1	1	0	0
NACC272988	13	0	NACC848281	0	1	1	1	1	0	0
NACC368901	14	0	NACC848281	0	0	1	1	0	0	0
NACC461060	18	0	NACC848281	0	0	1	1	0	0	0
NACC464121	14	0	NACC848281	0.5	1	0	1	1	0	5
NACC848281	12	1	NACC848281	0	0	0	1	0	0	1
NACC071759	18	0	NACC852595	0	1	0	1	1	0	0
NACC100693	16	0	NACC852595	0	1	0	0	1	0	0
NACC134929	12	0	NACC852595	0	0	0	1	0	1	0
NACC210879	18	0	NACC852595	0	1	1	1	1	0	2
NACC688711	16	0	NACC852595	0	1	1	1	1	0	0
NACC852595	20	1	NACC852595	1	1	0	1	0	1	3
NACC176148	12	0	NACC855249	0	1	1	1	1	0	1
NACC267768	14	0	NACC855249	0	1	0	1	1	0	0
NACC497314	18	0	NACC855249	3	1	0	1	1	0	12
NACC876427	18	0	NACC855249	0.5	1	1	1	1	0	2
NACC282654	20	0	NACC855249	0.5	1	0	1	1	0	3
NACC855249	16	1	NACC855249	0	0	1	1	0	0	0
NACC067141	12	0	NACC855961	0.5	1	1	1	0	1	5
NACC166911	14	0	NACC855961	0	0	1	1	1	0	0
NACC351618	19	0	NACC855961	0	1	0	1	1	0	3
NACC659684	20	0	NACC855961	0.5	1	0	1	1	0	1
NACC833354	12	0	NACC855961	0.5	1	1	1	1	0	8
NACC855961	20	1	NACC855961	0.5	1	0	1	1	0	6
NACC005230	8	0	NACC861111	1	1	1	1	1	0	0
NACC019383	20	0	NACC861111	0	1	0	1	1	0	0
NACC396482	13	0	NACC861111	0.5	1	0	1	1	0	0
NACC713525	12	0	NACC861111	0	0	0	1	0	1	1
NACC994970	16	0	NACC861111	0.5	1	0	1	1	0	9
NACC861111	12	1	NACC861111	0.5	1	1	0	0	1	0
NACC215408	16	0	NACC863637	0.5	0	0	0	0	1	0
NACC326927	18	0	NACC863637	1	1	0	1	1	0	6
NACC712050	18	0	NACC863637	0.5	1	0	0	1	0	4
NACC827801	15	0	NACC863637	0	1	1	1	1	0	0
NACC930593	12	0	NACC863637	0.5	1	1	1	1	0	0
NACC863637	18	1	NACC863637	0.5	1	1	1	0	0	7
NACC025004	16	0	NACC865159	0	1	1	1	1	0	0
NACC217189	9	0	NACC865159	1	1	0	1	1	0	6
NACC497459	12	0	NACC865159	0.5	1	0	1	1	0	9
NACC710774	16	0	NACC865159	1	1	0	1	1	0	10
NACC865159	20	1	NACC865159	0.5	1	0	1	0	1	2
NACC297727	16	0	NACC880616	0	0	1	1	0	0	0
NACC307432	16	0	NACC880616	1	1	0	1	1	0	1
NACC482725	15	0	NACC880616	0	1	1	0	1	0	5
NACC510923	13	0	NACC880616	0	1	1	1	1	0	0
NACC855701	14	0	NACC880616	0	1	1	0	1	0	0
NACC880616	18	1	NACC880616	0	1	1	1	0	0	2
NACC020811	8	0	NACC887046	0	1	0	1	1	0	0
NACC497314	18	0	NACC887046	3	1	0	1	1	0	4
NACC610397	20	0	NACC887046	0	1	0	1	1	0	1
NACC767939	12	0	NACC887046	0	1	1	1	1	0	0
NACC879647	16	0	NACC887046	0	1	1	0	1	0	2
NACC887046	20	1	NACC887046	0	1	1	1	0	0	1
NACC013678	16	0	NACC887695	0	1	0	1	1	0	3
NACC240433	13	0	NACC887695	1	1	0	1	1	0	7
NACC244670	12	0	NACC887695	0.5	1	1	1	1	0	5
NACC887695	15	1	NACC887695	1	0	0	1	0	0	1
NACC428546	12	0	NACC892483	0	1	0	1	1	0	0
NACC448999	12	0	NACC892483	1	1	1	0	1	0	0
NACC777831	18	0	NACC892483	0	1	1	1	1	0	2
NACC780551	16	0	NACC892483	0	1	0	1	1	0	0
NACC994058	18	0	NACC892483	0.5	1	0	1	1	0	7
NACC892483	16	1	NACC892483	3	0	1	1	1	0	6
NACC335265	18	0	NACC892529	0.5	1	0	1	1	0	3
NACC431273	20	0	NACC892529	1	1	0	1	1	0	3
NACC438212	20	0	NACC892529	0	1	0	1	1	0	0
NACC457869	18	0	NACC892529	0.5	1	0	1	1	0	1
NACC999393	11	0	NACC892529	1	1	0	1	1	0	4
NACC892529	12	1	NACC892529	0.5	0	0	0	0	1	16
NACC282440	17	0	NACC895295	0.5	0	1	1	0	1	7
NACC523286	20	0	NACC895295	0	1	0	1	1	0	0
NACC622788	16	0	NACC895295	0	1	0	1	1	0	1
NACC760981	12	0	NACC895295	0.5	1	0	1	1	0	1
NACC890528	20	0	NACC895295	2	1	0	0	1	0	11
NACC895295	16	1	NACC895295	0	0	1	0	0	1	0
NACC438637	16	0	NACC901971	0	1	0	1	1	0	0
NACC572922	20	0	NACC901971	0	1	0	1	1	0	2
NACC762883	16	0	NACC901971	0.5	1	0	1	1	0	0
NACC909813	12	0	NACC901971	0	1	1	1	1	0	0
NACC901971	12	1	NACC901971	0	1	0	1	1	0	1
NACC305982	14	0	NACC902110	3	1	1	1	1	0	7
NACC374324	12	0	NACC902110	0	1	1	1	1	0	1
NACC447866	20	0	NACC902110	0	0	1	1	0	0	1
NACC460458	14	0	NACC902110	0	1	1	1	1	0	0
NACC965266	18	0	NACC902110	0	1	1	0	1	0	0
NACC902110	25	1	NACC902110	1	0	0	1	0	0	9
NACC168000	14	0	NACC902733	0	0	1	1	0	0	1
NACC790192	14	0	NACC902733	1	1	0	1	1	0	5
NACC804262	16	0	NACC902733	0	0	1	1	0	1	0
NACC985416	16	0	NACC902733	0	1	0	1	1	0	0
NACC902733	16	1	NACC902733	0	1	0	1	1	0	0
NACC210798	20	0	NACC904223	0.5	1	0	1	1	0	13
NACC289183	18	0	NACC904223	0.5	1	0	1	1	0	0
NACC310022	18	0	NACC904223	1	1	0	1	1	0	6
NACC427386	17	0	NACC904223	2	1	1	1	1	0	10
NACC487154	15	0	NACC904223	0	0	0	1	0	0	0
NACC904223	8	1	NACC904223	0	0	1	1	0	0	3
NACC055173	16	0	NACC905647	0.5	1	0	1	1	0	2
NACC056647	18	0	NACC905647	0	1	1	1	1	0	0
NACC641261	14	0	NACC905647	0	1	1	0	1	0	0
NACC645957	19	0	NACC905647	1	1	0	1	1	0	2
NACC954541	20	0	NACC905647	0	1	0	1	1	0	2
NACC905647	18	1	NACC905647	0	1	0	1	0	0	2
NACC461046	16	0	NACC909618	0	1	1	1	1	0	0
NACC650062	12	0	NACC909618	1	1	0	1	1	0	8
NACC908958	12	0	NACC909618	0	1	1	1	1	0	0
NACC909618	16	1	NACC909618	0	1	1	1	1	0	2
NACC133279	18	0	NACC911198	0.5	1	0	1	1	0	13
NACC146139	14	0	NACC911198	0.5	1	0	1	1	0	6
NACC331899	15	0	NACC911198	2	1	1	1	1	0	20
NACC887312	14	0	NACC911198	1	1	0	1	1	0	16
NACC911198	14	1	NACC911198	0	0	1	0	0	1	0
NACC190858	18	0	NACC914517	1	1	1	1	1	0	7
NACC284566	12	0	NACC914517	0.5	1	0	0	1	0	10
NACC315847	12	0	NACC914517	1	1	1	1	1	0	3
NACC497027	15	0	NACC914517	0.5	1	1	1	1	0	3
NACC601018	26	0	NACC914517	0.5	1	0	1	1	0	2
NACC914517	16	1	NACC914517	0	1	1	1	1	0	0
NACC263289	16	0	NACC915851	0	1	0	1	1	0	0
NACC333460	16	0	NACC915851	0	1	0	1	1	0	0
NACC572216	16	0	NACC915851	0	1	0	1	1	0	0
NACC641261	14	0	NACC915851	0	1	1	0	1	0	0
NACC915851	14	1	NACC915851	0	1	0	1	1	0	1
NACC355742	20	0	NACC918927	0.5	0	0	1	0	1	0
NACC437467	19	0	NACC918927	0	1	1	0	1	0	0
NACC846122	18	0	NACC918927	3	1	1	1	1	0	14
NACC918927	13	1	NACC918927	0.5	1	0	1	1	0	6
NACC576090	16	0	NACC932597	1	1	1	1	1	0	9
NACC598712	9	0	NACC932597	0.5	1	0	1	1	0	13
NACC689243	12	0	NACC932597	0	1	1	1	1	0	2
NACC880496	14	0	NACC932597	1	1	1	1	1	0	0
NACC938624	18	0	NACC932597	0.5	1	0	1	1	0	1
NACC932597	18	1	NACC932597	0	0	1	1	0	1	0
NACC371104	20	0	NACC933223	1	1	0	1	1	0	4
NACC519744	16	0	NACC933223	1	1	1	1	1	0	2
NACC521271	12	0	NACC933223	0	1	1	1	1	0	0
NACC899670	18	0	NACC933223	0	1	1	1	1	0	0
NACC933644	14	0	NACC933223	0.5	1	1	1	1	0	0
NACC933223	12	1	NACC933223	0.5	1	0	1	1	0	1
NACC003052	22	0	NACC933870	0	1	0	1	1	0	2
NACC169053	8	0	NACC933870	0.5	1	0	1	1	0	3
NACC605206	16	0	NACC933870	0	1	1	1	1	0	0
NACC801797	14	0	NACC933870	0.5	1	0	1	1	0	0
NACC923082	18	0	NACC933870	1	1	0	1	1	0	6
NACC933870	18	1	NACC933870	1	1	1	1	0	0	4
NACC013422	20	0	NACC936976	2	1	0	1	1	0	3
NACC236906	18	0	NACC936976	0.5	1	0	1	1	0	3
NACC276161	12	0	NACC936976	2	1	0	1	1	0	4
NACC447247	16	0	NACC936976	0.5	1	0	1	1	0	0
NACC936976	12	1	NACC936976	0	1	0	1	1	0	0
NACC096777	20	0	NACC941750	0.5	1	1	1	1	0	3
NACC571978	18	0	NACC941750	0	1	0	1	1	0	0
NACC752611	18	0	NACC941750	0	1	1	1	1	0	1
NACC866916	18	0	NACC941750	0	1	0	1	1	0	0
NACC941750	18	1	NACC941750	0	1	1	1	1	0	0
NACC448597	16	0	NACC944087	0	1	1	1	1	0	0
NACC688290	16	0	NACC944087	0.5	1	1	1	1	0	5
NACC932057	17	0	NACC944087	3	1	1	1	1	0	13
NACC944087	16	1	NACC944087	0	1	1	1	0	0	0
NACC114276	19	0	NACC944363	0	1	0	1	1	0	2
NACC530475	16	0	NACC944363	0.5	1	1	1	1	0	0
NACC540273	12	0	NACC944363	1	1	0	1	1	0	5
NACC739697	16	0	NACC944363	0	0	1	1	0	1	1
NACC825907	16	0	NACC944363	0	1	1	1	1	0	0
NACC944363	18	1	NACC944363	0	1	0	1	1	0	5
NACC131713	16	0	NACC947383	0.5	1	0	1	1	0	0
NACC169053	8	0	NACC947383	0.5	1	0	1	1	0	2
NACC203696	12	0	NACC947383	0.5	1	0	1	1	0	2
NACC905904	21	0	NACC947383	2	1	0	1	1	0	1
NACC947383	14	1	NACC947383	0	0	0	1	1	0	0
NACC538378	12	0	NACC949617	1	1	1	1	1	0	5
NACC568450	19	0	NACC949617	0.5	1	1	1	1	0	0
NACC688148	20	0	NACC949617	2	1	0	1	1	0	7
NACC964724	16	0	NACC949617	0.5	1	1	1	1	0	2
NACC949617	16	1	NACC949617	0.5	1	0	1	1	0	7
NACC115411	13	0	NACC951149	2	1	1	1	1	0	1
NACC310833	12	0	NACC951149	0	1	0	1	1	0	0
NACC448793	18	0	NACC951149	0	1	1	1	1	0	0
NACC642177	16	0	NACC951149	0	1	1	1	1	0	0
NACC761693	20	0	NACC951149	0.5	1	0	1	1	0	2
NACC951149	16	1	NACC951149	1	1	1	1	1	0	8
NACC278172	18	0	NACC963866	3	1	0	1	1	0	9
NACC385948	18	0	NACC963866	1	1	0	1	1	0	4
NACC579110	16	0	NACC963866	0	0	0	1	0	0	3
NACC930419	14	0	NACC963866	0	1	1	1	0	1	0
NACC954055	18	0	NACC963866	0	1	0	1	1	0	0
NACC963866	16	1	NACC963866	0	1	1	1	1	0	0
NACC378202	18	0	NACC977985	0	1	1	1	1	0	0
NACC666426	20	0	NACC977985	0	1	0	1	1	0	1
NACC769158	18	0	NACC977985	0	1	1	1	1	0	1
NACC891910	20	0	NACC977985	0	1	0	1	1	0	1
NACC977985	19	1	NACC977985	0	1	0	1	0	1	1
NACC635181	18	0	NACC978182	0	1	1	1	1	0	1
NACC694662	16	0	NACC978182	3	1	1	1	1	0	8
NACC809402	17	0	NACC978182	0.5	1	0	0	1	0	9
NACC914898	18	0	NACC978182	0.5	1	0	0	1	0	0
NACC978182	12	1	NACC978182	0.5	1	0	1	1	0	3
NACC378445	15	0	NACC978730	0.5	1	0	0	1	0	3
NACC420047	19	0	NACC978730	0.5	1	0	1	1	0	1
NACC662153	18	0	NACC978730	0	0	1	1	0	0	0
NACC807271	16	0	NACC978730	0	1	0	1	1	0	1
NACC982346	16	0	NACC978730	0.5	1	0	1	1	0	0
NACC978730	18	1	NACC978730	0	0	1	0	1	0	0
NACC386049	10	0	NACC980732	0.5	1	0	1	1	0	1
NACC665307	14	0	NACC980732	0.5	1	0	0	1	0	4
NACC714372	16	0	NACC980732	0.5	1	1	1	1	0	0
NACC046497	12	0	NACC980732	0.5	1	0	1	1	0	1
NACC980732	16	1	NACC980732	0	0	1	0	0	0	0
NACC109399	16	0	NACC981507	0	1	1	1	1	0	1
NACC205551	16	0	NACC981507	0	1	1	1	0	0	2
NACC245493	14	0	NACC981507	0	1	0	1	0	1	0
NACC829198	17	0	NACC981507	0	1	1	1	1	0	0
NACC981507	13	1	NACC981507	0	0	1	1	0	0	1
NACC030231	15	0	NACC982128	0	1	1	1	1	0	0
NACC574711	18	0	NACC982128	1	1	0	1	1	0	12
NACC828200	13	0	NACC982128	0.5	1	0	1	1	0	0
NACC996048	16	0	NACC982128	0	0	1	1	0	0	0
NACC982128	17	1	NACC982128	0.5	1	0	1	1	0	19
NACC003674	14	0	NACC984280	0.5	1	0	1	1	0	0
NACC077352	16	0	NACC984280	2	1	0	1	1	0	10
NACC650878	16	0	NACC984280	0	1	1	1	1	0	2
NACC793452	18	0	NACC984280	0.5	1	0	0	1	0	4
NACC815585	16	0	NACC984280	0.5	1	1	1	1	0	0
NACC984280	14	1	NACC984280	0.5	0	0	1	0	1	0
NACC129937	14	0	NACC990452	3	1	1	1	1	0	7
NACC177590	16	0	NACC990452	0.5	1	1	1	1	0	1
NACC287110	16	0	NACC990452	0	1	0	1	1	0	0
NACC607768	14	0	NACC990452	0	1	1	0	1	0	1
NACC714310	17	0	NACC990452	0.5	1	0	1	1	0	3
NACC990452	16	1	NACC990452	0.5	1	0	1	1	0	0
NACC000903	16	0	NACC995755	0	1	0	1	1	0	1
NACC134124	16	0	NACC995755	0	1	1	1	1	0	0
NACC880091	18	0	NACC995755	0	1	1	1	1	0	0
NACC953913	16	0	NACC995755	3	0	1	1	1	0	6
NACC995755	14	1	NACC995755	0	1	1	1	1	0	0
NACC002487	15	0	NACC998324	0	1	1	1	1	0	0
NACC196922	18	0	NACC998324	0	1	1	1	0	0	0
NACC742105	12	0	NACC998324	0.5	1	0	0	1	0	0
NACC998324	12	1	NACC998324	0	1	0	1	0	0	0

## Sheet: Table3_Cdr_Npi
NACCID	EDUC	divsep	case_id	L_CDRGLOB	L_INLIVWTH	female	white	spouse	child	l_totnpi
NACC020495	19	0	NACC000919	0	1	0	1	1	0	0
NACC060518	20	0	NACC000919	0	1	1	1	0	0	4
NACC451696	16	0	NACC000919	0.5	1	1	1	1	0	1
NACC590026	16	0	NACC000919	0.5	1	1	1	1	0	2
NACC920621	16	0	NACC000919	0.5	1	1	1	1	0	2
NACC000919	19	1	NACC000919	0	0	0	0	0	1	0
NACC349149	16	0	NACC007873	0	1	1	1	1	0	0
NACC437540	20	0	NACC007873	0	1	0	1	1	0	1
NACC583284	12	0	NACC007873	0	1	1	1	1	0	0
NACC820037	20	0	NACC007873	0.5	1	0	1	1	0	0
NACC894704	13	0	NACC007873	3	0	0	1	1	0	16
NACC007873	16	1	NACC007873	0.5	1	0	1	1	0	4
NACC023832	14	0	NACC008573	0.5	1	1	1	1	0	6
NACC105547	18	0	NACC008573	1	1	1	1	1	0	0
NACC645436	14	0	NACC008573	2	1	1	1	1	0	10
NACC788318	16	0	NACC008573	0	1	0	1	0	1	1
NACC008573	12	1	NACC008573	0	1	1	0	0	0	0
NACC175328	14	0	NACC010492	0	1	1	0	1	0	0
NACC389069	16	0	NACC010492	0.5	1	1	1	1	0	3
NACC401923	16	0	NACC010492	0	1	1	1	1	0	6
NACC561434	12	0	NACC010492	0	1	1	1	1	0	0
NACC823780	16	0	NACC010492	1	1	0	1	1	0	5
NACC010492	20	1	NACC010492	0	0	1	1	0	1	4
NACC025134	16	0	NACC020317	0	1	0	1	1	0	0
NACC058464	16	0	NACC020317	0.5	1	0	1	1	0	7
NACC610583	18	0	NACC020317	0.5	1	1	1	1	0	1
NACC893820	18	0	NACC020317	0	1	1	1	1	0	2
NACC020317	14	1	NACC020317	0	0	0	1	0	0	0
NACC001006	18	0	NACC021275	0	1	1	1	1	0	3
NACC060203	16	0	NACC021275	0	0	0	1	0	0	0
NACC415502	16	0	NACC021275	1	1	0	1	1	0	4
NACC426629	14	0	NACC021275	0.5	1	1	1	1	0	2
NACC484852	12	0	NACC021275	0.5	1	1	1	1	0	1
NACC021275	12	1	NACC021275	0	1	1	0	0	0	0
NACC192548	14	0	NACC033332	0.5	1	0	1	1	0	11
NACC256240	20	0	NACC033332	0.5	1	0	1	1	0	3
NACC358491	16	0	NACC033332	0.5	1	0	1	1	0	2
NACC625737	18	0	NACC033332	0	1	1	1	1	0	5
NACC724594	16	0	NACC033332	0	0	1	1	0	0	0
NACC033332	16	1	NACC033332	0.5	0	1	1	0	0	13
NACC326251	16	0	NACC036619	2	1	1	1	1	0	10
NACC428706	14	0	NACC036619	2	1	0	1	1	0	5
NACC717294	16	0	NACC036619	1	1	0	1	1	0	11
NACC036619	16	1	NACC036619	0.5	1	0	1	1	0	1
NACC007646	14	0	NACC039771	0.5	1	0	0	1	0	7
NACC222676	16	0	NACC039771	1	1	0	1	1	0	6
NACC795993	16	0	NACC039771	0	1	1	0	1	0	0
NACC912355	20	0	NACC039771	0.5	1	0	1	1	0	13
NACC967819	17	0	NACC039771	0	1	1	0	1	0	0
NACC039771	19	1	NACC039771	0	1	1	1	1	0	3
NACC382616	16	0	NACC042077	1	1	0	1	1	0	1
NACC437161	18	0	NACC042077	0	1	1	1	1	0	0
NACC496079	16	0	NACC042077	0.5	1	0	1	1	0	3
NACC743016	12	0	NACC042077	0.5	1	0	1	1	0	2
NACC966512	12	0	NACC042077	0	1	0	1	1	0	4
NACC042077	12	1	NACC042077	0	0	0	1	0	0	0
NACC294218	18	0	NACC046147	0	1	0	1	1	0	6
NACC477241	14	0	NACC046147	0.5	0	1	1	0	1	10
NACC743429	18	0	NACC046147	0.5	1	1	0	1	0	1
NACC783359	12	0	NACC046147	1	1	0	1	1	0	6
NACC046147	24	1	NACC046147	0.5	1	0	1	1	0	6
NACC036063	12	0	NACC051233	0	0	1	1	0	0	3
NACC073350	13	0	NACC051233	0.5	0	1	1	0	0	7
NACC702149	16	0	NACC051233	0	0	0	1	0	0	1
NACC811151	20	0	NACC051233	0.5	1	1	1	1	0	7
NACC957794	20	0	NACC051233	0	1	1	1	1	0	0
NACC051233	7	1	NACC051233	3	0	0	1	0	0	7
NACC543694	18	0	NACC061836	1	1	0	1	1	0	9
NACC569723	11	0	NACC061836	0.5	1	0	1	1	0	4
NACC589336	18	0	NACC061836	0	1	1	0	1	0	0
NACC701098	16	0	NACC061836	0	1	1	1	1	0	0
NACC981850	12	0	NACC061836	0.5	1	0	1	1	0	0
NACC061836	14	1	NACC061836	0	0	0	0	0	0	0
NACC235863	20	0	NACC076374	0	1	1	1	1	0	0
NACC524553	20	0	NACC076374	0.5	1	0	1	1	0	2
NACC627975	14	0	NACC076374	0.5	1	0	1	1	0	3
NACC649099	18	0	NACC076374	1	1	1	1	1	0	2
NACC874776	12	0	NACC076374	0	1	1	0	1	0	0
NACC076374	17	1	NACC076374	0	0	0	1	0	0	0
NACC143280	18	0	NACC076901	0	1	0	1	1	0	0
NACC189413	16	0	NACC076901	0.5	1	0	1	1	0	1
NACC210341	17	0	NACC076901	0.5	1	1	1	0	0	2
NACC331366	16	0	NACC076901	3	1	0	1	1	0	15
NACC865212	12	0	NACC076901	0	1	1	1	1	0	0
NACC076901	12	1	NACC076901	0.5	0	1	1	0	0	4
NACC040167	18	0	NACC078090	0	1	0	1	1	0	8
NACC212681	18	0	NACC078090	0	1	0	1	1	0	1
NACC256240	20	0	NACC078090	1	1	0	1	1	0	8
NACC610551	18	0	NACC078090	0	1	0	1	1	0	0
NACC610583	18	0	NACC078090	0.5	1	1	1	1	0	1
NACC078090	20	1	NACC078090	0	0	0	1	1	0	0
NACC227156	16	0	NACC088207	0	0	1	1	0	1	1
NACC479586	18	0	NACC088207	0	1	0	1	1	0	0
NACC544667	16	0	NACC088207	1	1	1	1	1	0	2
NACC640110	20	0	NACC088207	0	1	0	1	1	0	0
NACC827175	18	0	NACC088207	0.5	1	1	1	1	0	0
NACC088207	16	1	NACC088207	0.5	1	1	1	1	0	5
NACC068258	17	0	NACC097605	0	1	0	1	1	0	0
NACC138574	20	0	NACC097605	0	1	1	1	1	0	0
NACC794056	14	0	NACC097605	0	1	0	1	1	0	0
NACC826418	18	0	NACC097605	0.5	1	0	1	1	0	0
NACC849277	14	0	NACC097605	0	0	0	1	0	1	0
NACC097605	15	1	NACC097605	0	0	1	1	0	1	8
NACC269887	12	0	NACC098611	3	1	1	0	1	0	5
NACC333402	13	0	NACC098611	0.5	1	1	1	1	0	0
NACC661768	14	0	NACC098611	0.5	1	1	1	1	0	2
NACC682903	2	0	NACC098611	0.5	1	0	1	1	0	19
NACC098611	16	1	NACC098611	0	0	0	1	0	0	0
NACC334433	18	0	NACC101625	0	1	0	1	1	0	0
NACC489280	12	0	NACC101625	0.5	1	0	1	1	0	4
NACC505703	20	0	NACC101625	0	1	1	1	1	0	0
NACC101625	14	1	NACC101625	0.5	1	1	1	1	0	0
NACC372908	18	0	NACC101834	1	1	0	0	1	0	0
NACC505845	15	0	NACC101834	0	1	1	1	1	0	0
NACC791447	16	0	NACC101834	2	0	1	1	0	0	13
NACC823278	20	0	NACC101834	1	1	1	1	1	0	9
NACC886525	20	0	NACC101834	0	1	0	0	1	0	2
NACC101834	16	1	NACC101834	0	1	1	1	1	0	0
NACC228934	17	0	NACC103176	0	0	0	1	0	1	1
NACC466904	14	0	NACC103176	0	1	0	1	1	0	0
NACC599119	16	0	NACC103176	0.5	1	0	1	1	0	0
NACC810367	16	0	NACC103176	0	1	0	1	1	0	0
NACC819237	19	0	NACC103176	0	1	0	1	1	0	0
NACC103176	12	1	NACC103176	2	0	1	0	0	1	0
NACC006983	18	0	NACC107187	0.5	1	1	1	1	0	3
NACC364616	19	0	NACC107187	1	1	0	1	1	0	5
NACC921399	14	0	NACC107187	0	0	1	1	0	1	0
NACC950415	18	0	NACC107187	0.5	1	0	1	1	0	2
NACC107187	12	1	NACC107187	1	0	1	1	0	1	3
NACC114628	16	0	NACC108271	0.5	1	0	1	1	0	1
NACC152116	20	0	NACC108271	0	1	1	1	1	0	1
NACC235863	20	0	NACC108271	0	1	1	1	1	0	2
NACC519472	16	0	NACC108271	1	1	0	1	1	0	9
NACC654355	12	0	NACC108271	0.5	1	1	1	1	0	0
NACC108271	13	1	NACC108271	0	1	1	0	1	0	9
NACC271980	13	0	NACC117977	0.5	1	1	1	1	0	5
NACC427625	14	0	NACC117977	0	1	1	1	1	0	2
NACC585143	24	0	NACC117977	0	1	0	0	1	0	0
NACC860925	12	0	NACC117977	1	1	0	0	1	0	9
NACC117977	18	1	NACC117977	1	1	1	1	0	0	9
NACC265305	16	0	NACC126534	0.5	1	0	1	1	0	13
NACC436299	16	0	NACC126534	0	1	1	1	1	0	2
NACC577517	20	0	NACC126534	2	1	0	1	1	0	0
NACC851142	16	0	NACC126534	0	1	0	1	1	0	0
NACC126534	16	1	NACC126534	0.5	1	0	1	1	0	11
NACC006396	14	0	NACC128324	0.5	1	1	1	1	0	6
NACC068807	12	0	NACC128324	0	0	1	1	0	0	0
NACC265148	20	0	NACC128324	0	1	0	1	1	0	0
NACC649408	11	0	NACC128324	2	1	0	1	1	0	2
NACC128324	16	1	NACC128324	1	1	0	1	1	0	8
NACC058186	12	0	NACC133334	0	1	1	1	1	0	0
NACC108048	18	0	NACC133334	0.5	1	0	1	1	0	7
NACC129886	20	0	NACC133334	0	1	0	1	1	0	2
NACC488571	14	0	NACC133334	0.5	1	1	0	1	0	0
NACC758528	18	0	NACC133334	0	1	1	1	1	0	2
NACC133334	14	1	NACC133334	0.5	1	0	1	1	0	0
NACC172960	19	0	NACC137822	0	1	0	1	1	0	2
NACC242143	16	0	NACC137822	0.5	1	0	1	1	0	7
NACC663558	14	0	NACC137822	0.5	1	0	1	1	0	2
NACC750095	17	0	NACC137822	0	1	0	1	1	0	4
NACC852795	20	0	NACC137822	3	1	0	1	1	0	5
NACC137822	20	1	NACC137822	0.5	1	0	0	1	0	1
NACC236454	12	0	NACC139464	1	1	0	1	1	0	3
NACC885316	14	0	NACC139464	0.5	1	0	1	1	0	5
NACC891584	12	0	NACC139464	0.5	1	0	1	1	0	5
NACC981496	16	0	NACC139464	0	1	0	0	1	0	4
NACC139464	18	1	NACC139464	0	0	1	1	0	0	0
NACC009509	12	0	NACC141770	3	1	1	1	1	0	7
NACC178253	12	0	NACC141770	0	1	1	1	1	0	0
NACC474769	16	0	NACC141770	1	1	1	1	1	0	10
NACC668059	12	0	NACC141770	0.5	1	0	1	1	0	10
NACC729401	12	0	NACC141770	0	1	0	1	1	0	0
NACC141770	18	1	NACC141770	0	1	0	1	1	0	2
NACC030229	12	0	NACC142503	0.5	1	0	1	1	0	1
NACC134239	15	0	NACC142503	0	1	1	0	1	0	0
NACC165306	16	0	NACC142503	2	1	0	0	1	0	21
NACC505013	17	0	NACC142503	1	1	0	0	1	0	9
NACC142503	19	1	NACC142503	0	0	1	1	0	1	0
NACC157618	18	0	NACC142678	0	1	0	0	1	0	1
NACC188574	18	0	NACC142678	0	1	0	1	1	0	0
NACC244693	14	0	NACC142678	0	0	1	0	0	1	0
NACC404492	19	0	NACC142678	0.5	1	0	1	1	0	0
NACC747160	18	0	NACC142678	0.5	1	0	1	1	0	2
NACC142678	18	1	NACC142678	0	0	0	1	0	1	0
NACC131173	12	0	NACC146044	0	1	0	1	1	0	0
NACC273561	16	0	NACC146044	0	1	1	1	1	0	6
NACC279206	16	0	NACC146044	1	1	1	1	1	0	0
NACC369715	12	0	NACC146044	0.5	1	0	1	1	0	0
NACC773472	18	0	NACC146044	0.5	1	1	1	1	0	0
NACC146044	18	1	NACC146044	0	0	0	0	1	0	5
NACC159489	16	0	NACC146987	1	1	0	1	1	0	2
NACC195043	18	0	NACC146987	0	1	1	1	1	0	0
NACC280383	18	0	NACC146987	0	1	0	1	0	1	1
NACC463343	16	0	NACC146987	0	0	1	1	0	0	0
NACC953611	18	0	NACC146987	0	1	1	1	1	0	0
NACC146987	16	1	NACC146987	0	1	1	1	1	0	0
NACC003987	16	0	NACC151472	0.5	1	0	1	1	0	3
NACC210833	16	0	NACC151472	2	1	0	1	1	0	14
NACC464461	17	0	NACC151472	0.5	1	0	1	1	0	2
NACC751091	18	0	NACC151472	1	1	1	1	1	0	13
NACC958029	18	0	NACC151472	0	1	0	1	1	0	1
NACC151472	14	1	NACC151472	0	1	1	1	1	0	0
NACC018919	16	0	NACC152635	0	1	0	1	1	0	0
NACC291227	18	0	NACC152635	0	0	1	0	0	0	1
NACC316022	16	0	NACC152635	0	1	1	0	1	0	2
NACC513002	14	0	NACC152635	0.5	1	0	1	1	0	4
NACC773357	14	0	NACC152635	2	1	1	1	1	0	7
NACC152635	14	1	NACC152635	0.5	1	1	1	1	0	6
NACC173846	20	0	NACC154574	0	1	0	1	1	0	0
NACC768616	20	0	NACC154574	0	0	0	1	0	0	0
NACC999641	14	0	NACC154574	1	1	0	1	1	0	6
NACC154574	11	1	NACC154574	0.5	0	1	1	0	1	5
NACC153083	16	0	NACC160162	0.5	1	0	1	1	0	2
NACC251429	20	0	NACC160162	2	0	0	1	0	1	4
NACC628412	14	0	NACC160162	0.5	0	1	1	0	1	2
NACC685876	18	0	NACC160162	0	1	1	1	1	0	0
NACC823122	18	0	NACC160162	0.5	1	1	1	1	0	0
NACC160162	18	1	NACC160162	0	0	1	0	0	0	0
NACC008956	12	0	NACC170056	1	1	0	1	1	0	1
NACC345481	14	0	NACC170056	0.5	1	0	1	1	0	0
NACC839463	18	0	NACC170056	0.5	1	1	1	1	0	1
NACC848646	16	0	NACC170056	0	1	1	1	1	0	1
NACC906644	16	0	NACC170056	0	1	0	1	1	0	2
NACC170056	18	1	NACC170056	0	0	0	1	0	0	1
NACC044138	4	0	NACC171235	0.5	1	0	1	1	0	1
NACC101228	16	0	NACC171235	1	1	1	1	1	0	2
NACC432331	17	0	NACC171235	0	1	1	1	1	0	0
NACC774813	16	0	NACC171235	0	1	1	1	1	0	0
NACC171235	14	1	NACC171235	0.5	1	0	1	0	0	0
NACC214653	18	0	NACC206468	0	1	1	0	1	0	2
NACC238975	12	0	NACC206468	2	1	0	1	1	0	7
NACC718613	12	0	NACC206468	0.5	1	0	1	1	0	0
NACC810699	9	0	NACC206468	3	1	1	0	1	0	0
NACC206468	12	1	NACC206468	2	0	1	1	0	1	0
NACC121339	18	0	NACC210601	0	1	1	1	1	0	0
NACC195948	16	0	NACC210601	0	1	0	1	1	0	0
NACC204836	18	0	NACC210601	0	1	1	1	1	0	0
NACC520462	16	0	NACC210601	0	1	0	1	1	0	0
NACC660052	20	0	NACC210601	1	1	0	1	1	0	4
NACC210601	12	1	NACC210601	0.5	1	0	1	1	0	14
NACC174479	18	0	NACC210739	0	1	0	1	1	0	0
NACC391566	12	0	NACC210739	1	0	1	1	0	1	8
NACC579365	17	0	NACC210739	0.5	1	0	1	1	0	0
NACC737311	18	0	NACC210739	0.5	1	0	1	1	0	1
NACC825780	12	0	NACC210739	1	1	0	1	1	0	2
NACC210739	14	1	NACC210739	2	0	0	1	0	1	1
NACC200275	18	0	NACC210923	0	1	0	1	1	0	0
NACC426468	15	0	NACC210923	0	1	0	1	1	0	2
NACC439367	19	0	NACC210923	0	1	0	1	1	0	1
NACC680959	12	0	NACC210923	1	1	0	1	1	0	6
NACC917131	14	0	NACC210923	1	1	0	1	1	0	4
NACC210923	16	1	NACC210923	0.5	1	0	1	1	0	13
NACC135949	14	0	NACC212846	0.5	1	1	1	1	0	1
NACC538035	20	0	NACC212846	2	1	0	1	1	0	5
NACC573714	16	0	NACC212846	0	1	0	1	1	0	0
NACC579680	20	0	NACC212846	0	1	0	1	1	0	0
NACC931644	14	0	NACC212846	2	1	0	1	1	0	11
NACC212846	13	1	NACC212846	0.5	1	0	0	1	0	6
NACC349327	20	0	NACC215115	0	0	1	0	0	0	0
NACC388999	16	0	NACC215115	0	1	1	1	1	0	4
NACC483862	16	0	NACC215115	0	1	0	1	1	0	1
NACC586155	15	0	NACC215115	0	1	1	1	1	0	0
NACC752061	16	0	NACC215115	0.5	1	1	1	1	0	1
NACC215115	15	1	NACC215115	0	0	1	0	0	0	0
NACC465458	16	0	NACC218671	0.5	1	0	1	1	0	2
NACC620335	20	0	NACC218671	0.5	1	1	1	1	0	0
NACC713551	8	0	NACC218671	1	1	1	1	1	0	1
NACC757439	20	0	NACC218671	3	1	0	0	1	0	1
NACC890015	13	0	NACC218671	0	1	1	1	1	0	1
NACC218671	18	1	NACC218671	3	0	0	1	1	0	11
NACC153895	14	0	NACC222132	0	1	1	1	1	0	0
NACC200275	18	0	NACC222132	0	1	0	1	1	0	0
NACC447215	16	0	NACC222132	0	1	1	1	1	0	0
NACC728822	18	0	NACC222132	0	1	1	1	1	0	0
NACC222132	14	1	NACC222132	0	1	0	1	1	0	0
NACC026222	16	0	NACC232216	0	1	1	1	1	0	0
NACC032703	20	0	NACC232216	0.5	1	0	1	1	0	0
NACC783316	20	0	NACC232216	0.5	1	0	1	1	0	0
NACC798057	19	0	NACC232216	0	1	0	1	1	0	2
NACC881761	20	0	NACC232216	0	1	0	1	1	0	0
NACC232216	18	1	NACC232216	2	1	1	1	1	0	12
NACC273819	13	0	NACC234794	1	1	0	1	1	0	6
NACC333450	16	0	NACC234794	0.5	1	1	1	1	0	0
NACC861245	13	0	NACC234794	0.5	1	0	1	1	0	0
NACC234794	18	1	NACC234794	0	0	1	1	0	1	0
NACC133247	16	0	NACC235847	0	1	1	1	1	0	0
NACC491043	14	0	NACC235847	1	1	0	1	1	0	8
NACC541212	16	0	NACC235847	0	1	1	1	1	0	3
NACC795495	12	0	NACC235847	0.5	1	0	1	1	0	8
NACC235847	20	1	NACC235847	0	1	0	1	1	0	1
NACC174818	19	0	NACC236621	0	1	1	1	1	0	4
NACC593283	18	0	NACC236621	0.5	1	0	1	1	0	8
NACC667604	27	0	NACC236621	1	1	1	1	1	0	10
NACC714492	16	0	NACC236621	1	1	0	1	1	0	21
NACC734231	16	0	NACC236621	0	1	0	1	1	0	0
NACC236621	16	1	NACC236621	0	1	0	0	1	0	0
NACC168727	16	0	NACC240871	0.5	1	0	1	1	0	3
NACC208397	18	0	NACC240871	0	1	1	1	1	0	0
NACC263566	16	0	NACC240871	0.5	1	0	0	1	0	2
NACC434783	14	0	NACC240871	1	1	1	1	1	0	18
NACC697390	18	0	NACC240871	0	0	1	1	0	0	0
NACC240871	13	1	NACC240871	0	1	0	0	0	0	2
NACC252097	20	0	NACC241255	2	1	0	1	1	0	2
NACC496852	12	0	NACC241255	0.5	1	0	1	1	0	2
NACC635668	16	0	NACC241255	3	0	0	1	1	0	3
NACC715621	16	0	NACC241255	0	0	1	1	1	0	0
NACC848404	18	0	NACC241255	0	0	1	1	0	1	0
NACC241255	6	1	NACC241255	0	1	0	1	1	0	4
NACC029705	18	0	NACC241367	0	1	1	1	0	1	0
NACC102858	16	0	NACC241367	0	1	0	1	1	0	0
NACC543442	18	0	NACC241367	0.5	1	0	1	1	0	0
NACC647733	16	0	NACC241367	0	1	0	1	1	0	0
NACC913394	18	0	NACC241367	2	1	0	1	1	0	15
NACC241367	15	1	NACC241367	0.5	0	1	1	0	0	0
NACC306684	20	0	NACC243437	0	1	0	0	1	0	0
NACC366267	12	0	NACC243437	0.5	1	0	1	1	0	3
NACC622056	13	0	NACC243437	0	1	1	1	1	0	4
NACC728901	16	0	NACC243437	0	1	1	1	1	0	0
NACC968547	16	0	NACC243437	0	1	1	1	1	0	0
NACC243437	16	1	NACC243437	0.5	0	1	1	0	0	12
NACC686188	15	0	NACC254293	0.5	1	0	0	1	0	3
NACC694920	16	0	NACC254293	0	1	1	1	1	0	0
NACC825857	14	0	NACC254293	0	1	0	1	1	0	1
NACC904489	18	0	NACC254293	0.5	1	0	1	1	0	0
NACC997828	18	0	NACC254293	0.5	1	0	1	1	0	4
NACC254293	12	1	NACC254293	0	1	0	1	1	0	2
NACC013409	18	0	NACC255013	0	1	1	1	1	0	0
NACC073429	14	0	NACC255013	0	1	1	1	1	0	4
NACC179165	12	0	NACC255013	0	1	0	1	1	0	4
NACC262548	16	0	NACC255013	0	1	1	1	0	1	2
NACC689243	12	0	NACC255013	0	1	1	1	1	0	4
NACC255013	12	1	NACC255013	0	0	0	0	1	0	0
NACC283274	16	0	NACC259259	0	1	1	1	0	1	0
NACC517376	19	0	NACC259259	0	0	0	1	0	0	0
NACC789553	12	0	NACC259259	0.5	1	0	1	1	0	0
NACC870294	16	0	NACC259259	0	1	0	1	1	0	0
NACC259259	13	1	NACC259259	0	1	0	0	1	0	0
NACC026115	16	0	NACC261293	0	1	1	1	1	0	0
NACC360782	18	0	NACC261293	0	0	1	0	0	0	2
NACC531589	16	0	NACC261293	0	1	1	1	1	0	0
NACC644849	23	0	NACC261293	0	1	1	0	1	0	0
NACC825751	16	0	NACC261293	0	1	1	1	1	0	4
NACC261293	19	1	NACC261293	1	1	0	1	0	0	5
NACC114272	18	0	NACC278294	2	0	0	1	1	0	7
NACC465463	19	0	NACC278294	0.5	1	0	0	1	0	3
NACC525120	12	0	NACC278294	0.5	1	0	1	1	0	1
NACC698278	16	0	NACC278294	0	0	0	0	0	1	0
NACC843597	16	0	NACC278294	0	1	0	0	1	0	0
NACC278294	17	1	NACC278294	0.5	0	0	1	0	1	2
NACC259553	18	0	NACC295213	0	0	1	1	0	0	5
NACC395560	18	0	NACC295213	0	0	1	1	0	0	0
NACC890684	18	0	NACC295213	0	1	0	1	1	0	0
NACC933258	20	0	NACC295213	1	1	1	1	1	0	1
NACC295213	14	1	NACC295213	0	0	1	0	0	0	5
NACC221757	20	0	NACC305256	0	0	0	1	0	0	0
NACC279399	13	0	NACC305256	0	1	1	1	1	0	1
NACC582203	20	0	NACC305256	0.5	1	0	1	1	0	8
NACC910475	14	0	NACC305256	0	1	0	1	1	0	0
NACC305256	18	1	NACC305256	0.5	1	1	0	0	1	5
NACC018825	14	0	NACC311691	0	1	0	1	1	0	0
NACC240581	13	0	NACC311691	0	1	1	0	1	0	0
NACC305982	14	0	NACC311691	2	1	1	1	1	0	6
NACC572216	16	0	NACC311691	0	1	0	1	1	0	0
NACC981582	16	0	NACC311691	0	1	0	1	1	0	1
NACC311691	13	1	NACC311691	0	1	1	1	1	0	0
NACC120572	18	0	NACC311697	0	1	1	1	1	0	0
NACC311697	16	1	NACC311697	0	1	1	1	1	0	2
NACC047077	14	0	NACC312721	0	1	1	1	1	0	0
NACC197822	20	0	NACC312721	0	1	0	1	1	0	0
NACC223078	14	0	NACC312721	0	1	1	1	0	1	0
NACC453960	16	0	NACC312721	0.5	1	0	1	1	0	2
NACC752795	18	0	NACC312721	0	1	1	1	1	0	0
NACC312721	12	1	NACC312721	0	1	1	1	1	0	9
NACC067329	18	0	NACC315946	0.5	1	0	1	1	0	0
NACC148315	13	0	NACC315946	0	0	1	1	0	0	0
NACC429716	18	0	NACC315946	0	1	0	1	0	1	1
NACC658274	14	0	NACC315946	0	1	1	1	1	0	3
NACC693324	16	0	NACC315946	0.5	1	0	1	1	0	0
NACC315946	12	1	NACC315946	1	1	1	1	1	0	0
NACC063807	18	0	NACC316629	0	1	1	1	1	0	0
NACC310372	20	0	NACC316629	0.5	0	1	1	0	0	7
NACC837169	16	0	NACC316629	0	1	0	1	1	0	0
NACC902049	18	0	NACC316629	1	1	1	1	1	0	1
NACC907360	18	0	NACC316629	0	0	1	1	0	1	1
NACC316629	12	1	NACC316629	1	1	1	1	1	0	7
NACC083474	12	0	NACC326779	2	1	0	1	1	0	7
NACC335184	18	0	NACC326779	0	1	1	0	1	0	0
NACC462549	20	0	NACC326779	0	1	0	1	1	0	8
NACC617672	18	0	NACC326779	2	0	1	0	1	0	4
NACC821846	14	0	NACC326779	1	1	0	1	1	0	7
NACC326779	20	1	NACC326779	0	1	1	1	1	0	0
NACC405922	12	0	NACC327105	1	1	0	1	1	0	19
NACC526593	18	0	NACC327105	0	1	0	1	1	0	1
NACC585349	18	0	NACC327105	0	1	1	1	1	0	3
NACC917131	14	0	NACC327105	1	1	0	1	1	0	6
NACC327105	16	1	NACC327105	0	0	1	1	0	0	4
NACC930365	20	0	NACC328897	0.5	1	0	1	1	0	3
NACC328897	9	1	NACC328897	2	0	0	1	0	0	7
NACC013791	16	0	NACC340771	0.5	1	0	1	1	0	6
NACC236725	18	0	NACC340771	0.5	1	0	0	1	0	0
NACC544445	12	0	NACC340771	0.5	1	0	0	1	0	1
NACC655598	12	0	NACC340771	1	1	0	0	1	0	20
NACC340771	12	1	NACC340771	0	1	0	1	1	0	0
NACC172297	20	0	NACC342671	0	1	1	1	1	0	2
NACC593392	15	0	NACC342671	0	1	1	1	1	0	2
NACC682569	14	0	NACC342671	0	0	1	1	0	0	0
NACC869834	12	0	NACC342671	1	1	1	1	0	0	17
NACC912050	20	0	NACC342671	0	1	1	1	1	0	0
NACC342671	16	1	NACC342671	0.5	0	0	1	0	0	12
NACC119604	18	0	NACC345156	0	1	1	1	1	0	0
NACC202561	17	0	NACC345156	0	1	1	1	1	0	2
NACC710623	18	0	NACC345156	1	1	1	1	1	0	2
NACC739697	16	0	NACC345156	0	0	1	1	0	1	3
NACC827616	18	0	NACC345156	0.5	1	1	1	1	0	7
NACC345156	15	1	NACC345156	0	0	1	1	0	1	0
NACC137699	16	0	NACC349649	0	0	1	1	0	1	0
NACC198146	14	0	NACC349649	0	0	1	1	0	0	0
NACC285516	16	0	NACC349649	0	1	0	1	1	0	0
NACC598138	19	0	NACC349649	2	1	1	1	1	0	3
NACC349649	16	1	NACC349649	0.5	0	1	0	0	0	0
NACC285905	18	0	NACC349812	0	1	1	1	1	0	0
NACC480401	18	0	NACC349812	0	0	1	1	0	0	0
NACC744014	19	0	NACC349812	0	1	1	1	1	0	0
NACC763185	16	0	NACC349812	0	1	1	1	1	0	2
NACC767357	15	0	NACC349812	0.5	1	1	1	1	0	0
NACC349812	16	1	NACC349812	0	0	1	0	0	1	0
NACC002171	14	0	NACC351764	2	1	1	1	1	0	2
NACC544234	18	0	NACC351764	0	0	0	1	0	1	1
NACC687825	18	0	NACC351764	0	1	1	1	0	0	2
NACC733210	18	0	NACC351764	0	0	1	1	0	0	0
NACC351764	14	1	NACC351764	0	0	1	0	0	1	0
NACC465201	18	0	NACC354396	1	1	1	1	1	0	3
NACC814192	18	0	NACC354396	0	1	1	1	1	0	0
NACC968493	15	0	NACC354396	0.5	1	0	1	1	0	3
NACC983519	16	0	NACC354396	0	1	0	1	1	0	0
NACC354396	18	1	NACC354396	0	1	1	0	1	0	0
NACC217036	14	0	NACC359797	3	1	0	1	1	0	11
NACC304435	12	0	NACC359797	1	1	0	1	1	0	6
NACC652553	14	0	NACC359797	0	1	1	1	1	0	0
NACC737245	12	0	NACC359797	0.5	1	1	1	1	0	1
NACC920243	18	0	NACC359797	0	1	1	1	1	0	1
NACC359797	12	1	NACC359797	0.5	1	0	1	1	0	20
NACC052272	12	0	NACC361240	0	1	0	1	1	0	0
NACC316622	16	0	NACC361240	1	1	1	1	1	0	6
NACC494969	18	0	NACC361240	0	1	1	1	1	0	0
NACC930707	14	0	NACC361240	0	1	1	1	1	0	0
NACC361240	16	1	NACC361240	0	1	1	1	0	1	0
NACC044350	15	0	NACC367437	0	1	1	1	1	0	1
NACC131063	16	0	NACC367437	0.5	0	1	1	0	0	0
NACC510923	13	0	NACC367437	0	1	1	1	0	0	0
NACC524806	14	0	NACC367437	0	1	1	1	1	0	1
NACC367437	20	1	NACC367437	2	0	0	1	1	0	10
NACC094017	15	0	NACC372928	0	1	0	0	1	0	1
NACC637193	18	0	NACC372928	0.5	0	1	1	0	1	4
NACC737245	12	0	NACC372928	0.5	1	1	1	1	0	5
NACC871883	16	0	NACC372928	0.5	1	0	1	1	0	0
NACC885437	12	0	NACC372928	0.5	1	0	1	1	0	6
NACC372928	12	1	NACC372928	0.5	0	0	0	1	0	3
NACC388999	16	0	NACC373748	0	1	1	1	1	0	0
NACC811759	18	0	NACC373748	0	0	1	1	0	0	0
NACC904147	15	0	NACC373748	0	1	1	1	1	0	3
NACC912479	12	0	NACC373748	0.5	1	1	1	1	0	1
NACC373748	15	1	NACC373748	0.5	1	0	1	1	0	0
NACC003987	16	0	NACC377178	1	1	0	1	1	0	3
NACC052272	12	0	NACC377178	0	1	0	1	1	0	2
NACC053791	16	0	NACC377178	0	1	1	1	1	0	2
NACC087340	16	0	NACC377178	0	1	1	0	1	0	0
NACC855105	16	0	NACC377178	2	1	1	1	1	0	10
NACC377178	17	1	NACC377178	0	1	1	1	1	0	1
NACC018958	16	0	NACC378804	0	1	1	1	1	0	2
NACC222712	16	0	NACC378804	0	1	1	1	1	0	2
NACC686224	14	0	NACC378804	1	1	1	1	1	0	20
NACC718602	16	0	NACC378804	0	1	1	0	1	0	1
NACC378804	16	1	NACC378804	0	0	0	1	0	0	0
NACC517892	13	0	NACC380459	1	1	1	1	1	0	12
NACC558363	18	0	NACC380459	0.5	1	1	1	1	0	3
NACC902651	18	0	NACC380459	0.5	1	0	1	1	0	8
NACC919524	16	0	NACC380459	0.5	1	0	0	1	0	4
NACC936684	16	0	NACC380459	0	1	0	1	1	0	0
NACC380459	16	1	NACC380459	0	1	0	1	1	0	0
NACC040911	12	0	NACC386596	1	1	1	1	1	0	0
NACC234195	15	0	NACC386596	0	0	1	1	0	1	1
NACC295747	16	0	NACC386596	0	1	1	1	0	0	0
NACC402140	12	0	NACC386596	0.5	0	1	1	0	0	7
NACC481687	12	0	NACC386596	0.5	1	1	0	1	0	3
NACC386596	14	1	NACC386596	0	1	1	1	1	0	2
NACC351568	12	0	NACC388223	0.5	1	0	1	0	0	7
NACC535710	18	0	NACC388223	3	1	0	1	1	0	5
NACC717865	18	0	NACC388223	2	1	0	1	1	0	10
NACC849257	18	0	NACC388223	0	1	0	1	1	0	0
NACC994375	16	0	NACC388223	0	1	1	1	1	0	0
NACC388223	16	1	NACC388223	0	1	0	1	1	0	0
NACC577518	18	0	NACC393480	1	1	0	1	1	0	9
NACC579475	18	0	NACC393480	0	1	0	1	1	0	0
NACC663693	20	0	NACC393480	0	1	0	1	1	0	0
NACC865168	13	0	NACC393480	0.5	1	0	1	1	0	4
NACC925850	20	0	NACC393480	1	1	1	1	1	0	2
NACC393480	18	1	NACC393480	0	1	0	1	0	0	0
NACC212145	12	0	NACC400907	0.5	1	0	1	1	0	0
NACC555148	18	0	NACC400907	0.5	1	0	1	1	0	2
NACC608552	18	0	NACC400907	1	1	0	1	1	0	8
NACC799620	16	0	NACC400907	0	1	1	1	1	0	3
NACC831486	19	0	NACC400907	0	1	1	1	1	0	1
NACC400907	17	1	NACC400907	1	1	0	1	1	0	4
NACC102458	17	0	NACC402283	3	1	0	1	1	0	12
NACC128226	18	0	NACC402283	0.5	1	0	0	1	0	6
NACC708702	16	0	NACC402283	0	0	1	0	0	0	0
NACC814827	20	0	NACC402283	0.5	1	0	1	1	0	0
NACC985459	19	0	NACC402283	0.5	1	1	1	1	0	1
NACC402283	14	1	NACC402283	0.5	1	0	0	0	0	1
NACC460564	17	0	NACC403851	0	1	1	1	1	0	0
NACC503515	16	0	NACC403851	0	1	0	1	1	0	2
NACC599383	18	0	NACC403851	2	1	1	1	1	0	12
NACC817066	18	0	NACC403851	0.5	1	1	1	1	0	1
NACC960283	12	0	NACC403851	0	1	1	1	1	0	0
NACC403851	18	1	NACC403851	0	1	1	1	1	0	0
NACC036622	18	0	NACC403920	0.5	1	0	1	1	0	0
NACC065301	15	0	NACC403920	1	1	0	1	1	0	17
NACC536689	16	0	NACC403920	0.5	1	1	1	1	0	0
NACC568149	18	0	NACC403920	1	1	0	0	1	0	4
NACC702863	16	0	NACC403920	1	1	1	1	0	1	8
NACC403920	14	1	NACC403920	0	0	0	1	0	1	0
NACC017286	18	0	NACC406648	0.5	1	0	1	1	0	7
NACC172434	12	0	NACC406648	0.5	1	0	1	1	0	2
NACC357892	18	0	NACC406648	0	1	1	1	1	0	0
NACC370850	20	0	NACC406648	0	1	0	1	1	0	4
NACC535413	12	0	NACC406648	1	1	0	1	1	0	3
NACC406648	15	1	NACC406648	0	0	0	0	0	1	0
NACC176959	18	0	NACC408938	0.5	1	1	1	1	0	0
NACC431273	20	0	NACC408938	0.5	1	0	1	1	0	5
NACC738543	16	0	NACC408938	0	1	1	1	1	0	0
NACC806315	13	0	NACC408938	0.5	1	0	1	1	0	6
NACC918366	16	0	NACC408938	0	1	1	1	1	0	0
NACC408938	20	1	NACC408938	0	0	1	1	0	1	1
NACC055376	12	0	NACC409493	1	1	0	1	1	0	22
NACC378281	18	0	NACC409493	0	1	0	1	1	0	0
NACC619543	13	0	NACC409493	0.5	0	0	1	0	0	1
NACC816437	18	0	NACC409493	0	1	0	1	1	0	0
NACC887317	16	0	NACC409493	0.5	1	0	1	1	0	1
NACC409493	10	1	NACC409493	0.5	1	1	0	0	1	7
NACC080511	16	0	NACC410518	0	1	0	1	1	0	0
NACC554303	20	0	NACC410518	1	1	0	1	1	0	10
NACC776899	18	0	NACC410518	1	1	0	1	1	0	19
NACC888177	14	0	NACC410518	0	0	1	1	0	1	0
NACC988180	14	0	NACC410518	0	1	0	1	1	0	0
NACC410518	18	1	NACC410518	0.5	1	0	1	0	1	0
NACC247661	14	0	NACC411436	0.5	1	0	1	1	0	0
NACC279395	16	0	NACC411436	0.5	1	1	1	1	0	4
NACC435355	16	0	NACC411436	0	1	0	1	1	0	0
NACC411436	18	1	NACC411436	0	1	1	0	1	0	0
NACC537209	18	0	NACC411530	0	1	0	0	1	0	0
NACC539972	16	0	NACC411530	0	1	0	1	1	0	3
NACC764879	18	0	NACC411530	0.5	1	0	1	1	0	4
NACC411530	16	1	NACC411530	0	0	1	0	0	0	0
NACC004332	18	0	NACC426330	0	1	0	1	1	0	0
NACC436526	16	0	NACC426330	0.5	1	0	1	1	0	1
NACC488879	12	0	NACC426330	0	1	1	1	1	0	0
NACC606998	13	0	NACC426330	0	1	0	0	1	0	0
NACC426330	18	1	NACC426330	0	0	0	1	0	0	0
NACC468488	20	0	NACC426424	0	1	0	1	1	0	0
NACC614687	16	0	NACC426424	1	1	1	1	1	0	3
NACC862366	20	0	NACC426424	0	1	0	1	1	0	0
NACC426424	22	1	NACC426424	0	0	1	1	0	0	0
NACC160809	13	0	NACC436482	0.5	1	1	1	1	0	3
NACC292983	16	0	NACC436482	3	0	1	1	1	0	2
NACC755185	18	0	NACC436482	0	1	0	1	1	0	3
NACC436482	18	1	NACC436482	0	1	1	1	1	0	2
NACC086890	20	0	NACC442958	0	1	0	1	1	0	0
NACC691402	14	0	NACC442958	0	1	1	1	1	0	0
NACC853618	20	0	NACC442958	0.5	1	0	1	1	0	0
NACC948933	18	0	NACC442958	0	1	0	1	1	0	0
NACC442958	18	1	NACC442958	0	1	1	1	0	0	3
NACC193386	16	0	NACC446111	0	1	1	1	1	0	0
NACC279317	17	0	NACC446111	2	1	1	0	1	0	5
NACC287219	18	0	NACC446111	0.5	1	0	1	1	0	8
NACC951390	16	0	NACC446111	0.5	1	1	1	1	0	3
NACC989005	11	0	NACC446111	0	1	0	1	1	0	2
NACC446111	17	1	NACC446111	0.5	0	0	1	1	0	2
NACC605797	11	0	NACC451354	0	1	0	0	1	0	0
NACC716643	20	0	NACC451354	0.5	1	1	1	0	0	2
NACC988332	20	0	NACC451354	0	1	0	1	1	0	3
NACC451354	17	1	NACC451354	0	0	1	1	0	0	5
NACC059720	24	0	NACC458452	1	1	1	1	1	0	4
NACC506450	12	0	NACC458452	0.5	1	0	1	1	0	0
NACC848996	20	0	NACC458452	0.5	1	0	1	1	0	6
NACC971177	18	0	NACC458452	0.5	1	0	1	1	0	9
NACC458452	12	1	NACC458452	0.5	0	0	1	1	0	3
NACC140032	18	0	NACC462523	0	1	0	1	1	0	0
NACC496852	12	0	NACC462523	0.5	1	0	1	1	0	0
NACC579475	18	0	NACC462523	1	1	0	1	1	0	0
NACC904247	20	0	NACC462523	0	1	0	1	1	0	0
NACC462523	20	1	NACC462523	0	1	0	0	1	0	0
NACC062635	14	0	NACC465717	1	1	1	1	1	0	7
NACC134848	12	0	NACC465717	0.5	1	1	1	1	0	0
NACC301935	13	0	NACC465717	0.5	1	0	0	1	0	1
NACC601620	13	0	NACC465717	1	1	0	1	1	0	16
NACC465717	16	1	NACC465717	0.5	1	1	1	0	0	3
NACC355116	18	0	NACC486578	0.5	1	1	1	1	0	1
NACC595878	14	0	NACC486578	1	1	0	1	1	0	2
NACC731195	12	0	NACC486578	1	1	1	1	1	0	0
NACC841210	16	0	NACC486578	0.5	0	1	1	0	1	5
NACC919138	20	0	NACC486578	0.5	1	0	1	1	0	1
NACC486578	12	1	NACC486578	0	0	1	1	0	0	3
NACC352547	19	0	NACC490238	0.5	1	0	1	1	0	8
NACC507839	16	0	NACC490238	0.5	1	0	1	1	0	0
NACC571207	14	0	NACC490238	0	1	1	1	1	0	0
NACC676529	18	0	NACC490238	0	1	1	1	1	0	0
NACC490238	3	1	NACC490238	0	0	1	1	0	0	1
NACC159167	14	0	NACC494253	0	1	1	0	1	0	0
NACC240609	18	0	NACC494253	1	1	1	1	1	0	0
NACC460685	12	0	NACC494253	1	1	0	1	1	0	11
NACC521660	18	0	NACC494253	0	0	0	1	0	0	1
NACC494253	16	1	NACC494253	0.5	1	0	1	1	0	10
NACC015897	13	0	NACC504791	1	1	0	1	1	0	5
NACC296480	12	0	NACC504791	0.5	1	1	1	1	0	2
NACC407036	16	0	NACC504791	0	1	1	0	1	0	0
NACC423383	18	0	NACC504791	0	1	1	1	1	0	1
NACC454815	17	0	NACC504791	0.5	1	1	1	1	0	1
NACC504791	14	1	NACC504791	1	1	0	1	1	0	18
NACC228997	15	0	NACC506623	0.5	1	1	1	1	0	0
NACC315795	19	0	NACC506623	0	1	0	1	1	0	1
NACC620810	17	0	NACC506623	0	1	0	1	1	0	0
NACC639865	12	0	NACC506623	0.5	1	0	0	1	0	0
NACC695854	20	0	NACC506623	1	1	0	0	1	0	3
NACC506623	25	1	NACC506623	0.5	1	0	1	1	0	2
NACC168878	16	0	NACC508835	1	0	1	1	0	0	7
NACC334245	16	0	NACC508835	0.5	1	0	1	1	0	2
NACC366453	17	0	NACC508835	0.5	1	0	1	1	0	2
NACC476998	16	0	NACC508835	0.5	1	0	1	1	0	0
NACC508835	16	1	NACC508835	0	0	0	1	0	0	0
NACC526593	18	0	NACC517898	0	1	0	1	1	0	0
NACC606348	12	0	NACC517898	0	1	1	1	1	0	8
NACC774914	16	0	NACC517898	0	0	1	1	0	0	0
NACC517898	8	1	NACC517898	3	0	1	0	0	1	20
NACC345047	16	0	NACC521334	0.5	1	0	1	1	0	1
NACC530863	18	0	NACC521334	0.5	1	1	1	1	0	1
NACC948317	18	0	NACC521334	0.5	1	0	1	0	0	2
NACC521334	20	1	NACC521334	0	1	0	1	1	0	2
NACC130041	12	0	NACC525405	0	0	1	1	0	1	1
NACC253375	13	0	NACC525405	0.5	1	1	1	1	0	0
NACC599088	16	0	NACC525405	0	1	0	0	1	0	0
NACC853155	16	0	NACC525405	0.5	1	0	1	1	0	4
NACC525405	12	1	NACC525405	0	0	1	0	0	0	0
NACC013409	18	0	NACC526118	0	1	1	1	1	0	0
NACC091419	20	0	NACC526118	0	1	1	1	1	0	0
NACC605797	11	0	NACC526118	0	1	0	0	0	0	1
NACC526118	14	1	NACC526118	2	1	1	1	1	0	14
NACC294631	20	0	NACC526369	3	0	0	1	1	0	10
NACC331940	16	0	NACC526369	1	1	0	1	1	0	4
NACC558854	20	0	NACC526369	2	1	0	1	1	0	9
NACC690706	14	0	NACC526369	0	1	0	1	1	0	0
NACC877660	20	0	NACC526369	2	1	0	1	1	0	15
NACC526369	15	1	NACC526369	0.5	1	1	1	1	0	0
NACC123328	15	0	NACC527308	1	1	1	1	1	0	13
NACC166937	13	0	NACC527308	0.5	0	0	0	0	0	0
NACC724625	16	0	NACC527308	0.5	1	0	1	1	0	6
NACC989696	12	0	NACC527308	1	1	1	1	1	0	1
NACC527308	12	1	NACC527308	0.5	0	1	0	0	0	1
NACC148117	5	0	NACC528527	1	1	0	1	1	0	8
NACC723598	17	0	NACC528527	1	1	1	1	1	0	13
NACC831792	18	0	NACC528527	0	1	0	1	1	0	0
NACC845051	17	0	NACC528527	0	0	1	1	0	1	0
NACC528527	18	1	NACC528527	0	0	1	1	0	0	0
NACC067115	18	0	NACC528913	0	1	1	1	1	0	0
NACC227483	20	0	NACC528913	0	0	0	1	0	0	2
NACC279114	16	0	NACC528913	0	1	1	1	1	0	0
NACC452141	12	0	NACC528913	0.5	1	1	1	1	0	0
NACC240581	13	0	NACC528913	0	1	1	0	1	0	0
NACC528913	12	1	NACC528913	0	1	1	0	0	1	0
NACC337311	15	0	NACC532693	0.5	1	0	1	1	0	8
NACC406904	16	0	NACC532693	0.5	1	0	0	1	0	0
NACC792669	12	0	NACC532693	2	1	1	1	1	0	11
NACC806530	14	0	NACC532693	1	1	0	1	1	0	4
NACC838233	20	0	NACC532693	0.5	1	1	1	1	0	1
NACC532693	12	1	NACC532693	0	1	1	1	1	0	0
NACC024666	20	0	NACC534339	0.5	1	1	1	1	0	0
NACC403347	13	0	NACC534339	0	1	1	1	1	0	0
NACC424241	16	0	NACC534339	0.5	1	1	1	1	0	1
NACC517376	19	0	NACC534339	0	0	0	1	0	0	0
NACC989110	18	0	NACC534339	0.5	1	1	1	1	0	6
NACC534339	17	1	NACC534339	0.5	1	0	1	1	0	0
NACC110222	16	0	NACC547141	0	1	1	0	1	0	2
NACC131503	15	0	NACC547141	1	1	0	1	1	0	5
NACC769593	18	0	NACC547141	0	1	1	1	1	0	0
NACC975428	12	0	NACC547141	2	0	0	1	1	0	16
NACC547141	20	1	NACC547141	0.5	1	0	1	1	0	4
NACC070937	18	0	NACC553199	0	1	0	1	1	0	0
NACC119444	12	0	NACC553199	0	1	0	1	1	0	3
NACC686005	13	0	NACC553199	0	1	0	1	0	0	3
NACC806315	13	0	NACC553199	0.5	1	0	1	1	0	6
NACC999631	16	0	NACC553199	1	1	1	1	0	0	8
NACC553199	10	1	NACC553199	0.5	1	0	1	1	0	2
NACC116154	16	0	NACC559610	1	1	1	1	1	0	2
NACC358111	20	0	NACC559610	0	1	1	1	1	0	0
NACC496350	15	0	NACC559610	0	1	0	1	1	0	0
NACC701437	13	0	NACC559610	3	1	1	1	1	0	2
NACC559610	16	1	NACC559610	2	0	1	0	1	0	2
NACC125598	22	0	NACC561009	0	0	1	0	0	1	1
NACC318024	16	0	NACC561009	0.5	0	1	1	0	1	4
NACC326821	14	0	NACC561009	0	1	0	1	1	0	3
NACC751244	18	0	NACC561009	0	0	1	1	0	1	0
NACC561009	18	1	NACC561009	0	1	1	1	1	0	0
NACC329721	10	0	NACC561047	1	1	0	1	1	0	15
NACC553970	17	0	NACC561047	2	1	0	1	1	0	1
NACC561047	20	1	NACC561047	0	0	0	1	0	1	0
NACC108410	18	0	NACC562831	0	1	1	1	1	0	3
NACC299566	12	0	NACC562831	0	1	0	1	1	0	0
NACC709450	16	0	NACC562831	0.5	1	0	1	1	0	5
NACC715967	16	0	NACC562831	1	1	0	1	1	0	12
NACC925833	17	0	NACC562831	0	1	1	1	0	1	0
NACC562831	18	1	NACC562831	0.5	0	1	1	0	0	3
NACC210425	16	0	NACC565322	0	1	1	0	1	0	1
NACC434963	16	0	NACC565322	0.5	1	1	1	1	0	4
NACC667681	13	0	NACC565322	0	1	0	1	1	0	0
NACC834296	20	0	NACC565322	0	1	1	1	1	0	0
NACC565322	16	1	NACC565322	0	1	0	1	1	0	5
NACC183319	20	0	NACC570271	0.5	1	0	0	1	0	3
NACC365523	12	0	NACC570271	2	1	0	1	1	0	2
NACC882410	14	0	NACC570271	3	1	0	1	1	0	7
NACC991484	12	0	NACC570271	0.5	0	1	0	0	1	0
NACC570271	18	1	NACC570271	0	1	0	1	1	0	6
NACC013409	18	0	NACC570518	0	1	1	1	1	0	0
NACC263566	16	0	NACC570518	3	1	0	0	1	0	12
NACC673245	18	0	NACC570518	0	1	1	0	0	0	1
NACC813348	18	0	NACC570518	2	1	0	1	1	0	8
NACC952834	14	0	NACC570518	0	1	1	1	1	0	0
NACC570518	13	1	NACC570518	0.5	1	0	1	1	0	2
NACC497392	20	0	NACC570618	2	1	1	1	1	0	0
NACC538539	20	0	NACC570618	0	1	0	1	1	0	1
NACC562510	12	0	NACC570618	0.5	1	0	1	1	0	0
NACC748919	16	0	NACC570618	0	1	0	0	1	0	0
NACC770787	18	0	NACC570618	2	1	1	1	1	0	12
NACC570618	12	1	NACC570618	0	1	1	1	0	1	0
NACC150980	18	0	NACC577324	0.5	1	0	1	1	0	3
NACC387952	20	0	NACC577324	1	1	1	1	1	0	2
NACC413245	20	0	NACC577324	0	1	0	1	1	0	3
NACC504001	21	0	NACC577324	0	1	1	1	1	0	0
NACC650132	12	0	NACC577324	1	1	0	1	1	0	4
NACC577324	20	1	NACC577324	0	1	0	1	1	0	2
NACC149519	13	0	NACC587569	0.5	1	1	1	1	0	5
NACC154132	16	0	NACC587569	0	1	0	1	1	0	0
NACC251753	16	0	NACC587569	2	1	0	1	1	0	3
NACC579570	14	0	NACC587569	1	1	0	1	0	0	3
NACC587569	16	1	NACC587569	0.5	1	0	1	1	0	11
NACC114233	19	0	NACC597882	1	1	0	1	1	0	9
NACC393850	18	0	NACC597882	0	1	0	1	1	0	1
NACC496134	16	0	NACC597882	0	0	1	0	0	0	0
NACC536842	12	0	NACC597882	0	1	1	0	1	0	0
NACC992483	16	0	NACC597882	0	1	0	1	1	0	1
NACC597882	20	1	NACC597882	0	0	0	1	0	0	0
NACC052792	16	0	NACC598601	0	1	1	1	1	0	4
NACC057843	18	0	NACC598601	0.5	1	0	1	1	0	0
NACC282654	20	0	NACC598601	0.5	1	0	1	1	0	3
NACC823609	12	0	NACC598601	0	1	0	1	1	0	4
NACC999209	16	0	NACC598601	0	1	0	1	1	0	3
NACC598601	16	1	NACC598601	0	0	1	0	0	1	2
NACC104765	20	0	NACC613148	0.5	1	0	1	1	0	2
NACC611373	16	0	NACC613148	1	1	0	1	1	0	14
NACC702240	12	0	NACC613148	0	0	0	1	0	1	0
NACC807377	18	0	NACC613148	1	1	0	1	1	0	9
NACC613148	18	1	NACC613148	0.5	1	0	0	1	0	8
NACC118569	7	0	NACC613244	0	0	1	0	0	1	4
NACC221296	20	0	NACC613244	1	0	1	1	0	1	10
NACC698548	16	0	NACC613244	1	1	0	0	1	0	13
NACC774448	14	0	NACC613244	0	0	1	1	0	0	0
NACC235863	20	0	NACC613244	0	1	1	1	1	0	2
NACC613244	13	1	NACC613244	0.5	1	1	1	0	0	1
NACC173621	14	0	NACC618336	0	1	0	1	1	0	2
NACC221175	12	0	NACC618336	1	1	1	1	1	0	6
NACC406039	12	0	NACC618336	1	1	1	1	1	0	1
NACC715967	16	0	NACC618336	0.5	1	0	1	1	0	21
NACC973522	16	0	NACC618336	0	1	1	0	1	0	0
NACC618336	10	1	NACC618336	0.5	1	0	1	1	0	1
NACC092518	10	0	NACC620216	1	1	1	0	1	0	4
NACC206511	16	0	NACC620216	0	1	0	1	1	0	2
NACC657666	12	0	NACC620216	0	1	0	1	1	0	2
NACC728901	16	0	NACC620216	0	1	1	1	1	0	0
NACC606348	12	0	NACC620216	0	1	1	1	1	0	8
NACC620216	17	1	NACC620216	0	1	1	1	0	1	0
NACC353393	20	0	NACC622465	0	1	0	1	1	0	3
NACC635810	19	0	NACC622465	0	1	0	0	1	0	0
NACC905942	16	0	NACC622465	0	0	1	1	0	1	2
NACC975990	12	0	NACC622465	1	1	1	1	1	0	2
NACC622465	14	1	NACC622465	0	0	1	0	0	0	0
NACC166937	13	0	NACC628725	0.5	0	0	0	0	0	0
NACC394239	16	0	NACC628725	0	1	0	1	1	0	0
NACC518429	18	0	NACC628725	0	0	1	1	0	1	4
NACC913197	16	0	NACC628725	0.5	1	0	1	1	0	0
NACC628725	16	1	NACC628725	0.5	1	0	1	1	0	2
NACC414361	16	0	NACC629145	0.5	1	0	1	1	0	0
NACC625585	8	0	NACC629145	0.5	1	0	1	1	0	2
NACC629312	16	0	NACC629145	0.5	0	1	0	0	1	6
NACC899441	20	0	NACC629145	0	1	0	1	1	0	0
NACC629145	20	1	NACC629145	0.5	1	0	1	0	0	6
NACC020707	20	0	NACC629599	1	1	0	1	1	0	3
NACC276629	18	0	NACC629599	1	1	0	1	1	0	3
NACC521092	16	0	NACC629599	0.5	1	0	1	1	0	0
NACC657544	20	0	NACC629599	2	1	0	1	1	0	10
NACC977707	16	0	NACC629599	0	0	0	0	0	1	0
NACC629599	14	1	NACC629599	0	1	1	1	1	0	8
NACC088976	16	0	NACC633756	0	1	0	1	1	0	2
NACC236378	18	0	NACC633756	0	1	1	1	1	0	3
NACC256876	16	0	NACC633756	1	1	0	0	1	0	4
NACC473823	16	0	NACC633756	0.5	1	0	1	1	0	1
NACC685781	13	0	NACC633756	0	1	1	1	1	0	0
NACC633756	18	1	NACC633756	0	1	1	1	1	0	2
NACC157987	19	0	NACC635935	0.5	1	1	1	1	0	0
NACC736111	18	0	NACC635935	1	1	0	1	1	0	9
NACC783587	12	0	NACC635935	0.5	1	0	1	1	0	1
NACC855701	14	0	NACC635935	0	1	1	0	1	0	0
NACC635935	18	1	NACC635935	0	0	0	1	1	0	0
NACC052909	14	0	NACC637392	1	0	1	1	0	1	2
NACC140032	18	0	NACC637392	0	1	0	1	1	0	0
NACC608725	14	0	NACC637392	2	1	0	1	1	0	2
NACC806223	18	0	NACC637392	0.5	1	0	1	1	0	11
NACC985657	16	0	NACC637392	0.5	1	1	1	1	0	0
NACC637392	12	1	NACC637392	0.5	1	0	1	0	0	6
NACC055496	16	0	NACC640518	0	0	1	1	0	1	0
NACC157809	16	0	NACC640518	0.5	1	1	1	1	0	0
NACC462587	14	0	NACC640518	0	1	0	1	1	0	1
NACC894901	14	0	NACC640518	0.5	1	0	1	1	0	6
NACC640518	12	1	NACC640518	0.5	0	0	1	0	0	3
NACC104944	19	0	NACC640612	1	1	0	1	1	0	18
NACC237267	14	0	NACC640612	1	1	0	1	1	0	6
NACC309595	14	0	NACC640612	0.5	1	0	1	1	0	1
NACC487548	18	0	NACC640612	0	1	0	1	1	0	0
NACC874009	6	0	NACC640612	2	1	0	0	1	0	8
NACC640612	18	1	NACC640612	0	1	1	1	1	0	1
NACC622056	13	0	NACC643642	0	1	1	1	1	0	2
NACC059861	19	0	NACC643642	0	1	0	1	1	0	1
NACC098543	16	0	NACC643642	0	1	1	1	1	0	0
NACC210341	17	0	NACC643642	3	1	1	1	0	0	3
NACC728901	16	0	NACC643642	0	1	1	1	1	0	0
NACC643642	16	1	NACC643642	0	1	1	1	0	0	0
NACC010336	21	0	NACC644510	0	1	0	1	1	0	1
NACC299791	17	0	NACC644510	0	1	1	1	1	0	0
NACC386709	14	0	NACC644510	0.5	1	1	1	1	0	0
NACC933301	15	0	NACC644510	1	1	1	1	1	0	1
NACC644510	12	1	NACC644510	0.5	0	0	0	0	0	0
NACC093468	18	0	NACC655818	1	1	1	0	1	0	4
NACC343216	16	0	NACC655818	0	1	0	1	1	0	0
NACC412080	18	0	NACC655818	0	1	0	1	1	0	3
NACC450794	12	0	NACC655818	0	1	1	0	1	0	0
NACC843752	12	0	NACC655818	0	1	0	1	1	0	0
NACC655818	16	1	NACC655818	0	0	1	1	0	0	3
NACC068807	12	0	NACC664171	0	0	1	1	0	0	0
NACC489660	12	0	NACC664171	1	1	0	1	1	0	9
NACC700372	20	0	NACC664171	0.5	0	0	1	0	0	0
NACC942946	20	0	NACC664171	0	1	0	1	1	0	1
NACC943110	12	0	NACC664171	0.5	1	1	1	1	0	3
NACC664171	22	1	NACC664171	0.5	1	0	1	1	0	19
NACC153895	14	0	NACC666897	0	1	1	1	1	0	0
NACC495741	18	0	NACC666897	3	1	1	1	1	0	3
NACC781969	19	0	NACC666897	0	1	0	1	1	0	0
NACC965030	17	0	NACC666897	0	1	0	1	1	0	1
NACC666897	16	1	NACC666897	1	1	0	1	1	0	6
NACC102805	18	0	NACC675636	0.5	1	0	1	1	0	2
NACC136753	20	0	NACC675636	0.5	1	0	1	1	0	6
NACC245493	14	0	NACC675636	0.5	1	0	1	1	0	0
NACC323638	16	0	NACC675636	0.5	1	0	1	1	0	2
NACC414920	15	0	NACC675636	2	1	1	1	1	0	3
NACC675636	18	1	NACC675636	0	1	0	1	1	0	1
NACC070582	12	0	NACC693922	0.5	0	1	1	0	1	6
NACC213060	19	0	NACC693922	0.5	1	0	1	1	0	3
NACC386818	14	0	NACC693922	0	1	0	1	1	0	0
NACC603651	16	0	NACC693922	2	1	0	1	1	0	7
NACC770787	18	0	NACC693922	0.5	1	1	1	1	0	8
NACC693922	12	1	NACC693922	1	1	0	0	1	0	10
NACC300133	18	0	NACC696033	0.5	1	0	1	1	0	6
NACC615798	18	0	NACC696033	1	1	0	1	1	0	8
NACC838124	16	0	NACC696033	3	1	1	1	1	0	8
NACC541212	16	0	NACC696033	0	1	1	1	1	0	3
NACC696033	14	1	NACC696033	0	1	1	1	0	0	4
NACC230995	14	0	NACC715524	0	1	0	1	1	0	1
NACC344955	18	0	NACC715524	0.5	1	0	0	1	0	4
NACC522390	18	0	NACC715524	2	1	0	0	1	0	11
NACC559009	20	0	NACC715524	0	1	0	1	1	0	4
NACC569125	14	0	NACC715524	3	0	1	1	1	0	12
NACC715524	16	1	NACC715524	0.5	0	0	1	0	0	0
NACC083687	16	0	NACC716598	0	1	0	1	1	0	0
NACC164017	16	0	NACC716598	0.5	1	0	1	1	0	0
NACC392995	16	0	NACC716598	0.5	1	0	1	1	0	3
NACC490313	19	0	NACC716598	0	0	0	1	0	1	6
NACC784574	8	0	NACC716598	3	1	0	1	1	0	10
NACC716598	14	1	NACC716598	0	0	0	1	0	0	0
NACC059294	16	0	NACC717520	3	1	0	1	1	0	13
NACC142509	18	0	NACC717520	0	1	1	1	1	0	0
NACC391029	14	0	NACC717520	0.5	1	0	1	1	0	3
NACC586854	14	0	NACC717520	0.5	1	1	1	1	0	6
NACC709828	20	0	NACC717520	0	1	1	1	1	0	2
NACC717520	16	1	NACC717520	0	1	0	1	1	0	0
NACC143280	18	0	NACC726003	0	1	0	1	1	0	2
NACC352744	16	0	NACC726003	0	1	1	1	0	0	0
NACC478776	16	0	NACC726003	0	1	1	1	1	0	0
NACC657666	12	0	NACC726003	0	1	0	1	1	0	3
NACC726003	14	1	NACC726003	0.5	1	0	1	1	0	9
NACC042473	16	0	NACC732037	0	1	0	1	1	0	5
NACC227062	16	0	NACC732037	0	0	0	1	0	0	0
NACC246799	16	0	NACC732037	0	1	1	1	1	0	0
NACC574711	18	0	NACC732037	1	1	0	1	1	0	6
NACC816399	14	0	NACC732037	0	1	1	1	1	0	0
NACC732037	18	1	NACC732037	0	1	0	1	1	0	0
NACC293744	16	0	NACC734558	0	1	0	1	1	0	0
NACC346719	18	0	NACC734558	0	1	1	0	1	0	0
NACC428546	12	0	NACC734558	0	1	0	1	1	0	2
NACC961691	14	0	NACC734558	0.5	1	0	1	1	0	10
NACC734558	12	1	NACC734558	0.5	0	1	1	0	1	6
NACC072840	16	0	NACC736109	0.5	1	0	1	1	0	0
NACC107896	20	0	NACC736109	1	1	0	1	1	0	17
NACC775189	20	0	NACC736109	0	1	1	1	1	0	0
NACC841556	14	0	NACC736109	0	1	1	1	1	0	0
NACC869489	12	0	NACC736109	0	0	1	0	0	0	0
NACC736109	12	1	NACC736109	0	1	1	0	0	1	0
NACC301698	14	0	NACC737641	0	1	1	1	1	0	5
NACC681783	16	0	NACC737641	0	1	0	0	1	0	0
NACC884435	16	0	NACC737641	0.5	0	0	0	0	1	2
NACC947630	17	0	NACC737641	0	1	1	1	1	0	1
NACC950159	18	0	NACC737641	0	1	0	1	1	0	0
NACC737641	12	1	NACC737641	0.5	1	0	0	1	0	11
NACC606348	12	0	NACC738775	0	1	1	1	1	0	16
NACC622056	13	0	NACC738775	1	1	1	1	1	0	8
NACC895414	12	0	NACC738775	0	0	1	1	1	0	0
NACC738775	14	1	NACC738775	0.5	1	1	1	1	0	9
NACC082204	18	0	NACC740598	0	1	0	1	1	0	0
NACC179899	16	0	NACC740598	0	1	0	0	1	0	1
NACC363842	14	0	NACC740598	1	1	0	1	1	0	15
NACC740598	12	1	NACC740598	0.5	0	1	1	0	1	1
NACC192644	12	0	NACC743927	2	1	1	1	1	0	4
NACC524806	14	0	NACC743927	0	1	1	1	1	0	0
NACC649408	11	0	NACC743927	1	1	0	1	1	0	0
NACC925290	14	0	NACC743927	0	1	0	1	1	0	0
NACC945278	2	0	NACC743927	2	1	0	1	1	0	18
NACC743927	14	1	NACC743927	0.5	0	1	0	0	0	0
NACC197687	20	0	NACC749864	0	1	0	1	1	0	2
NACC270893	18	0	NACC749864	0	1	1	1	1	0	0
NACC565802	11	0	NACC749864	1	1	0	1	1	0	6
NACC792798	14	0	NACC749864	0	0	1	1	0	1	0
NACC843415	14	0	NACC749864	0	0	0	1	0	0	0
NACC749864	14	1	NACC749864	0.5	1	0	0	0	0	4
NACC375187	12	0	NACC750833	2	0	1	1	0	0	2
NACC451206	13	0	NACC750833	0	0	0	1	0	0	0
NACC820776	20	0	NACC750833	0.5	1	0	1	1	0	0
NACC855477	18	0	NACC750833	0.5	1	0	1	1	0	2
NACC750833	14	1	NACC750833	1	1	0	1	1	0	1
NACC171242	19	0	NACC752251	0	1	0	1	1	0	3
NACC670052	18	0	NACC752251	0	1	1	1	1	0	0
NACC750711	14	0	NACC752251	0.5	0	0	1	1	0	10
NACC808311	18	0	NACC752251	0	1	1	1	1	0	0
NACC752251	13	1	NACC752251	0.5	0	0	1	0	0	0
NACC151939	18	0	NACC758074	0.5	1	1	1	1	0	1
NACC417975	16	0	NACC758074	0	1	1	0	1	0	0
NACC610472	14	0	NACC758074	0	1	1	1	1	0	1
NACC710774	16	0	NACC758074	0.5	1	0	1	1	0	9
NACC927495	18	0	NACC758074	0	1	1	1	1	0	0
NACC758074	20	1	NACC758074	0.5	0	0	1	0	0	0
NACC161667	16	0	NACC760143	0	1	0	1	1	0	2
NACC196810	13	0	NACC760143	0	1	1	1	1	0	0
NACC272808	18	0	NACC760143	0.5	1	0	1	1	0	13
NACC290781	16	0	NACC760143	0	1	0	1	1	0	3
NACC511791	18	0	NACC760143	0	1	0	1	1	0	0
NACC760143	12	1	NACC760143	0.5	0	1	0	0	1	10
NACC491615	16	0	NACC760871	0.5	1	1	1	1	0	1
NACC620746	16	0	NACC760871	0	1	1	1	1	0	0
NACC694293	16	0	NACC760871	0	1	1	1	1	0	0
NACC726897	16	0	NACC760871	0	1	0	1	1	0	0
NACC882999	16	0	NACC760871	0.5	0	0	1	0	0	3
NACC760871	16	1	NACC760871	0	1	1	1	1	0	1
NACC001464	16	0	NACC778150	1	1	1	1	1	0	6
NACC308028	14	0	NACC778150	0	1	1	0	1	0	0
NACC370588	20	0	NACC778150	0	1	1	1	1	0	0
NACC457687	18	0	NACC778150	0	0	1	1	0	0	0
NACC778150	20	1	NACC778150	0.5	1	1	1	0	0	2
NACC015713	16	0	NACC779324	1	1	0	1	1	0	11
NACC153796	18	0	NACC779324	0	1	1	1	1	0	0
NACC322567	15	0	NACC779324	0.5	1	0	1	1	0	8
NACC927004	16	0	NACC779324	0	1	0	1	1	0	0
NACC984937	12	0	NACC779324	0.5	1	0	1	1	0	0
NACC779324	16	1	NACC779324	0	1	1	0	0	0	0
NACC042991	17	0	NACC787480	0.5	1	1	1	1	0	4
NACC221757	20	0	NACC787480	0	0	0	1	0	0	0
NACC222830	16	0	NACC787480	0	1	1	1	1	0	2
NACC435071	14	0	NACC787480	0	1	0	1	1	0	0
NACC787480	20	1	NACC787480	0	1	1	1	1	0	0
NACC006205	14	0	NACC793370	0	1	1	1	1	0	2
NACC179165	12	0	NACC793370	0	1	0	1	1	0	0
NACC751091	18	0	NACC793370	1	1	1	1	1	0	19
NACC752038	16	0	NACC793370	0	1	1	1	1	0	0
NACC793370	13	1	NACC793370	0.5	0	1	1	0	0	7
NACC017698	16	0	NACC793572	0.5	1	1	1	1	0	3
NACC084449	16	0	NACC793572	1	1	0	1	1	0	7
NACC591820	18	0	NACC793572	0	1	1	0	1	0	0
NACC901363	16	0	NACC793572	0.5	0	1	1	1	0	8
NACC793572	23	1	NACC793572	0.5	1	0	1	1	0	0
NACC364616	19	0	NACC794844	1	1	0	1	1	0	1
NACC512264	18	0	NACC794844	0	1	0	1	1	0	0
NACC924833	12	0	NACC794844	1	1	1	1	1	0	5
NACC955576	18	0	NACC794844	1	1	0	1	1	0	21
NACC794844	12	1	NACC794844	0.5	0	0	1	0	0	3
NACC161549	19	0	NACC806671	1	1	0	1	1	0	2
NACC309426	20	0	NACC806671	2	1	0	1	1	0	10
NACC502792	12	0	NACC806671	0.5	0	0	1	0	1	0
NACC579475	18	0	NACC806671	0.5	1	0	1	1	0	0
NACC806671	16	1	NACC806671	0	1	0	1	1	0	1
NACC038403	16	0	NACC814757	1	1	0	1	1	0	0
NACC185008	14	0	NACC814757	0.5	1	0	0	1	0	1
NACC279638	18	0	NACC814757	3	0	1	0	1	0	12
NACC803770	18	0	NACC814757	0	0	1	0	0	1	0
NACC814757	16	1	NACC814757	0.5	1	0	1	0	0	10
NACC023967	18	0	NACC816953	0	1	0	1	1	0	0
NACC196751	16	0	NACC816953	0.5	1	0	1	1	0	0
NACC210700	16	0	NACC816953	0	1	0	1	1	0	0
NACC215831	16	0	NACC816953	0.5	1	0	1	1	0	2
NACC731300	18	0	NACC816953	2	0	1	1	1	0	4
NACC816953	19	1	NACC816953	1	0	0	1	0	1	4
NACC002288	18	0	NACC817037	0.5	1	0	1	1	0	3
NACC035481	20	0	NACC817037	0.5	1	1	1	1	0	11
NACC091917	16	0	NACC817037	0	1	0	1	1	0	7
NACC434793	16	0	NACC817037	1	1	1	1	1	0	2
NACC817037	18	1	NACC817037	0.5	1	0	0	1	0	5
NACC060833	12	0	NACC819857	0	0	0	0	0	1	1
NACC113819	16	0	NACC819857	0	0	0	1	0	1	0
NACC174114	13	0	NACC819857	1	1	0	1	1	0	4
NACC609908	14	0	NACC819857	0	1	1	1	1	0	2
NACC829310	12	0	NACC819857	1	1	1	1	1	0	2
NACC819857	20	1	NACC819857	0	0	0	0	0	1	0
NACC021496	12	0	NACC824304	1	1	1	1	1	0	5
NACC152775	18	0	NACC824304	0	1	0	1	1	0	0
NACC715967	16	0	NACC824304	0.5	1	0	1	1	0	17
NACC829999	14	0	NACC824304	0	1	1	1	1	0	0
NACC824304	16	1	NACC824304	3	0	0	1	1	0	7
NACC123231	12	0	NACC828368	0.5	1	0	1	1	0	3
NACC146151	18	0	NACC828368	0.5	1	0	1	1	0	7
NACC188158	16	0	NACC828368	0.5	1	1	0	1	0	1
NACC604717	13	0	NACC828368	0	0	1	1	0	1	0
NACC672406	18	0	NACC828368	0.5	1	0	1	1	0	3
NACC828368	20	1	NACC828368	0	1	0	1	1	0	6
NACC085731	20	0	NACC829421	0	1	0	1	1	0	0
NACC227778	18	0	NACC829421	0.5	0	0	1	0	1	0
NACC324303	18	0	NACC829421	0.5	1	0	1	1	0	0
NACC793766	16	0	NACC829421	0	1	1	1	1	0	0
NACC825678	13	0	NACC829421	0	1	1	1	1	0	0
NACC829421	14	1	NACC829421	1	1	0	1	1	0	2
NACC016324	18	0	NACC830828	0.5	1	0	1	1	0	4
NACC154693	14	0	NACC830828	0	0	1	1	0	1	0
NACC268714	12	0	NACC830828	1	1	1	1	1	0	5
NACC389118	18	0	NACC830828	0.5	1	0	1	1	0	3
NACC830828	14	1	NACC830828	0	1	1	1	1	0	0
NACC025134	16	0	NACC832165	0	1	0	1	1	0	0
NACC107077	20	0	NACC832165	0	1	0	0	1	0	0
NACC153785	16	0	NACC832165	0	1	1	1	1	0	0
NACC734161	16	0	NACC832165	0.5	1	0	1	1	0	3
NACC832165	18	1	NACC832165	1	0	1	1	0	1	3
NACC123328	15	0	NACC833607	0.5	1	1	1	1	0	4
NACC165070	20	0	NACC833607	2	1	0	0	1	0	9
NACC474680	16	0	NACC833607	3	1	0	1	1	0	8
NACC720607	14	0	NACC833607	3	1	1	1	1	0	2
NACC833607	16	1	NACC833607	1	1	0	1	1	0	8
NACC142905	9	0	NACC840025	1	1	0	1	1	0	0
NACC354370	18	0	NACC840025	0.5	1	0	1	1	0	1
NACC472822	18	0	NACC840025	0	1	0	1	1	0	0
NACC615997	12	0	NACC840025	0.5	1	0	1	1	0	3
NACC673909	12	0	NACC840025	0.5	1	1	1	1	0	6
NACC840025	13	1	NACC840025	0.5	0	1	1	0	0	18
NACC020203	20	0	NACC843881	0	1	1	1	1	0	0
NACC787374	18	0	NACC843881	0	0	1	0	0	0	0
NACC857145	19	0	NACC843881	0	1	0	1	1	0	0
NACC860377	20	0	NACC843881	0	1	1	1	1	0	1
NACC843881	19	1	NACC843881	0	0	0	1	1	0	1
NACC472835	12	0	NACC844308	0.5	1	0	1	1	0	0
NACC473188	16	0	NACC844308	0.5	0	0	1	0	1	1
NACC505845	15	0	NACC844308	0	1	1	1	1	0	0
NACC725629	17	0	NACC844308	1	1	1	0	1	0	3
NACC844308	13	1	NACC844308	2	1	0	0	0	1	7
NACC332672	14	0	NACC845178	0	1	1	1	1	0	1
NACC366453	17	0	NACC845178	0.5	1	0	1	1	0	0
NACC437870	16	0	NACC845178	0	1	1	0	1	0	0
NACC724965	18	0	NACC845178	0	1	0	1	1	0	0
NACC756454	12	0	NACC845178	0.5	0	0	1	1	0	4
NACC845178	18	1	NACC845178	0	1	0	1	1	0	0
NACC272988	13	0	NACC848281	0	1	1	1	1	0	0
NACC368901	14	0	NACC848281	0	0	1	1	0	0	0
NACC461060	18	0	NACC848281	0	0	1	1	0	0	0
NACC464121	14	0	NACC848281	0.5	1	0	1	1	0	5
NACC848281	12	1	NACC848281	0	0	0	1	0	0	1
NACC071759	18	0	NACC852595	0	1	0	1	1	0	0
NACC100693	16	0	NACC852595	0	1	0	0	1	0	0
NACC134929	12	0	NACC852595	0	0	0	1	0	1	0
NACC210879	18	0	NACC852595	0	1	1	1	1	0	2
NACC688711	16	0	NACC852595	0	1	1	1	1	0	0
NACC852595	20	1	NACC852595	1	1	0	1	0	1	3
NACC176148	12	0	NACC855249	0	1	1	1	1	0	1
NACC267768	14	0	NACC855249	0	1	0	1	1	0	0
NACC497314	18	0	NACC855249	3	1	0	1	1	0	12
NACC876427	18	0	NACC855249	0.5	1	1	1	1	0	2
NACC282654	20	0	NACC855249	0.5	1	0	1	1	0	3
NACC855249	16	1	NACC855249	0	0	1	1	0	0	0
NACC067141	12	0	NACC855961	0.5	1	1	1	0	1	5
NACC166911	14	0	NACC855961	0	0	1	1	1	0	0
NACC351618	19	0	NACC855961	0	1	0	1	1	0	3
NACC659684	20	0	NACC855961	0.5	1	0	1	1	0	1
NACC833354	12	0	NACC855961	0.5	1	1	1	1	0	8
NACC855961	20	1	NACC855961	0.5	1	0	1	1	0	6
NACC005230	8	0	NACC861111	1	1	1	1	1	0	0
NACC019383	20	0	NACC861111	0	1	0	1	1	0	0
NACC396482	13	0	NACC861111	0.5	1	0	1	1	0	0
NACC713525	12	0	NACC861111	0	0	0	1	0	1	1
NACC994970	16	0	NACC861111	0.5	1	0	1	1	0	9
NACC861111	12	1	NACC861111	0.5	1	1	0	0	1	0
NACC215408	16	0	NACC863637	0.5	0	0	0	0	1	0
NACC326927	18	0	NACC863637	1	1	0	1	1	0	6
NACC712050	18	0	NACC863637	0.5	1	0	0	1	0	4
NACC827801	15	0	NACC863637	0	1	1	1	1	0	0
NACC930593	12	0	NACC863637	0.5	1	1	1	1	0	0
NACC863637	18	1	NACC863637	0.5	1	1	1	0	0	7
NACC025004	16	0	NACC865159	0	1	1	1	1	0	0
NACC217189	9	0	NACC865159	1	1	0	1	1	0	6
NACC497459	12	0	NACC865159	0.5	1	0	1	1	0	9
NACC710774	16	0	NACC865159	1	1	0	1	1	0	10
NACC865159	20	1	NACC865159	0.5	1	0	1	0	1	2
NACC297727	16	0	NACC880616	0	0	1	1	0	0	0
NACC307432	16	0	NACC880616	1	1	0	1	1	0	1
NACC482725	15	0	NACC880616	0	1	1	0	1	0	5
NACC510923	13	0	NACC880616	0	1	1	1	1	0	0
NACC855701	14	0	NACC880616	0	1	1	0	1	0	0
NACC880616	18	1	NACC880616	0	1	1	1	0	0	2
NACC020811	8	0	NACC887046	0	1	0	1	1	0	0
NACC497314	18	0	NACC887046	3	1	0	1	1	0	4
NACC610397	20	0	NACC887046	0	1	0	1	1	0	1
NACC767939	12	0	NACC887046	0	1	1	1	1	0	0
NACC879647	16	0	NACC887046	0	1	1	0	1	0	2
NACC887046	20	1	NACC887046	0	1	1	1	0	0	1
NACC013678	16	0	NACC887695	0	1	0	1	1	0	3
NACC240433	13	0	NACC887695	1	1	0	1	1	0	7
NACC244670	12	0	NACC887695	0.5	1	1	1	1	0	5
NACC887695	15	1	NACC887695	1	0	0	1	0	0	1
NACC428546	12	0	NACC892483	0	1	0	1	1	0	0
NACC448999	12	0	NACC892483	1	1	1	0	1	0	0
NACC777831	18	0	NACC892483	0	1	1	1	1	0	2
NACC780551	16	0	NACC892483	0	1	0	1	1	0	0
NACC994058	18	0	NACC892483	0.5	1	0	1	1	0	7
NACC892483	16	1	NACC892483	3	0	1	1	1	0	6
NACC335265	18	0	NACC892529	0.5	1	0	1	1	0	3
NACC431273	20	0	NACC892529	1	1	0	1	1	0	3
NACC438212	20	0	NACC892529	0	1	0	1	1	0	0
NACC457869	18	0	NACC892529	0.5	1	0	1	1	0	1
NACC999393	11	0	NACC892529	1	1	0	1	1	0	4
NACC892529	12	1	NACC892529	0.5	0	0	0	0	1	16
NACC282440	17	0	NACC895295	0.5	0	1	1	0	1	7
NACC523286	20	0	NACC895295	0	1	0	1	1	0	0
NACC622788	16	0	NACC895295	0	1	0	1	1	0	1
NACC760981	12	0	NACC895295	0.5	1	0	1	1	0	1
NACC890528	20	0	NACC895295	2	1	0	0	1	0	11
NACC895295	16	1	NACC895295	0	0	1	0	0	1	0
NACC438637	16	0	NACC901971	0	1	0	1	1	0	0
NACC572922	20	0	NACC901971	0	1	0	1	1	0	2
NACC762883	16	0	NACC901971	0.5	1	0	1	1	0	0
NACC909813	12	0	NACC901971	0	1	1	1	1	0	0
NACC901971	12	1	NACC901971	0	1	0	1	1	0	1
NACC305982	14	0	NACC902110	3	1	1	1	1	0	7
NACC374324	12	0	NACC902110	0	1	1	1	1	0	1
NACC447866	20	0	NACC902110	0	0	1	1	0	0	1
NACC460458	14	0	NACC902110	0	1	1	1	1	0	0
NACC965266	18	0	NACC902110	0	1	1	0	1	0	0
NACC902110	25	1	NACC902110	1	0	0	1	0	0	9
NACC168000	14	0	NACC902733	0	0	1	1	0	0	1
NACC790192	14	0	NACC902733	1	1	0	1	1	0	5
NACC804262	16	0	NACC902733	0	0	1	1	0	1	0
NACC985416	16	0	NACC902733	0	1	0	1	1	0	0
NACC902733	16	1	NACC902733	0	1	0	1	1	0	0
NACC210798	20	0	NACC904223	0.5	1	0	1	1	0	13
NACC289183	18	0	NACC904223	0.5	1	0	1	1	0	0
NACC310022	18	0	NACC904223	1	1	0	1	1	0	6
NACC427386	17	0	NACC904223	2	1	1	1	1	0	10
NACC487154	15	0	NACC904223	0	0	0	1	0	0	0
NACC904223	8	1	NACC904223	0	0	1	1	0	0	3
NACC055173	16	0	NACC905647	0.5	1	0	1	1	0	2
NACC056647	18	0	NACC905647	0	1	1	1	1	0	0
NACC641261	14	0	NACC905647	0	1	1	0	1	0	0
NACC645957	19	0	NACC905647	1	1	0	1	1	0	2
NACC954541	20	0	NACC905647	0	1	0	1	1	0	2
NACC905647	18	1	NACC905647	0	1	0	1	0	0	2
NACC461046	16	0	NACC909618	0	1	1	1	1	0	0
NACC650062	12	0	NACC909618	1	1	0	1	1	0	8
NACC908958	12	0	NACC909618	0	1	1	1	1	0	0
NACC909618	16	1	NACC909618	0	1	1	1	1	0	2
NACC133279	18	0	NACC911198	0.5	1	0	1	1	0	13
NACC146139	14	0	NACC911198	0.5	1	0	1	1	0	6
NACC331899	15	0	NACC911198	2	1	1	1	1	0	20
NACC887312	14	0	NACC911198	1	1	0	1	1	0	16
NACC911198	14	1	NACC911198	0	0	1	0	0	1	0
NACC190858	18	0	NACC914517	1	1	1	1	1	0	7
NACC284566	12	0	NACC914517	0.5	1	0	0	1	0	10
NACC315847	12	0	NACC914517	1	1	1	1	1	0	3
NACC497027	15	0	NACC914517	0.5	1	1	1	1	0	3
NACC601018	26	0	NACC914517	0.5	1	0	1	1	0	2
NACC914517	16	1	NACC914517	0	1	1	1	1	0	0
NACC263289	16	0	NACC915851	0	1	0	1	1	0	0
NACC333460	16	0	NACC915851	0	1	0	1	1	0	0
NACC572216	16	0	NACC915851	0	1	0	1	1	0	0
NACC641261	14	0	NACC915851	0	1	1	0	1	0	0
NACC915851	14	1	NACC915851	0	1	0	1	1	0	1
NACC355742	20	0	NACC918927	0.5	0	0	1	0	1	0
NACC437467	19	0	NACC918927	0	1	1	0	1	0	0
NACC846122	18	0	NACC918927	3	1	1	1	1	0	14
NACC918927	13	1	NACC918927	0.5	1	0	1	1	0	6
NACC576090	16	0	NACC932597	1	1	1	1	1	0	9
NACC598712	9	0	NACC932597	0.5	1	0	1	1	0	13
NACC689243	12	0	NACC932597	0	1	1	1	1	0	2
NACC880496	14	0	NACC932597	1	1	1	1	1	0	0
NACC938624	18	0	NACC932597	0.5	1	0	1	1	0	1
NACC932597	18	1	NACC932597	0	0	1	1	0	1	0
NACC371104	20	0	NACC933223	1	1	0	1	1	0	4
NACC519744	16	0	NACC933223	1	1	1	1	1	0	2
NACC521271	12	0	NACC933223	0	1	1	1	1	0	0
NACC899670	18	0	NACC933223	0	1	1	1	1	0	0
NACC933644	14	0	NACC933223	0.5	1	1	1	1	0	0
NACC933223	12	1	NACC933223	0.5	1	0	1	1	0	1
NACC003052	22	0	NACC933870	0	1	0	1	1	0	2
NACC169053	8	0	NACC933870	0.5	1	0	1	1	0	3
NACC605206	16	0	NACC933870	0	1	1	1	1	0	0
NACC801797	14	0	NACC933870	0.5	1	0	1	1	0	0
NACC923082	18	0	NACC933870	1	1	0	1	1	0	6
NACC933870	18	1	NACC933870	1	1	1	1	0	0	4
NACC013422	20	0	NACC936976	2	1	0	1	1	0	3
NACC236906	18	0	NACC936976	0.5	1	0	1	1	0	3
NACC276161	12	0	NACC936976	2	1	0	1	1	0	4
NACC447247	16	0	NACC936976	0.5	1	0	1	1	0	0
NACC936976	12	1	NACC936976	0	1	0	1	1	0	0
NACC096777	20	0	NACC941750	0.5	1	1	1	1	0	3
NACC571978	18	0	NACC941750	0	1	0	1	1	0	0
NACC752611	18	0	NACC941750	0	1	1	1	1	0	1
NACC866916	18	0	NACC941750	0	1	0	1	1	0	0
NACC941750	18	1	NACC941750	0	1	1	1	1	0	0
NACC448597	16	0	NACC944087	0	1	1	1	1	0	0
NACC688290	16	0	NACC944087	0.5	1	1	1	1	0	5
NACC932057	17	0	NACC944087	3	1	1	1	1	0	13
NACC944087	16	1	NACC944087	0	1	1	1	0	0	0
NACC114276	19	0	NACC944363	0	1	0	1	1	0	2
NACC530475	16	0	NACC944363	0.5	1	1	1	1	0	0
NACC540273	12	0	NACC944363	1	1	0	1	1	0	5
NACC739697	16	0	NACC944363	0	0	1	1	0	1	1
NACC825907	16	0	NACC944363	0	1	1	1	1	0	0
NACC944363	18	1	NACC944363	0	1	0	1	1	0	5
NACC131713	16	0	NACC947383	0.5	1	0	1	1	0	0
NACC169053	8	0	NACC947383	0.5	1	0	1	1	0	2
NACC203696	12	0	NACC947383	0.5	1	0	1	1	0	2
NACC905904	21	0	NACC947383	2	1	0	1	1	0	1
NACC947383	14	1	NACC947383	0	0	0	1	1	0	0
NACC538378	12	0	NACC949617	1	1	1	1	1	0	5
NACC568450	19	0	NACC949617	0.5	1	1	1	1	0	0
NACC688148	20	0	NACC949617	2	1	0	1	1	0	7
NACC964724	16	0	NACC949617	0.5	1	1	1	1	0	2
NACC949617	16	1	NACC949617	0.5	1	0	1	1	0	7
NACC115411	13	0	NACC951149	2	1	1	1	1	0	1
NACC310833	12	0	NACC951149	0	1	0	1	1	0	0
NACC448793	18	0	NACC951149	0	1	1	1	1	0	0
NACC642177	16	0	NACC951149	0	1	1	1	1	0	0
NACC761693	20	0	NACC951149	0.5	1	0	1	1	0	2
NACC951149	16	1	NACC951149	1	1	1	1	1	0	8
NACC278172	18	0	NACC963866	3	1	0	1	1	0	9
NACC385948	18	0	NACC963866	1	1	0	1	1	0	4
NACC579110	16	0	NACC963866	0	0	0	1	0	0	3
NACC930419	14	0	NACC963866	0	1	1	1	0	1	0
NACC954055	18	0	NACC963866	0	1	0	1	1	0	0
NACC963866	16	1	NACC963866	0	1	1	1	1	0	0
NACC378202	18	0	NACC977985	0	1	1	1	1	0	0
NACC666426	20	0	NACC977985	0	1	0	1	1	0	1
NACC769158	18	0	NACC977985	0	1	1	1	1	0	1
NACC891910	20	0	NACC977985	0	1	0	1	1	0	1
NACC977985	19	1	NACC977985	0	1	0	1	0	1	1
NACC635181	18	0	NACC978182	0	1	1	1	1	0	1
NACC694662	16	0	NACC978182	3	1	1	1	1	0	8
NACC809402	17	0	NACC978182	0.5	1	0	0	1	0	9
NACC914898	18	0	NACC978182	0.5	1	0	0	1	0	0
NACC978182	12	1	NACC978182	0.5	1	0	1	1	0	3
NACC378445	15	0	NACC978730	0.5	1	0	0	1	0	3
NACC420047	19	0	NACC978730	0.5	1	0	1	1	0	1
NACC662153	18	0	NACC978730	0	0	1	1	0	0	0
NACC807271	16	0	NACC978730	0	1	0	1	1	0	1
NACC982346	16	0	NACC978730	0.5	1	0	1	1	0	0
NACC978730	18	1	NACC978730	0	0	1	0	1	0	0
NACC386049	10	0	NACC980732	0.5	1	0	1	1	0	1
NACC665307	14	0	NACC980732	0.5	1	0	0	1	0	4
NACC714372	16	0	NACC980732	0.5	1	1	1	1	0	0
NACC046497	12	0	NACC980732	0.5	1	0	1	1	0	1
NACC980732	16	1	NACC980732	0	0	1	0	0	0	0
NACC109399	16	0	NACC981507	0	1	1	1	1	0	1
NACC205551	16	0	NACC981507	0	1	1	1	0	0	2
NACC245493	14	0	NACC981507	0	1	0	1	0	1	0
NACC829198	17	0	NACC981507	0	1	1	1	1	0	0
NACC981507	13	1	NACC981507	0	0	1	1	0	0	1
NACC030231	15	0	NACC982128	0	1	1	1	1	0	0
NACC574711	18	0	NACC982128	1	1	0	1	1	0	12
NACC828200	13	0	NACC982128	0.5	1	0	1	1	0	0
NACC996048	16	0	NACC982128	0	0	1	1	0	0	0
NACC982128	17	1	NACC982128	0.5	1	0	1	1	0	19
NACC003674	14	0	NACC984280	0.5	1	0	1	1	0	0
NACC077352	16	0	NACC984280	2	1	0	1	1	0	10
NACC650878	16	0	NACC984280	0	1	1	1	1	0	2
NACC793452	18	0	NACC984280	0.5	1	0	0	1	0	4
NACC815585	16	0	NACC984280	0.5	1	1	1	1	0	0
NACC984280	14	1	NACC984280	0.5	0	0	1	0	1	0
NACC129937	14	0	NACC990452	3	1	1	1	1	0	7
NACC177590	16	0	NACC990452	0.5	1	1	1	1	0	1
NACC287110	16	0	NACC990452	0	1	0	1	1	0	0
NACC607768	14	0	NACC990452	0	1	1	0	1	0	1
NACC714310	17	0	NACC990452	0.5	1	0	1	1	0	3
NACC990452	16	1	NACC990452	0.5	1	0	1	1	0	0
NACC000903	16	0	NACC995755	0	1	0	1	1	0	1
NACC134124	16	0	NACC995755	0	1	1	1	1	0	0
NACC880091	18	0	NACC995755	0	1	1	1	1	0	0
NACC953913	16	0	NACC995755	3	0	1	1	1	0	6
NACC995755	14	1	NACC995755	0	1	1	1	1	0	0
NACC002487	15	0	NACC998324	0	1	1	1	1	0	0
NACC196922	18	0	NACC998324	0	1	1	1	0	0	0
NACC742105	12	0	NACC998324	0.5	1	0	0	1	0	0
NACC998324	12	1	NACC998324	0	1	0	1	0	0	0

## Sheet: Model_Agitsev
NACCID	EDUC	divsep	case_id	L_AGITSEV	L_CDRGLOB	L_INLIVWTH	female	white	spouse	child
NACC020495	19	0	NACC000919	0	0	1	0	1	1	0
NACC060518	20	0	NACC000919	0	0	1	1	1	0	0
NACC451696	16	0	NACC000919	0	0.5	1	1	1	1	0
NACC590026	16	0	NACC000919	0	0.5	1	1	1	1	0
NACC920621	16	0	NACC000919	2	0.5	1	1	1	1	0
NACC000919	19	1	NACC000919	0	0	0	0	0	0	1
NACC248459	10	0	NACC004084	0	1	1	0	0	0	0
NACC376010	16	0	NACC004084	0	0.5	1	0	1	1	0
NACC684719	14	0	NACC004084	0	0	1	0	1	1	0
NACC818482	18	0	NACC004084	1	0.5	1	0	0	1	0
NACC969633	18	0	NACC004084	1	0.5	1	0	1	1	0
NACC004084	16	1	NACC004084	0	0	0	0	1	0	1
NACC349149	16	0	NACC007873	0	0	1	1	1	1	0
NACC437540	20	0	NACC007873	0	0	1	0	1	1	0
NACC583284	12	0	NACC007873	0	0	1	1	1	1	0
NACC820037	20	0	NACC007873	0	0.5	1	0	1	1	0
NACC894704	13	0	NACC007873	1	3	0	0	1	1	0
NACC007873	16	1	NACC007873	0	0.5	1	0	1	1	0
NACC023832	14	0	NACC008573	1	0.5	1	1	1	1	0
NACC105547	18	0	NACC008573	0	1	1	1	1	1	0
NACC645436	14	0	NACC008573	2	2	1	1	1	1	0
NACC788318	16	0	NACC008573	1	0	1	0	1	0	1
NACC008573	12	1	NACC008573	0	0	1	1	0	0	0
NACC175328	14	0	NACC010492	0	0	1	1	0	1	0
NACC389069	16	0	NACC010492	0	0.5	1	1	1	1	0
NACC401923	16	0	NACC010492	0	0	1	1	1	1	0
NACC561434	12	0	NACC010492	0	0	1	1	1	1	0
NACC823780	16	0	NACC010492	0	1	1	0	1	1	0
NACC010492	20	1	NACC010492	0	0	0	1	1	0	1
NACC025134	16	0	NACC020317	0	0	1	0	1	1	0
NACC058464	16	0	NACC020317	0	0.5	1	0	1	1	0
NACC610583	18	0	NACC020317	0	0.5	1	1	1	1	0
NACC893820	18	0	NACC020317	0	0	1	1	1	1	0
NACC020317	14	1	NACC020317	0	0	0	0	1	0	0
NACC001006	18	0	NACC021275	0	0	1	1	1	1	0
NACC060203	16	0	NACC021275	0	0	0	0	1	0	0
NACC415502	16	0	NACC021275	0	1	1	0	1	1	0
NACC426629	14	0	NACC021275	0	0.5	1	1	1	1	0
NACC484852	12	0	NACC021275	0	0.5	1	1	1	1	0
NACC021275	12	1	NACC021275	0	0	1	1	0	0	0
NACC192548	14	0	NACC033332	2	0.5	1	0	1	1	0
NACC256240	20	0	NACC033332	0	0.5	1	0	1	1	0
NACC358491	16	0	NACC033332	0	0.5	1	0	1	1	0
NACC625737	18	0	NACC033332	2	0	1	1	1	1	0
NACC724594	16	0	NACC033332	0	0	0	1	1	0	0
NACC033332	16	1	NACC033332	2	0.5	0	1	1	0	0
NACC326251	16	0	NACC036619	2	2	1	1	1	1	0
NACC428706	14	0	NACC036619	0	2	1	0	1	1	0
NACC620469	12	0	NACC036619	0	0	0	1	0	0	1
NACC717294	16	0	NACC036619	2	1	1	0	1	1	0
NACC036619	16	1	NACC036619	0	0.5	1	0	1	1	0
NACC007646	14	0	NACC039771	0	0.5	1	0	0	1	0
NACC222676	16	0	NACC039771	0	1	1	0	1	1	0
NACC795993	16	0	NACC039771	0	0	1	1	0	1	0
NACC912355	20	0	NACC039771	2	0.5	1	0	1	1	0
NACC967819	17	0	NACC039771	0	0	1	1	0	1	0
NACC039771	19	1	NACC039771	0	0	1	1	1	1	0
NACC050819	18	0	NACC040560	0	0	0	1	1	0	0
NACC369086	18	0	NACC040560	0	0	1	1	1	1	0
NACC425913	14	0	NACC040560	0	0.5	1	0	1	1	0
NACC738173	18	0	NACC040560	0	0	1	1	1	1	0
NACC818008	16	0	NACC040560	0	0	1	1	1	1	0
NACC040560	20	1	NACC040560	0	0.5	1	0	1	1	0
NACC564655	18	0	NACC041490	0	1	1	0	1	1	0
NACC581797	17	0	NACC041490	1	0	1	0	1	1	0
NACC593104	12	0	NACC041490	0	0	0	0	0	0	0
NACC903392	18	0	NACC041490	0	1	1	0	1	1	0
NACC041490	16	1	NACC041490	0	0	0	1	0	0	1
NACC074965	16	0	NACC041654	2	1	1	0	1	1	0
NACC537972	14	0	NACC041654	0	0	1	1	0	1	0
NACC553138	12	0	NACC041654	0	0.5	1	1	1	1	0
NACC734496	16	0	NACC041654	0	0.5	1	1	1	1	0
NACC843718	16	0	NACC041654	0	1	1	1	1	1	0
NACC041654	16	1	NACC041654	2	0.5	0	0	1	0	1
NACC382616	16	0	NACC042077	0	1	1	0	1	1	0
NACC437161	18	0	NACC042077	0	0	1	1	1	1	0
NACC496079	16	0	NACC042077	0	0.5	1	0	1	1	0
NACC743016	12	0	NACC042077	0	0.5	1	0	1	1	0
NACC966512	12	0	NACC042077	2	0	1	0	1	1	0
NACC042077	12	1	NACC042077	0	0	0	0	1	0	0
NACC294218	18	0	NACC046147	0	0	1	0	1	1	0
NACC477241	14	0	NACC046147	2	0.5	0	1	1	0	1
NACC743429	18	0	NACC046147	0	0.5	1	1	0	1	0
NACC783359	12	0	NACC046147	0	1	1	0	1	1	0
NACC793371	14	0	NACC046147	0	1	1	0	1	1	0
NACC046147	24	1	NACC046147	0	0.5	1	0	1	1	0
NACC036063	12	0	NACC051233	0	0	0	1	1	0	0
NACC073350	13	0	NACC051233	0	0.5	0	1	1	0	0
NACC702149	16	0	NACC051233	0	0	0	0	1	0	0
NACC811151	20	0	NACC051233	0	0.5	1	1	1	1	0
NACC957794	20	0	NACC051233	0	0	1	1	1	1	0
NACC051233	7	1	NACC051233	2	3	0	0	1	0	0
NACC180419	15	0	NACC051297	0	0	1	1	1	1	0
NACC330864	18	0	NACC051297	0	0	0	1	0	0	0
NACC865872	18	0	NACC051297	0	0	1	1	0	1	0
NACC883178	13	0	NACC051297	0	0	1	1	1	0	0
NACC997719	12	0	NACC051297	0	0.5	1	0	1	1	0
NACC051297	17	1	NACC051297	0	0	1	1	1	1	0
NACC543694	18	0	NACC061836	0	1	1	0	1	1	0
NACC569723	11	0	NACC061836	0	0.5	1	0	1	1	0
NACC589336	18	0	NACC061836	0	0	1	1	0	1	0
NACC701098	16	0	NACC061836	0	0	1	1	1	1	0
NACC981850	12	0	NACC061836	0	0.5	1	0	1	1	0
NACC061836	14	1	NACC061836	0	0	0	0	0	0	0
NACC235863	20	0	NACC076374	0	0	1	1	1	1	0
NACC524553	20	0	NACC076374	1	0.5	1	0	1	1	0
NACC627975	14	0	NACC076374	0	0.5	1	0	1	1	0
NACC649099	18	0	NACC076374	0	1	1	1	1	1	0
NACC874776	12	0	NACC076374	0	0	1	1	0	1	0
NACC076374	17	1	NACC076374	0	0	0	0	1	0	0
NACC143280	18	0	NACC076901	0	0	1	0	1	1	0
NACC189413	16	0	NACC076901	0	0.5	1	0	1	1	0
NACC210341	17	0	NACC076901	0	0.5	1	1	1	0	0
NACC331366	16	0	NACC076901	3	3	1	0	1	1	0
NACC865212	12	0	NACC076901	0	0	1	1	1	1	0
NACC076901	12	1	NACC076901	0	0.5	0	1	1	0	0
NACC040167	18	0	NACC078090	1	0	1	0	1	1	0
NACC212681	18	0	NACC078090	0	0	1	0	1	1	0
NACC256240	20	0	NACC078090	0	1	1	0	1	1	0
NACC610551	18	0	NACC078090	0	0	1	0	1	1	0
NACC610583	18	0	NACC078090	0	0.5	1	1	1	1	0
NACC078090	20	1	NACC078090	0	0	0	0	1	1	0
NACC227156	16	0	NACC088207	0	0	0	1	1	0	1
NACC479586	18	0	NACC088207	0	0	1	0	1	1	0
NACC544667	16	0	NACC088207	0	1	1	1	1	1	0
NACC640110	20	0	NACC088207	0	0	1	0	1	1	0
NACC827175	18	0	NACC088207	0	0.5	1	1	1	1	0
NACC088207	16	1	NACC088207	0	0.5	1	1	1	1	0
NACC068258	17	0	NACC097605	0	0	1	0	1	1	0
NACC138574	20	0	NACC097605	0	0	1	1	1	1	0
NACC794056	14	0	NACC097605	0	0	1	0	1	1	0
NACC826418	18	0	NACC097605	0	0.5	1	0	1	1	0
NACC849277	14	0	NACC097605	0	0	0	0	1	0	1
NACC097605	15	1	NACC097605	0	0	0	1	1	0	1
NACC269887	12	0	NACC098611	0	3	1	1	0	1	0
NACC333402	13	0	NACC098611	0	0.5	1	1	1	1	0
NACC661768	14	0	NACC098611	0	0.5	1	1	1	1	0
NACC680701	19	0	NACC098611	1	0.5	1	0	1	1	0
NACC682903	2	0	NACC098611	3	0.5	1	0	1	1	0
NACC098611	16	1	NACC098611	0	0	0	0	1	0	0
NACC334433	18	0	NACC101625	0	0	1	0	1	1	0
NACC489280	12	0	NACC101625	0	0.5	1	0	1	1	0
NACC505703	20	0	NACC101625	0	0	1	1	1	1	0
NACC101625	14	1	NACC101625	0	0.5	1	1	1	1	0
NACC372908	18	0	NACC101834	0	1	1	0	0	1	0
NACC505845	15	0	NACC101834	0	0	1	1	1	1	0
NACC791447	16	0	NACC101834	1	2	0	1	1	0	0
NACC823278	20	0	NACC101834	2	1	1	1	1	1	0
NACC886525	20	0	NACC101834	1	0	1	0	0	1	0
NACC101834	16	1	NACC101834	0	0	1	1	1	1	0
NACC228934	17	0	NACC103176	0	0	0	0	1	0	1
NACC466904	14	0	NACC103176	0	0	1	0	1	1	0
NACC599119	16	0	NACC103176	0	0.5	1	0	1	1	0
NACC810367	16	0	NACC103176	0	0	1	0	1	1	0
NACC819237	19	0	NACC103176	0	0	1	0	1	1	0
NACC103176	12	1	NACC103176	0	2	0	1	0	0	1
NACC006983	18	0	NACC107187	0	0.5	1	1	1	1	0
NACC364616	19	0	NACC107187	0	1	1	0	1	1	0
NACC921399	14	0	NACC107187	0	0	0	1	1	0	1
NACC950415	18	0	NACC107187	0	0.5	1	0	1	1	0
NACC107187	12	1	NACC107187	0	1	0	1	1	0	1
NACC114628	16	0	NACC108271	0	0.5	1	0	1	1	0
NACC152116	20	0	NACC108271	0	0	1	1	1	1	0
NACC235863	20	0	NACC108271	0	0	1	1	1	1	0
NACC519472	16	0	NACC108271	1	1	1	0	1	1	0
NACC654355	12	0	NACC108271	0	0.5	1	1	1	1	0
NACC108271	13	1	NACC108271	3	0	1	1	0	1	0
NACC006955	16	0	NACC117977	0	0	1	0	1	1	0
NACC271980	13	0	NACC117977	0	0.5	1	1	1	1	0
NACC427625	14	0	NACC117977	0	0	1	1	1	1	0
NACC585143	24	0	NACC117977	0	0	1	0	0	1	0
NACC860925	12	0	NACC117977	0	1	1	0	0	1	0
NACC117977	18	1	NACC117977	1	1	1	1	1	0	0
NACC265305	16	0	NACC126534	2	0.5	1	0	1	1	0
NACC436299	16	0	NACC126534	0	0	1	1	1	1	0
NACC577517	20	0	NACC126534	0	2	1	0	1	1	0
NACC754075	12	0	NACC126534	0	0	0	1	1	0	0
NACC851142	16	0	NACC126534	0	0	1	0	1	1	0
NACC126534	16	1	NACC126534	2	0.5	1	0	1	1	0
NACC006396	14	0	NACC128324	0	0.5	1	1	1	1	0
NACC068807	12	0	NACC128324	0	0	0	1	1	0	0
NACC265148	20	0	NACC128324	0	0	1	0	1	1	0
NACC649408	11	0	NACC128324	0	2	1	0	1	1	0
NACC128324	16	1	NACC128324	2	1	1	0	1	1	0
NACC058186	12	0	NACC133334	0	0	1	1	1	1	0
NACC108048	18	0	NACC133334	3	0.5	1	0	1	1	0
NACC129886	20	0	NACC133334	0	0	1	0	1	1	0
NACC488571	14	0	NACC133334	0	0.5	1	1	0	1	0
NACC758528	18	0	NACC133334	1	0	1	1	1	1	0
NACC133334	14	1	NACC133334	0	0.5	1	0	1	1	0
NACC172960	19	0	NACC137822	1	0	1	0	1	1	0
NACC242143	16	0	NACC137822	1	0.5	1	0	1	1	0
NACC663558	14	0	NACC137822	1	0.5	1	0	1	1	0
NACC750095	17	0	NACC137822	0	0	1	0	1	1	0
NACC852795	20	0	NACC137822	0	3	1	0	1	1	0
NACC137822	20	1	NACC137822	0	0.5	1	0	0	1	0
NACC108204	14	0	NACC139464	1	2	1	1	1	1	0
NACC236454	12	0	NACC139464	0	1	1	0	1	1	0
NACC885316	14	0	NACC139464	0	0.5	1	0	1	1	0
NACC891584	12	0	NACC139464	1	0.5	1	0	1	1	0
NACC981496	16	0	NACC139464	0	0	1	0	0	1	0
NACC139464	18	1	NACC139464	0	0	0	1	1	0	0
NACC009509	12	0	NACC141770	0	3	1	1	1	1	0
NACC178253	12	0	NACC141770	0	0	1	1	1	1	0
NACC474769	16	0	NACC141770	0	1	1	1	1	1	0
NACC668059	12	0	NACC141770	0	0.5	1	0	1	1	0
NACC729401	12	0	NACC141770	0	0	1	0	1	1	0
NACC141770	18	1	NACC141770	0	0	1	0	1	1	0
NACC030229	12	0	NACC142503	0	0.5	1	0	1	1	0
NACC134239	15	0	NACC142503	0	0	1	1	0	1	0
NACC165306	16	0	NACC142503	1	2	1	0	0	1	0
NACC476887	15	0	NACC142503	0	3	0	0	1	1	0
NACC505013	17	0	NACC142503	3	1	1	0	0	1	0
NACC142503	19	1	NACC142503	0	0	0	1	1	0	1
NACC157618	18	0	NACC142678	0	0	1	0	0	1	0
NACC188574	18	0	NACC142678	0	0	1	0	1	1	0
NACC244693	14	0	NACC142678	0	0	0	1	0	0	1
NACC404492	19	0	NACC142678	0	0.5	1	0	1	1	0
NACC747160	18	0	NACC142678	0	0.5	1	0	1	1	0
NACC142678	18	1	NACC142678	0	0	0	0	1	0	1
NACC131173	12	0	NACC146044	0	0	1	0	1	1	0
NACC273561	16	0	NACC146044	1	0	1	1	1	1	0
NACC279206	16	0	NACC146044	0	1	1	1	1	1	0
NACC369715	12	0	NACC146044	0	0.5	1	0	1	1	0
NACC773472	18	0	NACC146044	0	0.5	1	1	1	1	0
NACC146044	18	1	NACC146044	2	0	0	0	0	1	0
NACC159489	16	0	NACC146987	0	1	1	0	1	1	0
NACC195043	18	0	NACC146987	0	0	1	1	1	1	0
NACC280383	18	0	NACC146987	0	0	1	0	1	0	1
NACC463343	16	0	NACC146987	0	0	0	1	1	0	0
NACC953611	18	0	NACC146987	0	0	1	1	1	1	0
NACC146987	16	1	NACC146987	0	0	1	1	1	1	0
NACC003987	16	0	NACC151472	0	0.5	1	0	1	1	0
NACC210833	16	0	NACC151472	2	2	1	0	1	1	0
NACC464461	17	0	NACC151472	0	0.5	1	0	1	1	0
NACC751091	18	0	NACC151472	2	1	1	1	1	1	0
NACC958029	18	0	NACC151472	0	0	1	0	1	1	0
NACC151472	14	1	NACC151472	0	0	1	1	1	1	0
NACC018919	16	0	NACC152635	0	0	1	0	1	1	0
NACC291227	18	0	NACC152635	0	0	0	1	0	0	0
NACC316022	16	0	NACC152635	0	0	1	1	0	1	0
NACC513002	14	0	NACC152635	0	0.5	1	0	1	1	0
NACC773357	14	0	NACC152635	0	2	1	1	1	1	0
NACC152635	14	1	NACC152635	0	0.5	1	1	1	1	0
NACC173846	20	0	NACC154574	0	0	1	0	1	1	0
NACC228934	17	0	NACC154574	0	0.5	0	0	1	0	1
NACC768616	20	0	NACC154574	0	0	0	0	1	0	0
NACC999641	14	0	NACC154574	0	1	1	0	1	1	0
NACC154574	11	1	NACC154574	0	0.5	0	1	1	0	1
NACC153083	16	0	NACC160162	1	0.5	1	0	1	1	0
NACC251429	20	0	NACC160162	1	2	0	0	1	0	1
NACC628412	14	0	NACC160162	0	0.5	0	1	1	0	1
NACC685876	18	0	NACC160162	0	0	1	1	1	1	0
NACC823122	18	0	NACC160162	0	0.5	1	1	1	1	0
NACC160162	18	1	NACC160162	0	0	0	1	0	0	0
NACC639369	16	0	NACC165037	0	0	1	0	1	1	0
NACC651025	16	0	NACC165037	0	1	1	0	1	1	0
NACC749234	16	0	NACC165037	0	0	1	0	1	1	0
NACC165037	14	1	NACC165037	2	0	1	0	0	1	0
NACC008956	12	0	NACC170056	0	1	1	0	1	1	0
NACC345481	14	0	NACC170056	0	0.5	1	0	1	1	0
NACC839463	18	0	NACC170056	0	0.5	1	1	1	1	0
NACC848646	16	0	NACC170056	0	0	1	1	1	1	0
NACC906644	16	0	NACC170056	0	0	1	0	1	1	0
NACC170056	18	1	NACC170056	0	0	0	0	1	0	0
NACC044138	4	0	NACC171235	0	0.5	1	0	1	1	0
NACC101228	16	0	NACC171235	0	1	1	1	1	1	0
NACC432331	17	0	NACC171235	0	0	1	1	1	1	0
NACC774813	16	0	NACC171235	0	0	1	1	1	1	0
NACC171235	14	1	NACC171235	0	0.5	1	0	1	0	0
NACC194473	16	0	NACC188994	0	0	1	1	1	1	0
NACC200923	18	0	NACC188994	0	0.5	1	1	1	1	0
NACC278162	18	0	NACC188994	0	0	1	1	1	1	0
NACC743429	18	0	NACC188994	0	0.5	1	1	0	1	0
NACC188994	18	1	NACC188994	0	0.5	1	1	1	1	0
NACC214653	18	0	NACC206468	0	0	1	1	0	1	0
NACC238975	12	0	NACC206468	1	2	1	0	1	1	0
NACC718613	12	0	NACC206468	0	0.5	1	0	1	1	0
NACC790672	12	0	NACC206468	0	0	1	0	1	1	0
NACC810699	9	0	NACC206468	0	3	1	1	0	1	0
NACC206468	12	1	NACC206468	0	2	0	1	1	0	1
NACC121339	18	0	NACC210601	0	0	1	1	1	1	0
NACC195948	16	0	NACC210601	0	0	1	0	1	1	0
NACC204836	18	0	NACC210601	0	0	1	1	1	1	0
NACC520462	16	0	NACC210601	0	0	1	0	1	1	0
NACC660052	20	0	NACC210601	0	1	1	0	1	1	0
NACC210601	12	1	NACC210601	1	0.5	1	0	1	1	0
NACC174479	18	0	NACC210739	0	0	1	0	1	1	0
NACC391566	12	0	NACC210739	3	1	0	1	1	0	1
NACC579365	17	0	NACC210739	0	0.5	1	0	1	1	0
NACC737311	18	0	NACC210739	0	0.5	1	0	1	1	0
NACC825780	12	0	NACC210739	0	1	1	0	1	1	0
NACC210739	14	1	NACC210739	1	2	0	0	1	0	1
NACC200275	18	0	NACC210923	0	0	1	0	1	1	0
NACC426468	15	0	NACC210923	0	0	1	0	1	1	0
NACC439367	19	0	NACC210923	0	0	1	0	1	1	0
NACC680959	12	0	NACC210923	1	1	1	0	1	1	0
NACC917131	14	0	NACC210923	1	1	1	0	1	1	0
NACC210923	16	1	NACC210923	3	0.5	1	0	1	1	0
NACC135949	14	0	NACC212846	1	0.5	1	1	1	1	0
NACC538035	20	0	NACC212846	1	2	1	0	1	1	0
NACC573714	16	0	NACC212846	0	0	1	0	1	1	0
NACC579680	20	0	NACC212846	0	0	1	0	1	1	0
NACC931644	14	0	NACC212846	2	2	1	0	1	1	0
NACC212846	13	1	NACC212846	1	0.5	1	0	0	1	0
NACC349327	20	0	NACC215115	0	0	0	1	0	0	0
NACC388999	16	0	NACC215115	0	0	1	1	1	1	0
NACC483862	16	0	NACC215115	0	0	1	0	1	1	0
NACC586155	15	0	NACC215115	0	0	1	1	1	1	0
NACC752061	16	0	NACC215115	0	0.5	1	1	1	1	0
NACC215115	15	1	NACC215115	0	0	0	1	0	0	0
NACC465458	16	0	NACC218671	0	0.5	1	0	1	1	0
NACC620335	20	0	NACC218671	0	0.5	1	1	1	1	0
NACC713551	8	0	NACC218671	0	1	1	1	1	1	0
NACC757439	20	0	NACC218671	1	3	1	0	0	1	0
NACC890015	13	0	NACC218671	0	0	1	1	1	1	0
NACC218671	18	1	NACC218671	2	3	0	0	1	1	0
NACC153895	14	0	NACC222132	0	0	1	1	1	1	0
NACC200275	18	0	NACC222132	0	0	1	0	1	1	0
NACC447215	16	0	NACC222132	0	0	1	1	1	1	0
NACC728822	18	0	NACC222132	0	0	1	1	1	1	0
NACC222132	14	1	NACC222132	0	0	1	0	1	1	0
NACC026222	16	0	NACC232216	0	0	1	1	1	1	0
NACC032703	20	0	NACC232216	0	0.5	1	0	1	1	0
NACC783316	20	0	NACC232216	0	0.5	1	0	1	1	0
NACC798057	19	0	NACC232216	1	0	1	0	1	1	0
NACC881761	20	0	NACC232216	0	0	1	0	1	1	0
NACC232216	18	1	NACC232216	2	2	1	1	1	1	0
NACC273819	13	0	NACC234794	0	1	1	0	1	1	0
NACC333450	16	0	NACC234794	0	0.5	1	1	1	1	0
NACC669564	20	0	NACC234794	0	0	1	1	1	1	0
NACC861245	13	0	NACC234794	0	0.5	1	0	1	1	0
NACC989983	15	0	NACC234794	2	1	1	0	1	1	0
NACC234794	18	1	NACC234794	0	0	0	1	1	0	1
NACC133247	16	0	NACC235847	0	0	1	1	1	1	0
NACC491043	14	0	NACC235847	1	1	1	0	1	1	0
NACC541212	16	0	NACC235847	0	0	1	1	1	1	0
NACC795495	12	0	NACC235847	1	0.5	1	0	1	1	0
NACC235847	20	1	NACC235847	0	0	1	0	1	1	0
NACC174818	19	0	NACC236621	0	0	1	1	1	1	0
NACC593283	18	0	NACC236621	1	0.5	1	0	1	1	0
NACC667604	27	0	NACC236621	0	1	1	1	1	1	0
NACC714492	16	0	NACC236621	3	1	1	0	1	1	0
NACC734231	16	0	NACC236621	0	0	1	0	1	1	0
NACC236621	16	1	NACC236621	0	0	1	0	0	1	0
NACC168727	16	0	NACC240871	0	0.5	1	0	1	1	0
NACC208397	18	0	NACC240871	0	0	1	1	1	1	0
NACC263566	16	0	NACC240871	0	0.5	1	0	0	1	0
NACC434783	14	0	NACC240871	0	1	1	1	1	1	0
NACC697390	18	0	NACC240871	0	0	0	1	1	0	0
NACC240871	13	1	NACC240871	0	0	1	0	0	0	0
NACC252097	20	0	NACC241255	0	2	1	0	1	1	0
NACC496852	12	0	NACC241255	0	0.5	1	0	1	1	0
NACC635668	16	0	NACC241255	0	3	0	0	1	1	0
NACC715621	16	0	NACC241255	0	0	0	1	1	1	0
NACC848404	18	0	NACC241255	0	0	0	1	1	0	1
NACC241255	6	1	NACC241255	0	0	1	0	1	1	0
NACC029705	18	0	NACC241367	0	0	1	1	1	0	1
NACC102858	16	0	NACC241367	0	0	1	0	1	1	0
NACC543442	18	0	NACC241367	0	0.5	1	0	1	1	0
NACC647733	16	0	NACC241367	0	0	1	0	1	1	0
NACC913394	18	0	NACC241367	3	2	1	0	1	1	0
NACC241367	15	1	NACC241367	0	0.5	0	1	1	0	0
NACC306684	20	0	NACC243437	0	0	1	0	0	1	0
NACC366267	12	0	NACC243437	0	0.5	1	0	1	1	0
NACC622056	13	0	NACC243437	0	0	1	1	1	1	0
NACC728901	16	0	NACC243437	0	0	1	1	1	1	0
NACC968547	16	0	NACC243437	0	0	1	1	1	1	0
NACC243437	16	1	NACC243437	1	0.5	0	1	1	0	0
NACC686188	15	0	NACC254293	2	0.5	1	0	0	1	0
NACC694920	16	0	NACC254293	0	0	1	1	1	1	0
NACC825857	14	0	NACC254293	0	0	1	0	1	1	0
NACC904489	18	0	NACC254293	0	0.5	1	0	1	1	0
NACC997828	18	0	NACC254293	1	0.5	1	0	1	1	0
NACC254293	12	1	NACC254293	0	0	1	0	1	1	0
NACC013409	18	0	NACC255013	0	0	1	1	1	1	0
NACC073429	14	0	NACC255013	0	0	1	1	1	1	0
NACC179165	12	0	NACC255013	0	0	1	0	1	1	0
NACC262548	16	0	NACC255013	0	0	1	1	1	0	1
NACC689243	12	0	NACC255013	0	0	1	1	1	1	0
NACC255013	12	1	NACC255013	0	0	0	0	0	1	0
NACC283274	16	0	NACC259259	0	0	1	1	1	0	1
NACC517376	19	0	NACC259259	0	0	0	0	1	0	0
NACC789553	12	0	NACC259259	0	0.5	1	0	1	1	0
NACC870294	16	0	NACC259259	0	0	1	0	1	1	0
NACC878719	14	0	NACC259259	1	0.5	0	0	1	0	0
NACC259259	13	1	NACC259259	0	0	1	0	0	1	0
NACC026115	16	0	NACC261293	0	0	1	1	1	1	0
NACC360782	18	0	NACC261293	0	0	0	1	0	0	0
NACC531589	16	0	NACC261293	0	0	1	1	1	1	0
NACC644849	23	0	NACC261293	0	0	1	1	0	1	0
NACC825751	16	0	NACC261293	0	0	1	1	1	1	0
NACC261293	19	1	NACC261293	0	1	1	0	1	0	0
NACC114272	18	0	NACC278294	1	2	0	0	1	1	0
NACC465463	19	0	NACC278294	1	0.5	1	0	0	1	0
NACC525120	12	0	NACC278294	0	0.5	1	0	1	1	0
NACC698278	16	0	NACC278294	0	0	0	0	0	0	1
NACC843597	16	0	NACC278294	0	0	1	0	0	1	0
NACC278294	17	1	NACC278294	0	0.5	0	0	1	0	1
NACC028271	16	0	NACC295213	0	0	1	1	1	1	0
NACC259553	18	0	NACC295213	0	0	0	1	1	0	0
NACC395560	18	0	NACC295213	0	0	0	1	1	0	0
NACC890684	18	0	NACC295213	0	0	1	0	1	1	0
NACC933258	20	0	NACC295213	0	1	1	1	1	1	0
NACC295213	14	1	NACC295213	0	0	0	1	0	0	0
NACC221757	20	0	NACC305256	0	0	0	0	1	0	0
NACC279399	13	0	NACC305256	0	0	1	1	1	1	0
NACC582203	20	0	NACC305256	1	0.5	1	0	1	1	0
NACC688962	20	0	NACC305256	0	0	0	1	1	0	0
NACC910475	14	0	NACC305256	0	0	1	0	1	1	0
NACC305256	18	1	NACC305256	0	0.5	1	1	0	0	1
NACC018825	14	0	NACC311691	0	0	1	0	1	1	0
NACC240581	13	0	NACC311691	0	0	1	1	0	1	0
NACC305982	14	0	NACC311691	0	2	1	1	1	1	0
NACC572216	16	0	NACC311691	0	0	1	0	1	1	0
NACC981582	16	0	NACC311691	0	0	1	0	1	1	0
NACC311691	13	1	NACC311691	0	0	1	1	1	1	0
NACC120572	18	0	NACC311697	0	0	1	1	1	1	0
NACC986914	18	0	NACC311697	0	0	1	0	1	1	0
NACC311697	16	1	NACC311697	0	0	1	1	1	1	0
NACC047077	14	0	NACC312721	0	0	1	1	1	1	0
NACC197822	20	0	NACC312721	0	0	1	0	1	1	0
NACC223078	14	0	NACC312721	0	0	1	1	1	0	1
NACC453960	16	0	NACC312721	0	0.5	1	0	1	1	0
NACC752795	18	0	NACC312721	0	0	1	1	1	1	0
NACC312721	12	1	NACC312721	1	0	1	1	1	1	0
NACC067329	18	0	NACC315946	0	0.5	1	0	1	1	0
NACC148315	13	0	NACC315946	0	0	0	1	1	0	0
NACC429716	18	0	NACC315946	0	0	1	0	1	0	1
NACC658274	14	0	NACC315946	0	0	1	1	1	1	0
NACC693324	16	0	NACC315946	0	0.5	1	0	1	1	0
NACC315946	12	1	NACC315946	0	1	1	1	1	1	0
NACC063807	18	0	NACC316629	0	0	1	1	1	1	0
NACC310372	20	0	NACC316629	1	0.5	0	1	1	0	0
NACC837169	16	0	NACC316629	0	0	1	0	1	1	0
NACC902049	18	0	NACC316629	0	1	1	1	1	1	0
NACC907360	18	0	NACC316629	0	0	0	1	1	0	1
NACC316629	12	1	NACC316629	1	1	1	1	1	1	0
NACC214968	12	0	NACC324625	0	0.5	1	1	0	1	0
NACC386407	16	0	NACC324625	0	0	1	0	1	1	0
NACC454524	15	0	NACC324625	0	0	1	0	1	1	0
NACC636959	12	0	NACC324625	0	0	1	0	1	1	0
NACC935688	22	0	NACC324625	0	0	1	0	0	1	0
NACC324625	15	1	NACC324625	0	0.5	0	1	0	0	0
NACC083474	12	0	NACC326779	0	2	1	0	1	1	0
NACC335184	18	0	NACC326779	0	0	1	1	0	1	0
NACC462549	20	0	NACC326779	2	0	1	0	1	1	0
NACC617672	18	0	NACC326779	0	2	0	1	0	1	0
NACC821846	14	0	NACC326779	0	1	1	0	1	1	0
NACC326779	20	1	NACC326779	0	0	1	1	1	1	0
NACC405922	12	0	NACC327105	2	1	1	0	1	1	0
NACC526593	18	0	NACC327105	0	0	1	0	1	1	0
NACC585349	18	0	NACC327105	0	0	1	1	1	1	0
NACC917131	14	0	NACC327105	1	1	1	0	1	1	0
NACC327105	16	1	NACC327105	0	0	0	1	1	0	0
NACC362437	16	0	NACC328897	0	0	1	0	1	0	0
NACC930365	20	0	NACC328897	1	0.5	1	0	1	1	0
NACC328897	9	1	NACC328897	2	2	0	0	1	0	0
NACC013791	16	0	NACC340771	0	0.5	1	0	1	1	0
NACC236725	18	0	NACC340771	0	0.5	1	0	0	1	0
NACC544445	12	0	NACC340771	0	0.5	1	0	0	1	0
NACC655598	12	0	NACC340771	2	1	1	0	0	1	0
NACC781822	16	0	NACC340771	0	0	1	0	1	1	0
NACC340771	12	1	NACC340771	0	0	1	0	1	1	0
NACC172297	20	0	NACC342671	0	0	1	1	1	1	0
NACC593392	15	0	NACC342671	0	0	1	1	1	1	0
NACC682569	14	0	NACC342671	0	0	0	1	1	0	0
NACC869834	12	0	NACC342671	2	1	1	1	1	0	0
NACC912050	20	0	NACC342671	0	0	1	1	1	1	0
NACC342671	16	1	NACC342671	2	0.5	0	0	1	0	0
NACC119604	18	0	NACC345156	0	0	1	1	1	1	0
NACC202561	17	0	NACC345156	0	0	1	1	1	1	0
NACC710623	18	0	NACC345156	0	1	1	1	1	1	0
NACC739697	16	0	NACC345156	0	0	0	1	1	0	1
NACC827616	18	0	NACC345156	0	0.5	1	1	1	1	0
NACC345156	15	1	NACC345156	0	0	0	1	1	0	1
NACC137699	16	0	NACC349649	0	0	0	1	1	0	1
NACC198146	14	0	NACC349649	0	0	0	1	1	0	0
NACC285516	16	0	NACC349649	0	0	1	0	1	1	0
NACC598138	19	0	NACC349649	0	2	1	1	1	1	0
NACC630718	18	0	NACC349649	0	0	1	0	1	1	0
NACC349649	16	1	NACC349649	0	0.5	0	1	0	0	0
NACC285905	18	0	NACC349812	0	0	1	1	1	1	0
NACC480401	18	0	NACC349812	0	0	0	1	1	0	0
NACC744014	19	0	NACC349812	0	0	1	1	1	1	0
NACC763185	16	0	NACC349812	0	0	1	1	1	1	0
NACC767357	15	0	NACC349812	0	0.5	1	1	1	1	0
NACC349812	16	1	NACC349812	0	0	0	1	0	0	1
NACC002171	14	0	NACC351764	0	2	1	1	1	1	0
NACC018958	16	0	NACC351764	0	0.5	1	1	1	1	0
NACC544234	18	0	NACC351764	0	0	0	0	1	0	1
NACC687825	18	0	NACC351764	1	0	1	1	1	0	0
NACC733210	18	0	NACC351764	0	0	0	1	1	0	0
NACC351764	14	1	NACC351764	0	0	0	1	0	0	1
NACC203791	25	0	NACC354396	1	0.5	1	0	1	1	0
NACC465201	18	0	NACC354396	0	1	1	1	1	1	0
NACC814192	18	0	NACC354396	0	0	1	1	1	1	0
NACC968493	15	0	NACC354396	1	0.5	1	0	1	1	0
NACC983519	16	0	NACC354396	0	0	1	0	1	1	0
NACC354396	18	1	NACC354396	0	0	1	1	0	1	0
NACC217036	14	0	NACC359797	0	3	1	0	1	1	0
NACC304435	12	0	NACC359797	1	1	1	0	1	1	0
NACC652553	14	0	NACC359797	0	0	1	1	1	1	0
NACC737245	12	0	NACC359797	0	0.5	1	1	1	1	0
NACC920243	18	0	NACC359797	0	0	1	1	1	1	0
NACC359797	12	1	NACC359797	1	0.5	1	0	1	1	0
NACC052272	12	0	NACC361240	0	0	1	0	1	1	0
NACC316622	16	0	NACC361240	0	1	1	1	1	1	0
NACC494969	18	0	NACC361240	0	0	1	1	1	1	0
NACC930707	14	0	NACC361240	0	0	1	1	1	1	0
NACC361240	16	1	NACC361240	0	0	1	1	1	0	1
NACC044350	15	0	NACC367437	0	0	1	1	1	1	0
NACC131063	16	0	NACC367437	0	0.5	0	1	1	0	0
NACC510923	13	0	NACC367437	0	0	1	1	1	0	0
NACC524806	14	0	NACC367437	0	0	1	1	1	1	0
NACC659343	20	0	NACC367437	0	1	1	0	1	1	0
NACC367437	20	1	NACC367437	1	2	0	0	1	1	0
NACC094017	15	0	NACC372928	0	0	1	0	0	1	0
NACC637193	18	0	NACC372928	0	0.5	0	1	1	0	1
NACC737245	12	0	NACC372928	0	0.5	1	1	1	1	0
NACC871883	16	0	NACC372928	0	0.5	1	0	1	1	0
NACC885437	12	0	NACC372928	0	0.5	1	0	1	1	0
NACC372928	12	1	NACC372928	0	0.5	0	0	0	1	0
NACC388999	16	0	NACC373748	0	0	1	1	1	1	0
NACC714169	13	0	NACC373748	0	0	1	0	1	1	0
NACC811759	18	0	NACC373748	0	0	0	1	1	0	0
NACC904147	15	0	NACC373748	0	0	1	1	1	1	0
NACC912479	12	0	NACC373748	0	0.5	1	1	1	1	0
NACC373748	15	1	NACC373748	0	0.5	1	0	1	1	0
NACC003987	16	0	NACC377178	0	1	1	0	1	1	0
NACC052272	12	0	NACC377178	0	0	1	0	1	1	0
NACC053791	16	0	NACC377178	0	0	1	1	1	1	0
NACC087340	16	0	NACC377178	0	0	1	1	0	1	0
NACC855105	16	0	NACC377178	1	2	1	1	1	1	0
NACC377178	17	1	NACC377178	0	0	1	1	1	1	0
NACC018958	16	0	NACC378804	0	0	1	1	1	1	0
NACC222712	16	0	NACC378804	0	0	1	1	1	1	0
NACC686224	14	0	NACC378804	1	1	1	1	1	1	0
NACC718602	16	0	NACC378804	0	0	1	1	0	1	0
NACC378804	16	1	NACC378804	0	0	0	0	1	0	0
NACC517892	13	0	NACC380459	1	1	1	1	1	1	0
NACC558363	18	0	NACC380459	0	0.5	1	1	1	1	0
NACC902651	18	0	NACC380459	1	0.5	1	0	1	1	0
NACC919524	16	0	NACC380459	0	0.5	1	0	0	1	0
NACC936684	16	0	NACC380459	0	0	1	0	1	1	0
NACC380459	16	1	NACC380459	0	0	1	0	1	1	0
NACC040911	12	0	NACC386596	0	1	1	1	1	1	0
NACC234195	15	0	NACC386596	0	0	0	1	1	0	1
NACC295747	16	0	NACC386596	0	0	1	1	1	0	0
NACC402140	12	0	NACC386596	0	0.5	0	1	1	0	0
NACC481687	12	0	NACC386596	1	0.5	1	1	0	1	0
NACC386596	14	1	NACC386596	0	0	1	1	1	1	0
NACC351568	12	0	NACC388223	2	0.5	1	0	1	0	0
NACC535710	18	0	NACC388223	0	3	1	0	1	1	0
NACC717865	18	0	NACC388223	1	2	1	0	1	1	0
NACC849257	18	0	NACC388223	0	0	1	0	1	1	0
NACC994375	16	0	NACC388223	0	0	1	1	1	1	0
NACC388223	16	1	NACC388223	0	0	1	0	1	1	0
NACC577518	18	0	NACC393480	1	1	1	0	1	1	0
NACC579475	18	0	NACC393480	0	0	1	0	1	1	0
NACC663693	20	0	NACC393480	0	0	1	0	1	1	0
NACC865168	13	0	NACC393480	1	0.5	1	0	1	1	0
NACC925850	20	0	NACC393480	0	1	1	1	1	1	0
NACC393480	18	1	NACC393480	0	0	1	0	1	0	0
NACC212145	12	0	NACC400907	0	0.5	1	0	1	1	0
NACC555148	18	0	NACC400907	0	0.5	1	0	1	1	0
NACC608552	18	0	NACC400907	1	1	1	0	1	1	0
NACC799620	16	0	NACC400907	0	0	1	1	1	1	0
NACC831486	19	0	NACC400907	0	0	1	1	1	1	0
NACC400907	17	1	NACC400907	0	1	1	0	1	1	0
NACC102458	17	0	NACC402283	2	3	1	0	1	1	0
NACC128226	18	0	NACC402283	0	0.5	1	0	0	1	0
NACC708702	16	0	NACC402283	0	0	0	1	0	0	0
NACC814827	20	0	NACC402283	0	0.5	1	0	1	1	0
NACC985459	19	0	NACC402283	0	0.5	1	1	1	1	0
NACC402283	14	1	NACC402283	0	0.5	1	0	0	0	0
NACC460564	17	0	NACC403851	0	0	1	1	1	1	0
NACC503515	16	0	NACC403851	0	0	1	0	1	1	0
NACC599383	18	0	NACC403851	1	2	1	1	1	1	0
NACC817066	18	0	NACC403851	0	0.5	1	1	1	1	0
NACC960283	12	0	NACC403851	0	0	1	1	1	1	0
NACC403851	18	1	NACC403851	0	0	1	1	1	1	0
NACC036622	18	0	NACC403920	0	0.5	1	0	1	1	0
NACC065301	15	0	NACC403920	0	1	1	0	1	1	0
NACC536689	16	0	NACC403920	0	0.5	1	1	1	1	0
NACC568149	18	0	NACC403920	1	1	1	0	0	1	0
NACC702863	16	0	NACC403920	2	1	1	1	1	0	1
NACC403920	14	1	NACC403920	0	0	0	0	1	0	1
NACC017286	18	0	NACC406648	2	0.5	1	0	1	1	0
NACC172434	12	0	NACC406648	1	0.5	1	0	1	1	0
NACC357892	18	0	NACC406648	0	0	1	1	1	1	0
NACC370850	20	0	NACC406648	0	0	1	0	1	1	0
NACC535413	12	0	NACC406648	0	1	1	0	1	1	0
NACC406648	15	1	NACC406648	0	0	0	0	0	0	1
NACC176959	18	0	NACC408938	0	0.5	1	1	1	1	0
NACC431273	20	0	NACC408938	1	0.5	1	0	1	1	0
NACC738543	16	0	NACC408938	0	0	1	1	1	1	0
NACC806315	13	0	NACC408938	2	0.5	1	0	1	1	0
NACC918366	16	0	NACC408938	0	0	1	1	1	1	0
NACC408938	20	1	NACC408938	0	0	0	1	1	0	1
NACC055376	12	0	NACC409493	2	1	1	0	1	1	0
NACC378281	18	0	NACC409493	0	0	1	0	1	1	0
NACC619543	13	0	NACC409493	0	0.5	0	0	1	0	0
NACC816437	18	0	NACC409493	0	0	1	0	1	1	0
NACC887317	16	0	NACC409493	0	0.5	1	0	1	1	0
NACC409493	10	1	NACC409493	0	0.5	1	1	0	0	1
NACC080511	16	0	NACC410518	0	0	1	0	1	1	0
NACC554303	20	0	NACC410518	0	1	1	0	1	1	0
NACC776899	18	0	NACC410518	2	1	1	0	1	1	0
NACC888177	14	0	NACC410518	0	0	0	1	1	0	1
NACC988180	14	0	NACC410518	0	0	1	0	1	1	0
NACC410518	18	1	NACC410518	0	0.5	1	0	1	0	1
NACC247661	14	0	NACC411436	0	0.5	1	0	1	1	0
NACC279395	16	0	NACC411436	0	0.5	1	1	1	1	0
NACC435355	16	0	NACC411436	0	0	1	0	1	1	0
NACC521317	20	0	NACC411436	0	1	1	0	1	1	0
NACC411436	18	1	NACC411436	0	0	1	1	0	1	0
NACC537209	18	0	NACC411530	0	0	1	0	0	1	0
NACC539972	16	0	NACC411530	0	0	1	0	1	1	0
NACC743998	20	0	NACC411530	1	2	0	0	1	1	0
NACC764879	18	0	NACC411530	0	0.5	1	0	1	1	0
NACC411530	16	1	NACC411530	0	0	0	1	0	0	0
NACC004332	18	0	NACC426330	0	0	1	0	1	1	0
NACC333156	18	0	NACC426330	0	0.5	1	1	1	1	0
NACC436526	16	0	NACC426330	0	0.5	1	0	1	1	0
NACC488879	12	0	NACC426330	0	0	1	1	1	1	0
NACC606998	13	0	NACC426330	0	0	1	0	0	1	0
NACC426330	18	1	NACC426330	0	0	0	0	1	0	0
NACC240302	21	0	NACC426424	2	3	1	0	1	1	0
NACC468488	20	0	NACC426424	0	0	1	0	1	1	0
NACC614687	16	0	NACC426424	0	1	1	1	1	1	0
NACC862366	20	0	NACC426424	0	0	1	0	1	1	0
NACC426424	22	1	NACC426424	0	0	0	1	1	0	0
NACC141830	18	0	NACC436482	0	0	1	1	1	1	0
NACC160809	13	0	NACC436482	0	0.5	1	1	1	1	0
NACC292983	16	0	NACC436482	0	3	0	1	1	1	0
NACC755185	18	0	NACC436482	0	0	1	0	1	1	0
NACC436482	18	1	NACC436482	1	0	1	1	1	1	0
NACC123849	16	0	NACC436731	0	0	1	0	1	1	0
NACC156747	16	0	NACC436731	1	1	1	0	1	1	0
NACC487399	16	0	NACC436731	0	0	0	1	1	0	0
NACC608416	17	0	NACC436731	0	0.5	1	1	1	1	0
NACC850116	16	0	NACC436731	0	0	1	1	1	1	0
NACC436731	16	1	NACC436731	1	0.5	0	0	1	0	1
NACC059720	24	0	NACC437574	1	0.5	1	1	1	1	0
NACC089436	18	0	NACC437574	2	0.5	1	0	1	1	0
NACC600340	16	0	NACC437574	0	0	1	0	1	1	0
NACC754328	13	0	NACC437574	2	1	1	0	1	1	0
NACC437574	16	1	NACC437574	0	0	1	0	1	1	0
NACC086890	20	0	NACC442958	0	0	1	0	1	1	0
NACC419421	18	0	NACC442958	0	1	1	1	1	1	0
NACC691402	14	0	NACC442958	0	0	1	1	1	1	0
NACC853618	20	0	NACC442958	0	0.5	1	0	1	1	0
NACC948933	18	0	NACC442958	0	0	1	0	1	1	0
NACC442958	18	1	NACC442958	0	0	1	1	1	0	0
NACC193386	16	0	NACC446111	0	0	1	1	1	1	0
NACC279317	17	0	NACC446111	2	2	1	1	0	1	0
NACC287219	18	0	NACC446111	1	0.5	1	0	1	1	0
NACC951390	16	0	NACC446111	0	0.5	1	1	1	1	0
NACC989005	11	0	NACC446111	0	0	1	0	1	1	0
NACC446111	17	1	NACC446111	1	0.5	0	0	1	1	0
NACC605797	11	0	NACC451354	0	0	1	0	0	1	0
NACC716643	20	0	NACC451354	0	0.5	1	1	1	0	0
NACC988332	20	0	NACC451354	0	0	1	0	1	1	0
NACC451354	17	1	NACC451354	0	0	0	1	1	0	0
NACC059720	24	0	NACC458452	2	1	1	1	1	1	0
NACC506450	12	0	NACC458452	0	0.5	1	0	1	1	0
NACC531684	13	0	NACC458452	2	0.5	1	0	1	1	0
NACC848996	20	0	NACC458452	1	0.5	1	0	1	1	0
NACC971177	18	0	NACC458452	1	0.5	1	0	1	1	0
NACC458452	12	1	NACC458452	0	0.5	0	0	1	1	0
NACC140032	18	0	NACC462523	0	0	1	0	1	1	0
NACC496852	12	0	NACC462523	0	0.5	1	0	1	1	0
NACC579475	18	0	NACC462523	0	1	1	0	1	1	0
NACC904247	20	0	NACC462523	0	0	1	0	1	1	0
NACC462523	20	1	NACC462523	0	0	1	0	0	1	0
NACC062635	14	0	NACC465717	0	1	1	1	1	1	0
NACC134848	12	0	NACC465717	0	0.5	1	1	1	1	0
NACC266694	18	0	NACC465717	0	3	0	1	1	1	0
NACC301935	13	0	NACC465717	0	0.5	1	0	0	1	0
NACC601620	13	0	NACC465717	0	1	1	0	1	1	0
NACC465717	16	1	NACC465717	0	0.5	1	1	1	0	0
NACC355116	18	0	NACC486578	0	0.5	1	1	1	1	0
NACC595878	14	0	NACC486578	1	1	1	0	1	1	0
NACC731195	12	0	NACC486578	0	1	1	1	1	1	0
NACC841210	16	0	NACC486578	0	0.5	0	1	1	0	1
NACC919138	20	0	NACC486578	0	0.5	1	0	1	1	0
NACC486578	12	1	NACC486578	1	0	0	1	1	0	0
NACC352547	19	0	NACC490238	2	0.5	1	0	1	1	0
NACC484852	12	0	NACC490238	0	0.5	1	1	1	1	0
NACC507839	16	0	NACC490238	0	0.5	1	0	1	1	0
NACC571207	14	0	NACC490238	0	0	1	1	1	1	0
NACC676529	18	0	NACC490238	0	0	1	1	1	1	0
NACC490238	3	1	NACC490238	0	0	0	1	1	0	0
NACC159167	14	0	NACC494253	0	0	1	1	0	1	0
NACC240609	18	0	NACC494253	0	1	1	1	1	1	0
NACC460685	12	0	NACC494253	2	1	1	0	1	1	0
NACC521660	18	0	NACC494253	0	0	0	0	1	0	0
NACC494253	16	1	NACC494253	1	0.5	1	0	1	1	0
NACC015897	13	0	NACC504791	0	1	1	0	1	1	0
NACC296480	12	0	NACC504791	0	0.5	1	1	1	1	0
NACC407036	16	0	NACC504791	0	0	1	1	0	1	0
NACC423383	18	0	NACC504791	0	0	1	1	1	1	0
NACC454815	17	0	NACC504791	0	0.5	1	1	1	1	0
NACC504791	14	1	NACC504791	3	1	1	0	1	1	0
NACC228997	15	0	NACC506623	0	0.5	1	1	1	1	0
NACC315795	19	0	NACC506623	0	0	1	0	1	1	0
NACC620810	17	0	NACC506623	0	0	1	0	1	1	0
NACC639865	12	0	NACC506623	0	0.5	1	0	0	1	0
NACC695854	20	0	NACC506623	0	1	1	0	0	1	0
NACC506623	25	1	NACC506623	1	0.5	1	0	1	1	0
NACC168878	16	0	NACC508835	0	1	0	1	1	0	0
NACC334245	16	0	NACC508835	0	0.5	1	0	1	1	0
NACC366453	17	0	NACC508835	0	0.5	1	0	1	1	0
NACC476998	16	0	NACC508835	0	0.5	1	0	1	1	0
NACC508835	16	1	NACC508835	0	0	0	0	1	0	0
NACC526593	18	0	NACC517898	0	0	1	0	1	1	0
NACC606348	12	0	NACC517898	1	0	1	1	1	1	0
NACC774914	16	0	NACC517898	0	0	0	1	1	0	0
NACC517898	8	1	NACC517898	2	3	0	1	0	0	1
NACC345047	16	0	NACC521334	0	0.5	1	0	1	1	0
NACC530863	18	0	NACC521334	0	0.5	1	1	1	1	0
NACC641203	16	0	NACC521334	0	0	0	1	1	0	1
NACC948317	18	0	NACC521334	1	0.5	1	0	1	0	0
NACC521334	20	1	NACC521334	0	0	1	0	1	1	0
NACC130041	12	0	NACC525405	0	0	0	1	1	0	1
NACC253375	13	0	NACC525405	0	0.5	1	1	1	1	0
NACC454388	17	0	NACC525405	0	1	1	0	1	1	0
NACC599088	16	0	NACC525405	0	0	1	0	0	1	0
NACC853155	16	0	NACC525405	1	0.5	1	0	1	1	0
NACC525405	12	1	NACC525405	0	0	0	1	0	0	0
NACC013409	18	0	NACC526118	0	0	1	1	1	1	0
NACC091419	20	0	NACC526118	0	0	1	1	1	1	0
NACC605797	11	0	NACC526118	0	0	1	0	0	0	0
NACC526118	14	1	NACC526118	0	2	1	1	1	1	0
NACC294631	20	0	NACC526369	1	3	0	0	1	1	0
NACC331940	16	0	NACC526369	0	1	1	0	1	1	0
NACC558854	20	0	NACC526369	1	2	1	0	1	1	0
NACC690706	14	0	NACC526369	0	0	1	0	1	1	0
NACC877660	20	0	NACC526369	3	2	1	0	1	1	0
NACC526369	15	1	NACC526369	0	0.5	1	1	1	1	0
NACC123328	15	0	NACC527308	2	1	1	1	1	1	0
NACC166937	13	0	NACC527308	0	0.5	0	0	0	0	0
NACC724625	16	0	NACC527308	2	0.5	1	0	1	1	0
NACC989696	12	0	NACC527308	0	1	1	1	1	1	0
NACC527308	12	1	NACC527308	0	0.5	0	1	0	0	0
NACC148117	5	0	NACC528527	1	1	1	0	1	1	0
NACC723598	17	0	NACC528527	3	1	1	1	1	1	0
NACC727893	14	0	NACC528527	0	0	0	1	0	0	1
NACC831792	18	0	NACC528527	0	0	1	0	1	1	0
NACC845051	17	0	NACC528527	0	0	0	1	1	0	1
NACC528527	18	1	NACC528527	0	0	0	1	1	0	0
NACC067115	18	0	NACC528913	0	0	1	1	1	1	0
NACC227483	20	0	NACC528913	0	0	0	0	1	0	0
NACC279114	16	0	NACC528913	0	0	1	1	1	1	0
NACC452141	12	0	NACC528913	0	0.5	1	1	1	1	0
NACC240581	13	0	NACC528913	0	0	1	1	0	1	0
NACC528913	12	1	NACC528913	0	0	1	1	0	0	1
NACC337311	15	0	NACC532693	0	0.5	1	0	1	1	0
NACC406904	16	0	NACC532693	0	0.5	1	0	0	1	0
NACC792669	12	0	NACC532693	1	2	1	1	1	1	0
NACC806530	14	0	NACC532693	0	1	1	0	1	1	0
NACC838233	20	0	NACC532693	0	0.5	1	1	1	1	0
NACC532693	12	1	NACC532693	0	0	1	1	1	1	0
NACC024666	20	0	NACC534339	0	0.5	1	1	1	1	0
NACC403347	13	0	NACC534339	0	0	1	1	1	1	0
NACC424241	16	0	NACC534339	0	0.5	1	1	1	1	0
NACC517376	19	0	NACC534339	0	0	0	0	1	0	0
NACC989110	18	0	NACC534339	1	0.5	1	1	1	1	0
NACC534339	17	1	NACC534339	0	0.5	1	0	1	1	0
NACC225153	20	0	NACC536271	0	0	1	0	1	0	0
NACC284078	19	0	NACC536271	0	0	0	1	1	0	1
NACC649408	11	0	NACC536271	0	2	1	0	1	1	0
NACC667021	16	0	NACC536271	0	1	1	0	1	1	0
NACC937607	14	0	NACC536271	2	2	1	1	1	1	0
NACC536271	17	1	NACC536271	0	0	1	1	1	1	0
NACC110222	16	0	NACC547141	1	0	1	1	0	1	0
NACC131503	15	0	NACC547141	2	1	1	0	1	1	0
NACC769593	18	0	NACC547141	0	0	1	1	1	1	0
NACC771300	18	0	NACC547141	2	2	1	0	1	1	0
NACC975428	12	0	NACC547141	3	2	0	0	1	1	0
NACC547141	20	1	NACC547141	0	0.5	1	0	1	1	0
NACC070937	18	0	NACC553199	0	0	1	0	1	1	0
NACC119444	12	0	NACC553199	1	0	1	0	1	1	0
NACC686005	13	0	NACC553199	0	0	1	0	1	0	0
NACC806315	13	0	NACC553199	0	0.5	1	0	1	1	0
NACC999631	16	0	NACC553199	1	1	1	1	1	0	0
NACC553199	10	1	NACC553199	1	0.5	1	0	1	1	0
NACC116154	16	0	NACC559610	0	1	1	1	1	1	0
NACC358111	20	0	NACC559610	0	0	1	1	1	1	0
NACC496350	15	0	NACC559610	0	0	1	0	1	1	0
NACC701437	13	0	NACC559610	0	3	1	1	1	1	0
NACC559610	16	1	NACC559610	0	2	0	1	0	1	0
NACC125598	22	0	NACC561009	0	0	0	1	0	0	1
NACC318024	16	0	NACC561009	0	0.5	0	1	1	0	1
NACC326821	14	0	NACC561009	0	0	1	0	1	1	0
NACC751244	18	0	NACC561009	0	0	0	1	1	0	1
NACC561009	18	1	NACC561009	0	0	1	1	1	1	0
NACC329721	10	0	NACC561047	1	1	1	0	1	1	0
NACC512850	16	0	NACC561047	0	3	0	0	1	1	0
NACC553970	17	0	NACC561047	1	2	1	0	1	1	0
NACC561047	20	1	NACC561047	0	0	0	0	1	0	1
NACC108410	18	0	NACC562831	0	0	1	1	1	1	0
NACC299566	12	0	NACC562831	0	0	1	0	1	1	0
NACC709450	16	0	NACC562831	1	0.5	1	0	1	1	0
NACC715967	16	0	NACC562831	1	1	1	0	1	1	0
NACC925833	17	0	NACC562831	0	0	1	1	1	0	1
NACC562831	18	1	NACC562831	0	0.5	0	1	1	0	0
NACC210425	16	0	NACC565322	0	0	1	1	0	1	0
NACC434963	16	0	NACC565322	0	0.5	1	1	1	1	0
NACC667681	13	0	NACC565322	0	0	1	0	1	1	0
NACC834296	20	0	NACC565322	0	0	1	1	1	1	0
NACC565322	16	1	NACC565322	1	0	1	0	1	1	0
NACC183319	20	0	NACC570271	1	0.5	1	0	0	1	0
NACC365523	12	0	NACC570271	0	2	1	0	1	1	0
NACC670522	6	0	NACC570271	0	0	1	0	1	1	0
NACC882410	14	0	NACC570271	1	3	1	0	1	1	0
NACC991484	12	0	NACC570271	0	0.5	0	1	0	0	1
NACC570271	18	1	NACC570271	2	0	1	0	1	1	0
NACC013409	18	0	NACC570518	0	0	1	1	1	1	0
NACC263566	16	0	NACC570518	3	3	1	0	0	1	0
NACC673245	18	0	NACC570518	0	0	1	1	0	0	0
NACC813348	18	0	NACC570518	0	2	1	0	1	1	0
NACC952834	14	0	NACC570518	0	0	1	1	1	1	0
NACC570518	13	1	NACC570518	0	0.5	1	0	1	1	0
NACC497392	20	0	NACC570618	0	2	1	1	1	1	0
NACC538539	20	0	NACC570618	0	0	1	0	1	1	0
NACC562510	12	0	NACC570618	0	0.5	1	0	1	1	0
NACC748919	16	0	NACC570618	0	0	1	0	0	1	0
NACC770787	18	0	NACC570618	2	2	1	1	1	1	0
NACC570618	12	1	NACC570618	0	0	1	1	1	0	1
NACC150980	18	0	NACC577324	0	0.5	1	0	1	1	0
NACC387952	20	0	NACC577324	0	1	1	1	1	1	0
NACC413245	20	0	NACC577324	0	0	1	0	1	1	0
NACC504001	21	0	NACC577324	0	0	1	1	1	1	0
NACC650132	12	0	NACC577324	0	1	1	0	1	1	0
NACC577324	20	1	NACC577324	0	0	1	0	1	1	0
NACC149519	13	0	NACC587569	1	0.5	1	1	1	1	0
NACC154132	16	0	NACC587569	0	0	1	0	1	1	0
NACC251753	16	0	NACC587569	0	2	1	0	1	1	0
NACC579570	14	0	NACC587569	0	1	1	0	1	0	0
NACC587569	16	1	NACC587569	0	0.5	1	0	1	1	0
NACC161452	18	0	NACC595881	1	0.5	1	0	1	1	0
NACC555661	18	0	NACC595881	0	0	1	1	0	1	0
NACC582204	13	0	NACC595881	0	0	1	0	1	1	0
NACC805668	17	0	NACC595881	0	0	1	0	1	1	0
NACC925460	16	0	NACC595881	0	0.5	0	0	1	0	1
NACC595881	12	1	NACC595881	0	1	0	1	0	0	0
NACC114233	19	0	NACC597882	1	1	1	0	1	1	0
NACC393850	18	0	NACC597882	0	0	1	0	1	1	0
NACC496134	16	0	NACC597882	0	0	0	1	0	0	0
NACC536842	12	0	NACC597882	0	0	1	1	0	1	0
NACC992483	16	0	NACC597882	1	0	1	0	1	1	0
NACC597882	20	1	NACC597882	0	0	0	0	1	0	0
NACC052792	16	0	NACC598601	0	0	1	1	1	1	0
NACC057843	18	0	NACC598601	0	0.5	1	0	1	1	0
NACC282654	20	0	NACC598601	0	0.5	1	0	1	1	0
NACC823609	12	0	NACC598601	0	0	1	0	1	1	0
NACC999209	16	0	NACC598601	1	0	1	0	1	1	0
NACC598601	16	1	NACC598601	0	0	0	1	0	0	1
NACC104765	20	0	NACC613148	1	0.5	1	0	1	1	0
NACC611373	16	0	NACC613148	2	1	1	0	1	1	0
NACC702240	12	0	NACC613148	0	0	0	0	1	0	1
NACC794561	18	0	NACC613148	1	0.5	1	1	0	1	0
NACC807377	18	0	NACC613148	1	1	1	0	1	1	0
NACC613148	18	1	NACC613148	1	0.5	1	0	0	1	0
NACC118569	7	0	NACC613244	0	0	0	1	0	0	1
NACC221296	20	0	NACC613244	1	1	0	1	1	0	1
NACC698548	16	0	NACC613244	2	1	1	0	0	1	0
NACC774448	14	0	NACC613244	0	0	0	1	1	0	0
NACC235863	20	0	NACC613244	0	0	1	1	1	1	0
NACC613244	13	1	NACC613244	0	0.5	1	1	1	0	0
NACC173621	14	0	NACC618336	1	0	1	0	1	1	0
NACC221175	12	0	NACC618336	0	1	1	1	1	1	0
NACC406039	12	0	NACC618336	0	1	1	1	1	1	0
NACC715967	16	0	NACC618336	2	0.5	1	0	1	1	0
NACC973522	16	0	NACC618336	0	0	1	1	0	1	0
NACC618336	10	1	NACC618336	0	0.5	1	0	1	1	0
NACC092518	10	0	NACC620216	0	1	1	1	0	1	0
NACC206511	16	0	NACC620216	0	0	1	0	1	1	0
NACC657666	12	0	NACC620216	0	0	1	0	1	1	0
NACC728901	16	0	NACC620216	0	0	1	1	1	1	0
NACC606348	12	0	NACC620216	1	0	1	1	1	1	0
NACC620216	17	1	NACC620216	0	0	1	1	1	0	1
NACC353393	20	0	NACC622465	0	0	1	0	1	1	0
NACC635810	19	0	NACC622465	0	0	1	0	0	1	0
NACC905942	16	0	NACC622465	0	0	0	1	1	0	1
NACC975990	12	0	NACC622465	1	1	1	1	1	1	0
NACC622465	14	1	NACC622465	0	0	0	1	0	0	0
NACC166937	13	0	NACC628725	0	0.5	0	0	0	0	0
NACC394239	16	0	NACC628725	0	0	1	0	1	1	0
NACC518429	18	0	NACC628725	2	0	0	1	1	0	1
NACC913197	16	0	NACC628725	0	0.5	1	0	1	1	0
NACC628725	16	1	NACC628725	0	0.5	1	0	1	1	0
NACC414361	16	0	NACC629145	0	0.5	1	0	1	1	0
NACC625585	8	0	NACC629145	0	0.5	1	0	1	1	0
NACC629312	16	0	NACC629145	1	0.5	0	1	0	0	1
NACC810367	16	0	NACC629145	0	0	1	0	1	1	0
NACC899441	20	0	NACC629145	0	0	1	0	1	1	0
NACC629145	20	1	NACC629145	0	0.5	1	0	1	0	0
NACC020707	20	0	NACC629599	0	1	1	0	1	1	0
NACC276629	18	0	NACC629599	0	1	1	0	1	1	0
NACC521092	16	0	NACC629599	0	0.5	1	0	1	1	0
NACC657544	20	0	NACC629599	0	2	1	0	1	1	0
NACC977707	16	0	NACC629599	0	0	0	0	0	0	1
NACC629599	14	1	NACC629599	2	0	1	1	1	1	0
NACC088976	16	0	NACC633756	0	0	1	0	1	1	0
NACC236378	18	0	NACC633756	1	0	1	1	1	1	0
NACC256876	16	0	NACC633756	0	1	1	0	0	1	0
NACC473823	16	0	NACC633756	0	0.5	1	0	1	1	0
NACC685781	13	0	NACC633756	0	0	1	1	1	1	0
NACC633756	18	1	NACC633756	0	0	1	1	1	1	0
NACC157987	19	0	NACC635935	0	0.5	1	1	1	1	0
NACC736111	18	0	NACC635935	1	1	1	0	1	1	0
NACC783587	12	0	NACC635935	0	0.5	1	0	1	1	0
NACC855701	14	0	NACC635935	0	0	1	1	0	1	0
NACC635935	18	1	NACC635935	0	0	0	0	1	1	0
NACC052909	14	0	NACC637392	0	1	0	1	1	0	1
NACC140032	18	0	NACC637392	0	0	1	0	1	1	0
NACC608725	14	0	NACC637392	0	2	1	0	1	1	0
NACC806223	18	0	NACC637392	2	0.5	1	0	1	1	0
NACC985657	16	0	NACC637392	0	0.5	1	1	1	1	0
NACC637392	12	1	NACC637392	1	0.5	1	0	1	0	0
NACC055496	16	0	NACC640518	0	0	0	1	1	0	1
NACC157809	16	0	NACC640518	0	0.5	1	1	1	1	0
NACC462587	14	0	NACC640518	0	0	1	0	1	1	0
NACC894901	14	0	NACC640518	1	0.5	1	0	1	1	0
NACC640518	12	1	NACC640518	0	0.5	0	0	1	0	0
NACC104944	19	0	NACC640612	3	1	1	0	1	1	0
NACC237267	14	0	NACC640612	0	1	1	0	1	1	0
NACC309595	14	0	NACC640612	0	0.5	1	0	1	1	0
NACC487548	18	0	NACC640612	0	0	1	0	1	1	0
NACC874009	6	0	NACC640612	0	2	1	0	0	1	0
NACC640612	18	1	NACC640612	0	0	1	1	1	1	0
NACC622056	13	0	NACC643642	0	0	1	1	1	1	0
NACC059861	19	0	NACC643642	0	0	1	0	1	1	0
NACC098543	16	0	NACC643642	0	0	1	1	1	1	0
NACC210341	17	0	NACC643642	1	3	1	1	1	0	0
NACC728901	16	0	NACC643642	0	0	1	1	1	1	0
NACC643642	16	1	NACC643642	0	0	1	1	1	0	0
NACC010336	21	0	NACC644510	0	0	1	0	1	1	0
NACC299791	17	0	NACC644510	0	0	1	1	1	1	0
NACC386709	14	0	NACC644510	0	0.5	1	1	1	1	0
NACC863913	15	0	NACC644510	1	0.5	1	1	1	1	0
NACC933301	15	0	NACC644510	0	1	1	1	1	1	0
NACC644510	12	1	NACC644510	0	0.5	0	0	0	0	0
NACC093468	18	0	NACC655818	1	1	1	1	0	1	0
NACC343216	16	0	NACC655818	0	0	1	0	1	1	0
NACC412080	18	0	NACC655818	0	0	1	0	1	1	0
NACC450794	12	0	NACC655818	0	0	1	1	0	1	0
NACC843752	12	0	NACC655818	0	0	1	0	1	1	0
NACC655818	16	1	NACC655818	0	0	0	1	1	0	0
NACC068807	12	0	NACC664171	0	0	0	1	1	0	0
NACC489660	12	0	NACC664171	0	1	1	0	1	1	0
NACC700372	20	0	NACC664171	0	0.5	0	0	1	0	0
NACC942946	20	0	NACC664171	0	0	1	0	1	1	0
NACC943110	12	0	NACC664171	0	0.5	1	1	1	1	0
NACC664171	22	1	NACC664171	2	0.5	1	0	1	1	0
NACC153895	14	0	NACC666897	0	0	1	1	1	1	0
NACC495741	18	0	NACC666897	0	3	1	1	1	1	0
NACC607663	16	0	NACC666897	0	0	1	0	1	1	0
NACC781969	19	0	NACC666897	0	0	1	0	1	1	0
NACC965030	17	0	NACC666897	0	0	1	0	1	1	0
NACC666897	16	1	NACC666897	2	1	1	0	1	1	0
NACC102805	18	0	NACC675636	0	0.5	1	0	1	1	0
NACC136753	20	0	NACC675636	1	0.5	1	0	1	1	0
NACC245493	14	0	NACC675636	0	0.5	1	0	1	1	0
NACC323638	16	0	NACC675636	0	0.5	1	0	1	1	0
NACC414920	15	0	NACC675636	0	2	1	1	1	1	0
NACC675636	18	1	NACC675636	0	0	1	0	1	1	0
NACC200764	14	0	NACC688585	0	0.5	1	1	1	1	0
NACC487399	16	0	NACC688585	0	0	0	1	1	0	0
NACC778830	18	0	NACC688585	0	1	1	0	1	1	0
NACC863913	15	0	NACC688585	1	0.5	1	1	1	1	0
NACC688585	20	1	NACC688585	0	0	1	0	1	0	0
NACC358955	12	0	NACC690894	1	0.5	1	0	1	1	0
NACC402274	19	0	NACC690894	0	1	1	0	1	1	0
NACC500322	18	0	NACC690894	0	0	1	0	1	1	0
NACC633271	16	0	NACC690894	0	0	0	1	1	0	0
NACC690894	12	1	NACC690894	0	0	0	0	0	0	0
NACC070582	12	0	NACC693922	0	0.5	0	1	1	0	1
NACC213060	19	0	NACC693922	1	0.5	1	0	1	1	0
NACC386818	14	0	NACC693922	0	0	1	0	1	1	0
NACC603651	16	0	NACC693922	2	2	1	0	1	1	0
NACC770787	18	0	NACC693922	0	0.5	1	1	1	1	0
NACC693922	12	1	NACC693922	1	1	1	0	0	1	0
NACC300133	18	0	NACC696033	1	0.5	1	0	1	1	0
NACC615798	18	0	NACC696033	0	1	1	0	1	1	0
NACC838124	16	0	NACC696033	2	3	1	1	1	1	0
NACC541212	16	0	NACC696033	0	0	1	1	1	1	0
NACC696033	14	1	NACC696033	0	0	1	1	1	0	0
NACC016407	14	0	NACC705854	0	0	1	1	1	1	0
NACC280118	16	0	NACC705854	0	0	0	1	1	0	1
NACC452117	18	0	NACC705854	2	1	1	0	0	1	0
NACC833105	20	0	NACC705854	1	1	1	0	1	1	0
NACC977948	8	0	NACC705854	0	0	1	1	0	1	0
NACC705854	12	1	NACC705854	2	0.5	0	0	0	1	0
NACC230995	14	0	NACC715524	1	0	1	0	1	1	0
NACC344955	18	0	NACC715524	0	0.5	1	0	0	1	0
NACC522390	18	0	NACC715524	2	2	1	0	0	1	0
NACC559009	20	0	NACC715524	2	0	1	0	1	1	0
NACC569125	14	0	NACC715524	0	3	0	1	1	1	0
NACC715524	16	1	NACC715524	0	0.5	0	0	1	0	0
NACC083687	16	0	NACC716598	0	0	1	0	1	1	0
NACC164017	16	0	NACC716598	0	0.5	1	0	1	1	0
NACC392995	16	0	NACC716598	2	0.5	1	0	1	1	0
NACC490313	19	0	NACC716598	0	0	0	0	1	0	1
NACC784574	8	0	NACC716598	3	3	1	0	1	1	0
NACC716598	14	1	NACC716598	0	0	0	0	1	0	0
NACC059294	16	0	NACC717520	1	3	1	0	1	1	0
NACC142509	18	0	NACC717520	0	0	1	1	1	1	0
NACC391029	14	0	NACC717520	0	0.5	1	0	1	1	0
NACC586854	14	0	NACC717520	0	0.5	1	1	1	1	0
NACC709828	20	0	NACC717520	0	0	1	1	1	1	0
NACC717520	16	1	NACC717520	0	0	1	0	1	1	0
NACC445355	18	0	NACC720128	0	0	0	1	1	0	1
NACC480401	18	0	NACC720128	0	0	0	1	1	0	0
NACC481818	16	0	NACC720128	0	0	1	1	1	1	0
NACC593599	18	0	NACC720128	0	0	1	0	1	1	0
NACC988182	16	0	NACC720128	1	0.5	1	0	1	1	0
NACC720128	13	1	NACC720128	0	0.5	0	0	0	0	0
NACC049162	17	0	NACC725587	0	1	1	0	1	1	0
NACC096054	16	0	NACC725587	0	0	1	1	1	1	0
NACC140054	16	0	NACC725587	0	0	1	1	1	1	0
NACC732031	18	0	NACC725587	0	0	1	1	1	1	0
NACC887498	18	0	NACC725587	0	0	0	0	1	1	0
NACC725587	20	1	NACC725587	0	0	1	0	1	0	1
NACC143280	18	0	NACC726003	0	0	1	0	1	1	0
NACC352744	16	0	NACC726003	0	0	1	1	1	0	0
NACC478776	16	0	NACC726003	0	0	1	1	1	1	0
NACC571073	18	0	NACC726003	0	0	1	0	1	1	0
NACC657666	12	0	NACC726003	0	0	1	0	1	1	0
NACC726003	14	1	NACC726003	1	0.5	1	0	1	1	0
NACC042473	16	0	NACC732037	0	0	1	0	1	1	0
NACC227062	16	0	NACC732037	0	0	0	0	1	0	0
NACC246799	16	0	NACC732037	0	0	1	1	1	1	0
NACC574711	18	0	NACC732037	0	1	1	0	1	1	0
NACC816399	14	0	NACC732037	0	0	1	1	1	1	0
NACC732037	18	1	NACC732037	0	0	1	0	1	1	0
NACC293744	16	0	NACC734558	0	0	1	0	1	1	0
NACC346719	18	0	NACC734558	0	0	1	1	0	1	0
NACC428546	12	0	NACC734558	0	0	1	0	1	1	0
NACC961691	14	0	NACC734558	0	0.5	1	0	1	1	0
NACC979241	12	0	NACC734558	0	0.5	0	0	1	0	1
NACC734558	12	1	NACC734558	1	0.5	0	1	1	0	1
NACC072840	16	0	NACC736109	0	0.5	1	0	1	1	0
NACC107896	20	0	NACC736109	2	1	1	0	1	1	0
NACC775189	20	0	NACC736109	0	0	1	1	1	1	0
NACC841556	14	0	NACC736109	0	0	1	1	1	1	0
NACC869489	12	0	NACC736109	0	0	0	1	0	0	0
NACC736109	12	1	NACC736109	0	0	1	1	0	0	1
NACC301698	14	0	NACC737641	0	0	1	1	1	1	0
NACC681783	16	0	NACC737641	0	0	1	0	0	1	0
NACC884435	16	0	NACC737641	1	0.5	0	0	0	0	1
NACC947630	17	0	NACC737641	0	0	1	1	1	1	0
NACC950159	18	0	NACC737641	0	0	1	0	1	1	0
NACC737641	12	1	NACC737641	0	0.5	1	0	0	1	0
NACC179788	18	0	NACC738775	0	0	1	1	1	1	0
NACC606348	12	0	NACC738775	1	0	1	1	1	1	0
NACC622056	13	0	NACC738775	0	1	1	1	1	1	0
NACC895414	12	0	NACC738775	0	0	0	1	1	1	0
NACC738775	14	1	NACC738775	1	0.5	1	1	1	1	0
NACC082204	18	0	NACC740598	0	0	1	0	1	1	0
NACC179899	16	0	NACC740598	0	0	1	0	0	1	0
NACC363842	14	0	NACC740598	0	1	1	0	1	1	0
NACC740598	12	1	NACC740598	0	0.5	0	1	1	0	1
NACC192644	12	0	NACC743927	0	2	1	1	1	1	0
NACC524806	14	0	NACC743927	0	0	1	1	1	1	0
NACC649408	11	0	NACC743927	0	1	1	0	1	1	0
NACC925290	14	0	NACC743927	0	0	1	0	1	1	0
NACC945278	2	0	NACC743927	2	2	1	0	1	1	0
NACC743927	14	1	NACC743927	0	0.5	0	1	0	0	0
NACC197687	20	0	NACC749864	0	0	1	0	1	1	0
NACC270893	18	0	NACC749864	0	0	1	1	1	1	0
NACC565802	11	0	NACC749864	0	1	1	0	1	1	0
NACC792798	14	0	NACC749864	0	0	0	1	1	0	1
NACC843415	14	0	NACC749864	0	0	0	0	1	0	0
NACC749864	14	1	NACC749864	0	0.5	1	0	0	0	0
NACC375187	12	0	NACC750833	0	2	0	1	1	0	0
NACC451206	13	0	NACC750833	0	0	0	0	1	0	0
NACC820776	20	0	NACC750833	0	0.5	1	0	1	1	0
NACC855477	18	0	NACC750833	0	0.5	1	0	1	1	0
NACC750833	14	1	NACC750833	0	1	1	0	1	1	0
NACC171242	19	0	NACC752251	0	0	1	0	1	1	0
NACC670052	18	0	NACC752251	0	0	1	1	1	1	0
NACC750711	14	0	NACC752251	0	0.5	0	0	1	1	0
NACC808311	18	0	NACC752251	0	0	1	1	1	1	0
NACC752251	13	1	NACC752251	0	0.5	0	0	1	0	0
NACC151939	18	0	NACC758074	0	0.5	1	1	1	1	0
NACC417975	16	0	NACC758074	0	0	1	1	0	1	0
NACC610472	14	0	NACC758074	0	0	1	1	1	1	0
NACC710774	16	0	NACC758074	1	0.5	1	0	1	1	0
NACC927495	18	0	NACC758074	0	0	1	1	1	1	0
NACC758074	20	1	NACC758074	0	0.5	0	0	1	0	0
NACC161667	16	0	NACC760143	1	0	1	0	1	1	0
NACC196810	13	0	NACC760143	0	0	1	1	1	1	0
NACC272808	18	0	NACC760143	2	0.5	1	0	1	1	0
NACC290781	16	0	NACC760143	2	0	1	0	1	1	0
NACC511791	18	0	NACC760143	0	0	1	0	1	1	0
NACC760143	12	1	NACC760143	2	0.5	0	1	0	0	1
NACC491615	16	0	NACC760871	0	0.5	1	1	1	1	0
NACC620746	16	0	NACC760871	0	0	1	1	1	1	0
NACC694293	16	0	NACC760871	0	0	1	1	1	1	0
NACC726897	16	0	NACC760871	0	0	1	0	1	1	0
NACC882999	16	0	NACC760871	0	0.5	0	0	1	0	0
NACC760871	16	1	NACC760871	0	0	1	1	1	1	0
NACC001464	16	0	NACC778150	0	1	1	1	1	1	0
NACC308028	14	0	NACC778150	0	0	1	1	0	1	0
NACC370588	20	0	NACC778150	0	0	1	1	1	1	0
NACC457687	18	0	NACC778150	0	0	0	1	1	0	0
NACC908968	14	0	NACC778150	0	0.5	1	1	1	1	0
NACC778150	20	1	NACC778150	0	0.5	1	1	1	0	0
NACC015713	16	0	NACC779324	2	1	1	0	1	1	0
NACC153796	18	0	NACC779324	0	0	1	1	1	1	0
NACC322567	15	0	NACC779324	0	0.5	1	0	1	1	0
NACC927004	16	0	NACC779324	0	0	1	0	1	1	0
NACC984937	12	0	NACC779324	0	0.5	1	0	1	1	0
NACC779324	16	1	NACC779324	0	0	1	1	0	0	0
NACC042991	17	0	NACC787480	0	0.5	1	1	1	1	0
NACC221757	20	0	NACC787480	0	0	0	0	1	0	0
NACC222830	16	0	NACC787480	1	0	1	1	1	1	0
NACC435071	14	0	NACC787480	0	0	1	0	1	1	0
NACC634453	14	0	NACC787480	0	0	1	1	1	0	0
NACC787480	20	1	NACC787480	0	0	1	1	1	1	0
NACC006205	14	0	NACC793370	0	0	1	1	1	1	0
NACC179165	12	0	NACC793370	0	0	1	0	1	1	0
NACC751091	18	0	NACC793370	2	1	1	1	1	1	0
NACC752038	16	0	NACC793370	0	0	1	1	1	1	0
NACC793370	13	1	NACC793370	1	0.5	0	1	1	0	0
NACC017698	16	0	NACC793572	1	0.5	1	1	1	1	0
NACC084449	16	0	NACC793572	0	1	1	0	1	1	0
NACC591820	18	0	NACC793572	0	0	1	1	0	1	0
NACC901363	16	0	NACC793572	2	0.5	0	1	1	1	0
NACC793572	23	1	NACC793572	0	0.5	1	0	1	1	0
NACC364616	19	0	NACC794844	0	1	1	0	1	1	0
NACC512264	18	0	NACC794844	0	0	1	0	1	1	0
NACC734072	12	0	NACC794844	0	0	1	0	1	1	0
NACC924833	12	0	NACC794844	2	1	1	1	1	1	0
NACC955576	18	0	NACC794844	3	1	1	0	1	1	0
NACC794844	12	1	NACC794844	0	0.5	0	0	1	0	0
NACC046497	12	0	NACC797100	0	0.5	1	0	1	1	0
NACC156602	16	0	NACC797100	0	2	1	1	1	1	0
NACC545848	16	0	NACC797100	1	2	1	1	1	1	0
NACC868237	16	0	NACC797100	1	0	1	1	1	1	0
NACC879488	16	0	NACC797100	0	0	1	1	1	1	0
NACC797100	15	1	NACC797100	0	0	0	0	1	0	0
NACC161549	19	0	NACC806671	0	1	1	0	1	1	0
NACC309426	20	0	NACC806671	2	2	1	0	1	1	0
NACC406013	12	0	NACC806671	0	0	1	1	1	1	0
NACC502792	12	0	NACC806671	0	0.5	0	0	1	0	1
NACC579475	18	0	NACC806671	0	0.5	1	0	1	1	0
NACC806671	16	1	NACC806671	0	0	1	0	1	1	0
NACC038403	16	0	NACC814757	0	1	1	0	1	1	0
NACC185008	14	0	NACC814757	0	0.5	1	0	0	1	0
NACC279638	18	0	NACC814757	1	3	0	1	0	1	0
NACC803770	18	0	NACC814757	0	0	0	1	0	0	1
NACC814757	16	1	NACC814757	2	0.5	1	0	1	0	0
NACC023967	18	0	NACC816953	0	0	1	0	1	1	0
NACC196751	16	0	NACC816953	0	0.5	1	0	1	1	0
NACC210700	16	0	NACC816953	0	0	1	0	1	1	0
NACC215831	16	0	NACC816953	0	0.5	1	0	1	1	0
NACC731300	18	0	NACC816953	0	2	0	1	1	1	0
NACC816953	19	1	NACC816953	1	1	0	0	1	0	1
NACC002288	18	0	NACC817037	0	0.5	1	0	1	1	0
NACC035481	20	0	NACC817037	3	0.5	1	1	1	1	0
NACC091917	16	0	NACC817037	1	0	1	0	1	1	0
NACC193149	18	0	NACC817037	0	0	1	1	0	1	0
NACC434793	16	0	NACC817037	0	1	1	1	1	1	0
NACC817037	18	1	NACC817037	2	0.5	1	0	0	1	0
NACC060833	12	0	NACC819857	0	0	0	0	0	0	1
NACC113819	16	0	NACC819857	0	0	0	0	1	0	1
NACC174114	13	0	NACC819857	0	1	1	0	1	1	0
NACC609908	14	0	NACC819857	1	0	1	1	1	1	0
NACC829310	12	0	NACC819857	0	1	1	1	1	1	0
NACC819857	20	1	NACC819857	0	0	0	0	0	0	1
NACC021496	12	0	NACC824304	0	1	1	1	1	1	0
NACC152775	18	0	NACC824304	0	0	1	0	1	1	0
NACC715967	16	0	NACC824304	2	0.5	1	0	1	1	0
NACC829999	14	0	NACC824304	0	0	1	1	1	1	0
NACC918921	12	0	NACC824304	0	0	1	1	1	1	0
NACC824304	16	1	NACC824304	1	3	0	0	1	1	0
NACC123231	12	0	NACC828368	0	0.5	1	0	1	1	0
NACC146151	18	0	NACC828368	0	0.5	1	0	1	1	0
NACC188158	16	0	NACC828368	0	0.5	1	1	0	1	0
NACC604717	13	0	NACC828368	0	0	0	1	1	0	1
NACC672406	18	0	NACC828368	0	0.5	1	0	1	1	0
NACC828368	20	1	NACC828368	2	0	1	0	1	1	0
NACC085731	20	0	NACC829421	0	0	1	0	1	1	0
NACC227778	18	0	NACC829421	0	0.5	0	0	1	0	1
NACC324303	18	0	NACC829421	0	0.5	1	0	1	1	0
NACC793766	16	0	NACC829421	0	0	1	1	1	1	0
NACC825678	13	0	NACC829421	0	0	1	1	1	1	0
NACC829421	14	1	NACC829421	0	1	1	0	1	1	0
NACC016324	18	0	NACC830828	0	0.5	1	0	1	1	0
NACC154693	14	0	NACC830828	0	0	0	1	1	0	1
NACC268714	12	0	NACC830828	0	1	1	1	1	1	0
NACC389118	18	0	NACC830828	0	0.5	1	0	1	1	0
NACC839926	18	0	NACC830828	0	0	1	1	1	1	0
NACC830828	14	1	NACC830828	0	0	1	1	1	1	0
NACC025134	16	0	NACC832165	0	0	1	0	1	1	0
NACC107077	20	0	NACC832165	0	0	1	0	0	1	0
NACC117436	20	0	NACC832165	1	0.5	1	1	1	1	0
NACC153785	16	0	NACC832165	0	0	1	1	1	1	0
NACC734161	16	0	NACC832165	1	0.5	1	0	1	1	0
NACC832165	18	1	NACC832165	0	1	0	1	1	0	1
NACC123328	15	0	NACC833607	0	0.5	1	1	1	1	0
NACC165070	20	0	NACC833607	0	2	1	0	0	1	0
NACC474680	16	0	NACC833607	2	3	1	0	1	1	0
NACC720607	14	0	NACC833607	0	3	1	1	1	1	0
NACC833607	16	1	NACC833607	2	1	1	0	1	1	0
NACC142905	9	0	NACC840025	0	1	1	0	1	1	0
NACC354370	18	0	NACC840025	0	0.5	1	0	1	1	0
NACC472822	18	0	NACC840025	0	0	1	0	1	1	0
NACC615997	12	0	NACC840025	0	0.5	1	0	1	1	0
NACC673909	12	0	NACC840025	2	0.5	1	1	1	1	0
NACC840025	13	1	NACC840025	2	0.5	0	1	1	0	0
NACC020203	20	0	NACC843881	0	0	1	1	1	1	0
NACC787374	18	0	NACC843881	0	0	0	1	0	0	0
NACC857145	19	0	NACC843881	0	0	1	0	1	1	0
NACC860377	20	0	NACC843881	0	0	1	1	1	1	0
NACC843881	19	1	NACC843881	0	0	0	0	1	1	0
NACC472835	12	0	NACC844308	0	0.5	1	0	1	1	0
NACC473188	16	0	NACC844308	1	0.5	0	0	1	0	1
NACC505845	15	0	NACC844308	0	0	1	1	1	1	0
NACC725629	17	0	NACC844308	2	1	1	1	0	1	0
NACC844308	13	1	NACC844308	0	2	1	0	0	0	1
NACC332672	14	0	NACC845178	0	0	1	1	1	1	0
NACC366453	17	0	NACC845178	0	0.5	1	0	1	1	0
NACC437870	16	0	NACC845178	0	0	1	1	0	1	0
NACC724965	18	0	NACC845178	0	0	1	0	1	1	0
NACC756454	12	0	NACC845178	1	0.5	0	0	1	1	0
NACC845178	18	1	NACC845178	0	0	1	0	1	1	0
NACC272988	13	0	NACC848281	0	0	1	1	1	1	0
NACC368901	14	0	NACC848281	0	0	0	1	1	0	0
NACC461060	18	0	NACC848281	0	0	0	1	1	0	0
NACC464121	14	0	NACC848281	0	0.5	1	0	1	1	0
NACC848281	12	1	NACC848281	0	0	0	0	1	0	0
NACC071759	18	0	NACC852595	0	0	1	0	1	1	0
NACC100693	16	0	NACC852595	0	0	1	0	0	1	0
NACC134929	12	0	NACC852595	0	0	0	0	1	0	1
NACC210879	18	0	NACC852595	0	0	1	1	1	1	0
NACC688711	16	0	NACC852595	0	0	1	1	1	1	0
NACC852595	20	1	NACC852595	0	1	1	0	1	0	1
NACC176148	12	0	NACC855249	0	0	1	1	1	1	0
NACC267768	14	0	NACC855249	0	0	1	0	1	1	0
NACC497314	18	0	NACC855249	1	3	1	0	1	1	0
NACC876427	18	0	NACC855249	0	0.5	1	1	1	1	0
NACC282654	20	0	NACC855249	0	0.5	1	0	1	1	0
NACC855249	16	1	NACC855249	0	0	0	1	1	0	0
NACC067141	12	0	NACC855961	0	0.5	1	1	1	0	1
NACC166911	14	0	NACC855961	0	0	0	1	1	1	0
NACC351618	19	0	NACC855961	1	0	1	0	1	1	0
NACC659684	20	0	NACC855961	0	0.5	1	0	1	1	0
NACC833354	12	0	NACC855961	1	0.5	1	1	1	1	0
NACC855961	20	1	NACC855961	0	0.5	1	0	1	1	0
NACC005230	8	0	NACC861111	0	1	1	1	1	1	0
NACC019383	20	0	NACC861111	0	0	1	0	1	1	0
NACC396482	13	0	NACC861111	0	0.5	1	0	1	1	0
NACC713525	12	0	NACC861111	0	0	0	0	1	0	1
NACC994970	16	0	NACC861111	0	0.5	1	0	1	1	0
NACC861111	12	1	NACC861111	0	0.5	1	1	0	0	1
NACC215408	16	0	NACC863637	0	0.5	0	0	0	0	1
NACC326927	18	0	NACC863637	0	1	1	0	1	1	0
NACC712050	18	0	NACC863637	1	0.5	1	0	0	1	0
NACC827801	15	0	NACC863637	0	0	1	1	1	1	0
NACC930593	12	0	NACC863637	0	0.5	1	1	1	1	0
NACC863637	18	1	NACC863637	1	0.5	1	1	1	0	0
NACC025004	16	0	NACC865159	0	0	1	1	1	1	0
NACC217189	9	0	NACC865159	0	1	1	0	1	1	0
NACC497459	12	0	NACC865159	0	0.5	1	0	1	1	0
NACC710774	16	0	NACC865159	0	1	1	0	1	1	0
NACC865159	20	1	NACC865159	0	0.5	1	0	1	0	1
NACC297727	16	0	NACC880616	0	0	0	1	1	0	0
NACC307432	16	0	NACC880616	0	1	1	0	1	1	0
NACC482725	15	0	NACC880616	2	0	1	1	0	1	0
NACC510923	13	0	NACC880616	0	0	1	1	1	1	0
NACC855701	14	0	NACC880616	0	0	1	1	0	1	0
NACC880616	18	1	NACC880616	0	0	1	1	1	0	0
NACC020811	8	0	NACC887046	0	0	1	0	1	1	0
NACC497314	18	0	NACC887046	1	3	1	0	1	1	0
NACC610397	20	0	NACC887046	0	0	1	0	1	1	0
NACC767939	12	0	NACC887046	0	0	1	1	1	1	0
NACC879647	16	0	NACC887046	0	0	1	1	0	1	0
NACC887046	20	1	NACC887046	0	0	1	1	1	0	0
NACC013678	16	0	NACC887695	0	0	1	0	1	1	0
NACC240433	13	0	NACC887695	0	1	1	0	1	1	0
NACC244670	12	0	NACC887695	1	0.5	1	1	1	1	0
NACC772975	18	0	NACC887695	0	0	1	0	1	1	0
NACC887695	15	1	NACC887695	0	1	0	0	1	0	0
NACC428546	12	0	NACC892483	0	0	1	0	1	1	0
NACC448999	12	0	NACC892483	0	1	1	1	0	1	0
NACC777831	18	0	NACC892483	0	0	1	1	1	1	0
NACC780551	16	0	NACC892483	0	0	1	0	1	1	0
NACC994058	18	0	NACC892483	0	0.5	1	0	1	1	0
NACC892483	16	1	NACC892483	0	3	0	1	1	1	0
NACC335265	18	0	NACC892529	0	0.5	1	0	1	1	0
NACC431273	20	0	NACC892529	0	1	1	0	1	1	0
NACC438212	20	0	NACC892529	0	0	1	0	1	1	0
NACC457869	18	0	NACC892529	0	0.5	1	0	1	1	0
NACC999393	11	0	NACC892529	0	1	1	0	1	1	0
NACC892529	12	1	NACC892529	3	0.5	0	0	0	0	1
NACC282440	17	0	NACC895295	2	0.5	0	1	1	0	1
NACC523286	20	0	NACC895295	0	0	1	0	1	1	0
NACC622788	16	0	NACC895295	0	0	1	0	1	1	0
NACC760981	12	0	NACC895295	0	0.5	1	0	1	1	0
NACC890528	20	0	NACC895295	2	2	1	0	0	1	0
NACC895295	16	1	NACC895295	0	0	0	1	0	0	1
NACC438637	16	0	NACC901971	0	0	1	0	1	1	0
NACC572922	20	0	NACC901971	0	0	1	0	1	1	0
NACC762883	16	0	NACC901971	0	0.5	1	0	1	1	0
NACC909813	12	0	NACC901971	0	0	1	1	1	1	0
NACC901971	12	1	NACC901971	1	0	1	0	1	1	0
NACC305982	14	0	NACC902110	1	3	1	1	1	1	0
NACC374324	12	0	NACC902110	1	0	1	1	1	1	0
NACC447866	20	0	NACC902110	0	0	0	1	1	0	0
NACC460458	14	0	NACC902110	0	0	1	1	1	1	0
NACC965266	18	0	NACC902110	0	0	1	1	0	1	0
NACC902110	25	1	NACC902110	0	1	0	0	1	0	0
NACC168000	14	0	NACC902733	0	0	0	1	1	0	0
NACC244289	20	0	NACC902733	0	2	1	0	0	1	0
NACC790192	14	0	NACC902733	1	1	1	0	1	1	0
NACC804262	16	0	NACC902733	0	0	0	1	1	0	1
NACC985416	16	0	NACC902733	0	0	1	0	1	1	0
NACC902733	16	1	NACC902733	0	0	1	0	1	1	0
NACC210798	20	0	NACC904223	1	0.5	1	0	1	1	0
NACC289183	18	0	NACC904223	0	0.5	1	0	1	1	0
NACC310022	18	0	NACC904223	1	1	1	0	1	1	0
NACC427386	17	0	NACC904223	2	2	1	1	1	1	0
NACC487154	15	0	NACC904223	0	0	0	0	1	0	0
NACC904223	8	1	NACC904223	0	0	0	1	1	0	0
NACC055173	16	0	NACC905647	0	0.5	1	0	1	1	0
NACC056647	18	0	NACC905647	0	0	1	1	1	1	0
NACC641261	14	0	NACC905647	0	0	1	1	0	1	0
NACC645957	19	0	NACC905647	0	1	1	0	1	1	0
NACC954541	20	0	NACC905647	0	0	1	0	1	1	0
NACC905647	18	1	NACC905647	1	0	1	0	1	0	0
NACC461046	16	0	NACC909618	0	0	1	1	1	1	0
NACC650062	12	0	NACC909618	0	1	1	0	1	1	0
NACC908958	12	0	NACC909618	0	0	1	1	1	1	0
NACC909618	16	1	NACC909618	0	0	1	1	1	1	0
NACC133279	18	0	NACC911198	0	0.5	1	0	1	1	0
NACC146139	14	0	NACC911198	1	0.5	1	0	1	1	0
NACC331899	15	0	NACC911198	3	2	1	1	1	1	0
NACC887312	14	0	NACC911198	3	1	1	0	1	1	0
NACC911198	14	1	NACC911198	0	0	0	1	0	0	1
NACC190858	18	0	NACC914517	1	1	1	1	1	1	0
NACC284566	12	0	NACC914517	3	0.5	1	0	0	1	0
NACC315847	12	0	NACC914517	0	1	1	1	1	1	0
NACC497027	15	0	NACC914517	0	0.5	1	1	1	1	0
NACC601018	26	0	NACC914517	0	0.5	1	0	1	1	0
NACC914517	16	1	NACC914517	0	0	1	1	1	1	0
NACC263289	16	0	NACC915851	0	0	1	0	1	1	0
NACC326351	12	0	NACC915851	1	3	1	1	1	1	0
NACC333460	16	0	NACC915851	0	0	1	0	1	1	0
NACC572216	16	0	NACC915851	0	0	1	0	1	1	0
NACC641261	14	0	NACC915851	0	0	1	1	0	1	0
NACC915851	14	1	NACC915851	0	0	1	0	1	1	0
NACC355742	20	0	NACC918927	0	0.5	0	0	1	0	1
NACC437467	19	0	NACC918927	0	0	1	1	0	1	0
NACC740900	16	0	NACC918927	0	2	1	1	1	1	0
NACC846122	18	0	NACC918927	2	3	1	1	1	1	0
NACC918927	13	1	NACC918927	0	0.5	1	0	1	1	0
NACC576090	16	0	NACC932597	1	1	1	1	1	1	0
NACC598712	9	0	NACC932597	3	0.5	1	0	1	1	0
NACC689243	12	0	NACC932597	0	0	1	1	1	1	0
NACC880496	14	0	NACC932597	0	1	1	1	1	1	0
NACC938624	18	0	NACC932597	0	0.5	1	0	1	1	0
NACC932597	18	1	NACC932597	0	0	0	1	1	0	1
NACC371104	20	0	NACC933223	0	1	1	0	1	1	0
NACC519744	16	0	NACC933223	1	1	1	1	1	1	0
NACC521271	12	0	NACC933223	0	0	1	1	1	1	0
NACC899670	18	0	NACC933223	0	0	1	1	1	1	0
NACC933644	14	0	NACC933223	0	0.5	1	1	1	1	0
NACC933223	12	1	NACC933223	0	0.5	1	0	1	1	0
NACC003052	22	0	NACC933870	1	0	1	0	1	1	0
NACC169053	8	0	NACC933870	0	0.5	1	0	1	1	0
NACC605206	16	0	NACC933870	0	0	1	1	1	1	0
NACC801797	14	0	NACC933870	0	0.5	1	0	1	1	0
NACC923082	18	0	NACC933870	0	1	1	0	1	1	0
NACC933870	18	1	NACC933870	0	1	1	1	1	0	0
NACC583372	21	0	NACC935047	1	0	1	0	1	1	0
NACC589999	16	0	NACC935047	0	0.5	1	0	0	1	0
NACC603697	18	0	NACC935047	0	0	1	0	1	1	0
NACC682796	20	0	NACC935047	0	0.5	1	0	1	1	0
NACC772583	13	0	NACC935047	0	0	1	1	1	1	0
NACC935047	18	1	NACC935047	0	0	1	0	1	0	0
NACC013422	20	0	NACC936976	0	2	1	0	1	1	0
NACC236906	18	0	NACC936976	1	0.5	1	0	1	1	0
NACC276161	12	0	NACC936976	0	2	1	0	1	1	0
NACC447247	16	0	NACC936976	0	0.5	1	0	1	1	0
NACC591670	19	0	NACC936976	1	2	1	0	1	1	0
NACC936976	12	1	NACC936976	0	0	1	0	1	1	0
NACC096777	20	0	NACC941750	0	0.5	1	1	1	1	0
NACC571978	18	0	NACC941750	0	0	1	0	1	1	0
NACC752611	18	0	NACC941750	0	0	1	1	1	1	0
NACC866916	18	0	NACC941750	0	0	1	0	1	1	0
NACC941750	18	1	NACC941750	0	0	1	1	1	1	0
NACC429440	16	0	NACC944087	0	0.5	1	0	1	1	0
NACC448597	16	0	NACC944087	0	0	1	1	1	1	0
NACC688290	16	0	NACC944087	0	0.5	1	1	1	1	0
NACC932057	17	0	NACC944087	0	3	1	1	1	1	0
NACC944087	16	1	NACC944087	0	0	1	1	1	0	0
NACC114276	19	0	NACC944363	1	0	1	0	1	1	0
NACC530475	16	0	NACC944363	0	0.5	1	1	1	1	0
NACC540273	12	0	NACC944363	1	1	1	0	1	1	0
NACC739697	16	0	NACC944363	0	0	0	1	1	0	1
NACC825907	16	0	NACC944363	0	0	1	1	1	1	0
NACC944363	18	1	NACC944363	0	0	1	0	1	1	0
NACC131713	16	0	NACC947383	0	0.5	1	0	1	1	0
NACC169053	8	0	NACC947383	0	0.5	1	0	1	1	0
NACC203696	12	0	NACC947383	0	0.5	1	0	1	1	0
NACC905904	21	0	NACC947383	0	2	1	0	1	1	0
NACC947383	14	1	NACC947383	0	0	0	0	1	1	0
NACC538378	12	0	NACC949617	0	1	1	1	1	1	0
NACC568450	19	0	NACC949617	0	0.5	1	1	1	1	0
NACC688148	20	0	NACC949617	0	2	1	0	1	1	0
NACC752764	16	0	NACC949617	1	0.5	1	1	1	1	0
NACC964724	16	0	NACC949617	0	0.5	1	1	1	1	0
NACC949617	16	1	NACC949617	0	0.5	1	0	1	1	0
NACC115411	13	0	NACC951149	0	2	1	1	1	1	0
NACC310833	12	0	NACC951149	0	0	1	0	1	1	0
NACC448793	18	0	NACC951149	0	0	1	1	1	1	0
NACC642177	16	0	NACC951149	0	0	1	1	1	1	0
NACC761693	20	0	NACC951149	0	0.5	1	0	1	1	0
NACC951149	16	1	NACC951149	1	1	1	1	1	1	0
NACC072850	20	0	NACC962932	0	0	1	1	1	1	0
NACC108886	14	0	NACC962932	0	0.5	1	0	1	1	0
NACC623440	16	0	NACC962932	0	0	1	0	0	1	0
NACC676299	20	0	NACC962932	0	1	1	0	1	1	0
NACC891768	20	0	NACC962932	0	0	1	1	1	0	0
NACC962932	18	1	NACC962932	0	0	1	0	1	1	0
NACC278172	18	0	NACC963866	2	3	1	0	1	1	0
NACC385948	18	0	NACC963866	1	1	1	0	1	1	0
NACC579110	16	0	NACC963866	0	0	0	0	1	0	0
NACC930419	14	0	NACC963866	0	0	1	1	1	0	1
NACC954055	18	0	NACC963866	0	0	1	0	1	1	0
NACC963866	16	1	NACC963866	0	0	1	1	1	1	0
NACC257816	16	0	NACC977985	1	1	1	0	1	1	0
NACC378202	18	0	NACC977985	0	0	1	1	1	1	0
NACC666426	20	0	NACC977985	0	0	1	0	1	1	0
NACC769158	18	0	NACC977985	0	0	1	1	1	1	0
NACC891910	20	0	NACC977985	0	0	1	0	1	1	0
NACC977985	19	1	NACC977985	0	0	1	0	1	0	1
NACC635181	18	0	NACC978182	0	0	1	1	1	1	0
NACC694662	16	0	NACC978182	0	3	1	1	1	1	0
NACC742380	14	0	NACC978182	3	2	1	1	0	1	0
NACC809402	17	0	NACC978182	2	0.5	1	0	0	1	0
NACC914898	18	0	NACC978182	0	0.5	1	0	0	1	0
NACC978182	12	1	NACC978182	0	0.5	1	0	1	1	0
NACC378445	15	0	NACC978730	0	0.5	1	0	0	1	0
NACC420047	19	0	NACC978730	0	0.5	1	0	1	1	0
NACC662153	18	0	NACC978730	0	0	0	1	1	0	0
NACC807271	16	0	NACC978730	0	0	1	0	1	1	0
NACC982346	16	0	NACC978730	0	0.5	1	0	1	1	0
NACC978730	18	1	NACC978730	0	0	0	1	0	1	0
NACC318168	16	0	NACC980732	0	0	0	1	1	0	1
NACC386049	10	0	NACC980732	0	0.5	1	0	1	1	0
NACC665307	14	0	NACC980732	0	0.5	1	0	0	1	0
NACC714372	16	0	NACC980732	0	0.5	1	1	1	1	0
NACC046497	12	0	NACC980732	0	0.5	1	0	1	1	0
NACC980732	16	1	NACC980732	0	0	0	1	0	0	0
NACC109399	16	0	NACC981507	0	0	1	1	1	1	0
NACC205551	16	0	NACC981507	0	0	1	1	1	0	0
NACC245493	14	0	NACC981507	0	0	1	0	1	0	1
NACC575727	20	0	NACC981507	0	3	1	1	1	1	0
NACC829198	17	0	NACC981507	0	0	1	1	1	1	0
NACC981507	13	1	NACC981507	0	0	0	1	1	0	0
NACC030231	15	0	NACC982128	0	0	1	1	1	1	0
NACC574711	18	0	NACC982128	1	1	1	0	1	1	0
NACC828200	13	0	NACC982128	0	0.5	1	0	1	1	0
NACC996048	16	0	NACC982128	0	0	0	1	1	0	0
NACC982128	17	1	NACC982128	3	0.5	1	0	1	1	0
NACC003674	14	0	NACC984280	0	0.5	1	0	1	1	0
NACC077352	16	0	NACC984280	2	2	1	0	1	1	0
NACC650878	16	0	NACC984280	1	0	1	1	1	1	0
NACC793452	18	0	NACC984280	1	0.5	1	0	0	1	0
NACC815585	16	0	NACC984280	0	0.5	1	1	1	1	0
NACC984280	14	1	NACC984280	0	0.5	0	0	1	0	1
NACC129937	14	0	NACC990452	1	3	1	1	1	1	0
NACC177590	16	0	NACC990452	0	0.5	1	1	1	1	0
NACC287110	16	0	NACC990452	0	0	1	0	1	1	0
NACC607768	14	0	NACC990452	0	0	1	1	0	1	0
NACC714310	17	0	NACC990452	0	0.5	1	0	1	1	0
NACC990452	16	1	NACC990452	0	0.5	1	0	1	1	0
NACC000903	16	0	NACC995755	0	0	1	0	1	1	0
NACC134124	16	0	NACC995755	0	0	1	1	1	1	0
NACC282118	16	0	NACC995755	2	1	1	1	1	1	0
NACC880091	18	0	NACC995755	0	0	1	1	1	1	0
NACC953913	16	0	NACC995755	1	3	0	1	1	1	0
NACC995755	14	1	NACC995755	0	0	1	1	1	1	0
NACC254862	16	0	NACC997672	0	0.5	1	0	1	1	0
NACC310703	12	0	NACC997672	0	0.5	1	1	1	1	0
NACC336917	16	0	NACC997672	2	1	1	0	1	1	0
NACC619808	12	0	NACC997672	0	0.5	1	0	1	1	0
NACC764127	18	0	NACC997672	0	0	1	1	1	1	0
NACC997672	18	1	NACC997672	0	0.5	0	1	1	0	0
NACC002487	15	0	NACC998324	0	0	1	1	1	1	0
NACC196922	18	0	NACC998324	0	0	1	1	1	0	0
NACC742105	12	0	NACC998324	0	0.5	1	0	0	1	0
NACC896309	12	0	NACC998324	0	0	1	0	1	1	0
NACC998324	12	1	NACC998324	0	0	1	0	1	0	0

## Sheet: Model_Anxsev
NACCID	EDUC	divsep	case_id	L_ANXSEV	L_CDRGLOB	L_INLIVWTH	female	white	spouse	child
[truncated: 1,333 more rows]

[truncated: 10 more sheets: Model_Apasev, Model_Appsev, Model_Delsev, Model_Depsev, Model_Disnsev, Model_Elatsev, Model_Hallsev, Model_Irrsev, Model_Motsev, Model_Nitesev]
